# Supplementary material for: A comprehensive analysis of pneumococcal two-component system regulatory networks
Source: NAR Genom Bioinform. 2024 Apr 22;6(2):lqae039. doi: 10.1093/nargab/lqae039 (PMC11034029; doi:10.1093/nargab/lqae039)
Supplement: lqae039_Supplemental_Files [file lqae039_supplemental_files.zip]

Archive with 5 entries (5 files):
- 01_03_24_A_comprehensive_analysis_NAR_Genomics_&_Bioinformatics_Supplementary_material_revision_JSP.pdf
- Table_S3.csv
- Table_S4.xlsx
- Table_S5.xlsx
- Table_S8.xlsx
