# Supplementary material for: A comprehensive analysis of pneumococcal two-component system regulatory networks
Source: NAR Genom Bioinform. 2024 Apr 22;6(2):lqae039. doi: 10.1093/nargab/lqae039 (PMC11034029; doi:10.1093/nargab/lqae039)
Supplement: lqae039_Supplemental_Files [file lqae039_supplemental_files.zip › Table_S3.csv]

genomeid	TCS01 :c1	TCS02 :c1	TCS03 :c1	TCS04 :c1	TCS05 :c1	TCS06 :c1	TCS07 :c1	TCS08 :c1	TCS09 :c1	TCS10 :c1	TCS11 :c1	TCS12 :c1	TCS13 :c1	RR14 :c1
AE004092.2_Streptococcus_pyogenes_M1_GAS,_complete_genome.fna	0	1	1	0	1	0	0	0	1	0	0	0	0	1
AE005672.3_Streptococcus_pneumoniae_TIGR4,_complete_genome.fna	1	1	1	1	1	1	1	1	1	1	1	1	1	1
AE007317.1_Streptococcus_pneumoniae_R6,_complete_genome.fna	1	1	1	1	1	1	1	1	1	1	1	1	1	1
AE009948.1_Streptococcus_agalactiae_2603VR,_complete_genome.fna	0	1	1	0	1	1	0	1	0	1	1	0	0	1
AE009949.1_Streptococcus_pyogenes_MGAS8232,_complete_genome.fna	0	1	1	0	1	0	0	0	1	0	0	0	1	1
AE014074.1_Streptococcus_pyogenes_MGAS315,_complete_genome.fna	0	1	1	0	1	0	0	0	1	0	0	0	0	1
AE014133.2_Streptococcus_mutans_UA159,_complete_genome.fna	0	1	1	0	1	0	0	0	0	0	1	0	1	1
AL732656.1_Streptococcus_agalactiae_NEM316_complete_genome.fna	0	1	1	0	1	1	0	1	0	1	1	0	0	1
AM295007.1_Streptococcus_pyogenes_Manfredo_complete_genome.fna	0	1	1	0	1	0	0	0	1	0	0	0	0	1
AM946015.1_Streptococcus_uberis_0140J_complete_genome.fna	0	1	1	1	1	0	0	0	0	0	0	0	0	1
AM946016.1_Streptococcus_suis_P17_complete_genome.fna	1	1	1	0	1	0	1	0	0	0	1	0	0	1
AP010655.1_Streptococcus_mutans_NN2025_DNA,_complete_genome.fna	0	1	1	0	1	0	0	0	0	0	1	0	1	1
AP010935.1_Streptococcus_dysgalactiae_subsp._equisimilis_GGS_124_DNA,_complete_genome.fna	0	1	1	1	1	0	0	0	1	0	1	0	1	1
AP010969.1_Streptococcus_intermedius_JTH08_DNA,_complete_genome.fna	1	1	1	0	1	0	1	1	1	0	1	1	1	1
AP011114.1_Streptococcus_dysgalactiae_subsp._equisimilis_RE378_DNA,_complete_genome.fna	0	1	1	1	1	0	0	0	1	0	0	0	0	1
AP012053.1_Streptococcus_gallolyticus_subsp._gallolyticus_ATCC_43143_DNA,_complete_genome.fna	0	1	1	0	1	0	0	0	0	0	1	0	1	0
AP012054.1_Streptococcus_pasteurianus_ATCC_43144_DNA,_complete_genome.fna	0	1	1	0	1	1	0	0	0	1	1	0	0	0
AP012335.1_Streptococcus_pyogenes_JRS4_DNA,_complete_genome.fna	0	1	1	0	1	0	0	0	1	0	0	0	0	1
AP012336.1_Streptococcus_mutans_LJ23_DNA,_complete_genome.fna	0	1	1	0	1	0	0	0	0	0	1	0	1	1
AP012491.2_Streptococcus_pyogenes_M1_476_DNA,_complete_genome.fna	0	1	1	0	1	0	0	0	1	0	0	0	0	1
AP012976.1_Streptococcus_dysgalactiae_subsp._equisimilis_167_DNA,_complete_genome.fna	0	1	1	1	1	0	0	0	1	0	0	0	1	1
AP013072.1_Streptococcus_anginosus_subsp._whileyi_MAS624_DNA,_complete_genome.fna	1	1	1	0	1	0	0	1	1	0	1	1	1	1
AP014572.1_Streptococcus_pyogenes_DNA,_complete_genome,_strain_MTB313.fna	0	1	1	0	1	0	0	0	1	0	0	0	0	1
AP014585.1_Streptococcus_pyogenes_DNA,_complete_genome,_strain_MTB314.fna	0	1	1	0	1	0	0	0	1	0	0	0	0	1
AP014596.1_Streptococcus_pyogenes_DNA,_complete_genome,_strain_M3-b.fna	0	1	1	0	1	0	0	0	1	0	0	0	0	1
AP014612.1_Streptococcus_troglodytae_TKU31_DNA,_complete_genome.fna	0	1	1	0	1	0	0	0	0	0	1	0	1	1
AP014880.1_Streptococcus_intermedius_TYG1620_DNA,_complete_genome.fna	1	1	1	0	1	0	1	1	1	0	1	1	1	1
AP017629.1_Streptococcus_pyogenes_DNA,_complete_genome,_strain_JMUB1235.fna	0	1	1	0	1	0	0	0	1	0	0	0	0	1
AP017652.1_Streptococcus_sp._NPS_308_DNA,_complete_genome.fna	1	1	1	0	1	1	1	1	1	1	1	1	0	1
AP017971.1_Streptococcus_pneumoniae_DNA,_complete_genome,_strain_KK0981.fna	1	1	1	1	1	1	1	1	1	1	1	1	1	1
AP018337.1_Streptococcus_pyogenes_DNA,_complete_genome,_strain_KS030.fna	0	1	1	0	1	0	0	0	1	0	0	0	0	1
AP018338.1_Streptococcus_oralis_subsp._tigurinus_DNA,_complete_genome,_strain_osk_001.fna	1	1	1	0	1	1	1	1	1	1	1	1	0	1
AP018391.1_Streptococcus_pneumoniae_MDRSPN001_DNA,_complete_genome.fna	1	1	1	1	1	1	1	1	1	1	1	1	1	1
AP018400.1_Streptococcus_ruminantium_GUT187T_DNA,_complete_genome.fna	1	1	1	0	1	0	0	0	0	0	1	0	1	1
AP018726.1_Streptococcus_dysgalactiae_Kdys0611_DNA,_complete_genome.fna	0	1	1	1	1	0	0	1	1	0	0	0	0	1
AP018935.1_Streptococcus_agalactiae_HU-GS5823_DNA,_complete_genome.fna	0	1	1	0	1	1	0	1	0	1	1	0	0	1
AP018936.1_Streptococcus_pneumoniae_NU83127_DNA,_complete_genome.fna	1	1	1	1	1	1	1	1	1	1	1	1	1	1
AP018937.1_Streptococcus_pneumoniae_HU-OH_DNA,_complete_genome.fna	1	1	1	1	1	1	1	1	1	1	1	1	1	1
AP018938.1_Streptococcus_pneumoniae_ATCC_49619_DNA,_complete_genome.fna	1	1	1	1	1	1	1	1	1	1	1	1	1	1
AP019192.1_Streptococcus_pneumoniae_ASP0581_DNA,_complete_genome.fna	1	1	1	1	1	1	1	1	1	1	1	1	1	1
BA000034.2_Streptococcus_pyogenes_SSI-1_DNA,_complete_genome.fna	0	1	1	0	1	0	0	0	1	0	0	0	0	1
CP000003.1_Streptococcus_pyogenes_MGAS10394,_complete_genome.fna	0	1	1	0	1	0	0	0	1	0	0	0	0	1
CP000017.2_Streptococcus_pyogenes_MGAS5005,_complete_genome.fna	0	1	1	0	1	0	0	0	1	0	0	0	0	1
CP000023.1_Streptococcus_thermophilus_LMG_18311,_complete_genome.fna	1	1	1	0	1	0	0	0	0	0	1	0	0	1
CP000024.1_Streptococcus_thermophilus_CNRZ1066,_complete_genome.fna	1	1	1	0	1	0	0	0	0	0	1	0	0	1
CP000056.1_Streptococcus_pyogenes_MGAS6180,_complete_genome.fna	0	1	1	0	1	0	0	0	1	0	0	0	0	1
CP000114.1_Streptococcus_agalactiae_A909,_complete_genome.fna	0	1	1	0	1	1	0	1	0	1	1	0	1	1
CP000259.1_Streptococcus_pyogenes_MGAS9429,_complete_genome.fna	0	1	1	0	1	0	0	0	1	0	0	0	0	1
CP000260.1_Streptococcus_pyogenes_MGAS10270,_complete_genome.fna	0	1	1	0	1	0	0	0	1	0	0	0	0	1
CP000261.1_Streptococcus_pyogenes_MGAS2096,_complete_genome.fna	0	1	1	0	1	0	0	0	1	0	0	0	0	1
CP000262.1_Streptococcus_pyogenes_MGAS10750,_complete_genome.fna	0	1	1	0	1	0	0	0	1	0	0	0	1	1
CP000387.1_Streptococcus_sanguinis_SK36,_complete_genome.fna	1	1	1	0	1	0	0	1	1	0	1	1	0	1
CP000407.1_Streptococcus_suis_05ZYH33,_complete_genome.fna	1	1	1	0	1	0	1	0	0	0	1	0	0	1
CP000408.1_Streptococcus_suis_98HAH33,_complete_genome.fna	1	1	1	0	1	0	1	0	0	0	1	0	0	1
CP000410.2_Streptococcus_pneumoniae_D39,_complete_genome.fna	1	1	1	1	1	1	1	1	1	1	1	1	1	1
CP000419.1_Streptococcus_thermophilus_LMD-9,_complete_genome.fna	1	1	1	0	1	0	0	0	0	0	1	0	0	1
CP000725.1_Streptococcus_gordonii_str._Challis_substr._CH1,_complete_genome.fna	1	1	1	0	1	0	1	1	1	0	1	1	1	1
CP000829.1_Streptococcus_pyogenes_NZ131,_complete_genome.fna	0	1	1	0	1	0	0	0	1	0	0	0	0	1
CP000837.1_Streptococcus_suis_GZ1,_complete_genome.fna	1	1	1	0	1	0	1	0	0	0	1	0	0	1
CP000918.1_Streptococcus_pneumoniae_70585,_complete_genome.fna	1	1	1	1	1	1	1	1	1	1	1	1	1	1
CP000919.1_Streptococcus_pneumoniae_JJA,_complete_genome.fna	1	1	1	1	1	1	1	1	1	1	1	1	1	1
CP000920.1_Streptococcus_pneumoniae_P1031,_complete_genome.fna	1	1	1	1	1	1	1	1	1	1	1	1	1	1
CP000921.1_Streptococcus_pneumoniae_Taiwan19F-14,_complete_genome.fna	1	1	1	1	1	1	1	1	1	1	1	1	1	1
CP000936.1_Streptococcus_pneumoniae_Hungary19A-6,_complete_genome.fna	1	1	1	1	1	1	1	1	1	1	1	1	1	1
CP001015.1_Streptococcus_pneumoniae_G54,_complete_genome.fna	1	1	1	1	1	1	1	1	1	1	1	1	1	1
CP001033.1_Streptococcus_pneumoniae_CGSP14,_complete_genome.fna	1	1	1	1	1	1	0	1	1	1	1	1	1	1
CP001129.1_Streptococcus_equi_subsp._zooepidemicus_MGCS10565,_complete_genome.fna	0	1	1	1	1	0	0	1	1	0	1	0	1	1
CP001845.1_Streptococcus_pneumoniae_gamPNI0373,_complete_genome.fna	1	1	1	1	1	1	1	1	1	1	1	0	1	1
CP001993.1_Streptococcus_pneumoniae_TCH843119A,_complete_genome.fna	1	1	1	1	1	1	1	1	1	1	1	1	1	1
CP002007.2_Streptococcus_suis_05HAS68,_complete_genome.fna	1	1	1	0	1	0	0	0	0	0	1	0	0	1
CP002121.1_Streptococcus_pneumoniae_AP200,_complete_genome.fna	1	1	1	1	1	1	1	1	1	1	1	1	1	1
CP002176.1_Streptococcus_pneumoniae_670-6B,_complete_genome.fna	1	1	1	1	1	1	1	1	1	1	1	1	1	1
CP002215.1_Streptococcus_dysgalactiae_subsp._equisimilis_ATCC_12394,_complete_genome.fna	0	1	1	1	1	0	0	0	1	0	0	0	0	1
CP002340.1_Streptococcus_thermophilus_ND03,_complete_genome.fna	1	1	1	0	1	0	0	0	0	0	1	0	0	1
CP002465.1_Streptococcus_suis_JS14,_complete_genome.fna	0	1	1	0	1	0	1	0	0	0	1	0	0	1
CP002471.1_Streptococcus_parauberis_KCTC_11537,_complete_genome.fna	0	1	1	1	1	0	0	0	0	0	0	0	0	1
CP002570.1_Streptococcus_suis_A7,_complete_genome.fna	1	1	1	0	1	0	1	0	0	0	1	0	0	1
CP002633.1_Streptococcus_suis_ST3,_complete_genome.fna	1	1	1	0	1	0	0	0	0	0	1	0	0	1
CP002640.1_Streptococcus_suis_SS12,_complete_genome.fna	1	1	1	0	1	0	1	0	0	0	1	0	0	1
CP002641.1_Streptococcus_suis_D9,_complete_genome.fna	1	1	1	0	1	0	0	0	0	0	1	0	0	1
CP002644.1_Streptococcus_suis_D12,_complete_genome.fna	1	1	1	0	1	0	1	0	0	0	1	0	1	1
CP002651.1_Streptococcus_suis_ST1,_complete_genome.fna	1	1	1	0	1	0	1	0	0	0	1	0	0	1
CP002843.1_Streptococcus_parasanguinis_ATCC_15912,_complete_genome.fna	1	1	1	0	1	1	1	0	1	1	1	1	1	1
CP002889.1_Streptococcus_phage_YMC-2011,_complete_genome.fna	1	1	1	0	1	1	0	0	0	1	1	0	0	1
CP002904.1_Streptococcus_equi_subsp._zooepidemicus_ATCC_35246,_complete_genome.fna	0	1	1	1	1	0	0	1	1	0	0	0	1	1
CP002925.1_Streptococcus_pseudopneumoniae_IS7493,_complete_genome.fna	1	1	1	1	1	1	1	1	1	1	1	1	1	1
CP003025.1_Streptococcus_lutetiensis_033,_complete_genome.fna	0	1	1	0	1	1	0	0	0	1	1	0	0	0
CP003068.1_Streptococcus_pyogenes_Alab49,_complete_genome.fna	0	1	1	0	1	0	0	0	1	0	0	0	0	1
CP003116.1_Streptococcus_pyogenes_MGAS15252,_complete_genome.fna	0	1	1	0	1	0	0	0	1	0	0	0	0	1
CP003121.1_Streptococcus_pyogenes_MGAS1882,_complete_genome.fna	0	1	1	0	1	0	0	0	1	0	0	0	0	1
CP003122.1_Streptococcus_parasanguinis_FW213,_complete_genome.fna	1	1	1	0	1	1	1	0	1	1	1	1	1	1
CP003295.1_Streptococcus_infantarius_subsp._infantarius_CJ18,_complete_genome.fna	0	1	1	0	1	0	0	0	0	0	1	0	0	0
CP003357.2_Streptococcus_pneumoniae_ST556,_complete_genome.fna	1	1	1	1	1	1	1	1	1	1	1	1	1	1
CP003499.1_Streptococcus_thermophilus_MN-ZLW-002,_complete_genome.fna	1	1	1	0	1	0	0	0	0	0	1	0	0	1
CP003686.1_Streptococcus_mutans_GS-5,_complete_genome.fna	0	1	0	0	1	0	0	0	0	0	1	0	1	1
CP003736.1_Streptococcus_suis_S735,_complete_genome.fna	1	1	1	0	1	0	1	0	0	0	1	0	0	1
CP003800.1_Streptococcus_constellatus_subsp._pharyngis_C232,_complete_genome.fna	1	1	1	0	1	0	0	1	1	0	1	1	1	1
CP003810.1_Streptococcus_agalactiae_GD201008-001,_complete_genome.fna	0	1	1	0	1	1	0	1	0	1	1	0	1	1
CP003840.1_Streptococcus_constellatus_subsp._pharyngis_C818,_complete_genome.fna	1	1	1	0	1	0	0	1	1	0	1	1	1	1
CP003857.1_Streptococcus_intermedius_B196,_complete_genome.fna	1	1	1	0	1	0	1	1	1	0	1	1	1	1
CP003858.1_Streptococcus_intermedius_C270,_complete_genome.fna	1	1	1	0	1	0	1	1	1	0	1	1	1	1
CP003859.1_Streptococcus_constellatus_subsp._pharyngis_C1050,_complete_genome.fna	1	1	1	0	1	0	0	1	1	0	1	1	1	1
CP003860.1_Streptococcus_anginosus_C1051,_complete_genome.fna	1	1	1	0	1	0	0	1	1	0	1	1	1	1
CP003861.1_Streptococcus_anginosus_C238,_complete_genome.fna	1	1	1	0	1	0	0	1	1	0	1	1	1	1
CP003901.1_Streptococcus_pyogenes_A20,_complete_genome.fna	0	1	1	0	1	0	0	0	1	0	0	0	0	1
CP003919.2_Streptococcus_agalactiae_strain_SA20,_complete_genome.fna	0	1	1	0	1	0	0	0	0	0	1	0	1	1
CP003922.1_Streptococcus_suis_SC070731,_complete_genome.fna	1	1	1	0	1	0	1	0	0	0	1	0	0	1
CP003993.1_Streptococcus_suis_TL13,_complete_genome.fna	1	1	1	0	1	0	1	0	0	0	1	0	0	1
CP004409.1_Streptococcus_cristatus_AS_1.3089_chromosome,_complete_genome.fna	1	1	1	0	1	0	1	1	1	0	1	1	1	1
CP005941.1_Streptococcus_iniae_SF1,_complete_genome.fna	0	1	1	1	1	0	1	1	0	0	1	0	0	1
CP006246.1_Streptococcus_suis_T15,_complete_genome.fna	1	1	1	0	1	0	1	0	0	0	1	0	0	1
CP006366.1_Streptococcus_pyogenes_HSC5,_complete_genome.fna	0	1	1	0	1	0	0	0	1	0	0	0	1	1
CP006645.1_Streptococcus_suis_YB51,_complete_genome.fna	1	1	1	0	1	0	0	0	0	0	1	0	0	1
CP006770.1_Streptococcus_equi_subsp._zooepidemicus_CY,_complete_genome.fna	0	1	1	1	1	0	0	1	1	0	0	0	1	1
CP006776.1_Streptococcus_sp._I-P16,_complete_genome.fna	1	1	1	0	1	1	1	0	1	1	1	1	0	1
CP006805.1_Streptococcus_sp._I-G2,_complete_genome.fna	1	1	1	0	1	1	1	0	1	1	1	0	0	1
CP006819.1_Streptococcus_thermophilus_ASCC_1275,_complete_genome.fna	1	1	1	0	1	0	0	0	0	0	1	0	0	1
CP006910.1_Streptococcus_agalactiae_CNCTC_1084,_complete_genome.fna	0	1	1	0	1	1	0	1	0	1	1	0	0	1
CP007016.1_Streptococcus_mutans_UA159-FR,_complete_genome.fna	0	1	1	0	1	0	0	0	0	0	1	0	1	1
CP007024.1_Streptococcus_pyogenes_STAB901,_complete_genome.fna	0	1	1	0	1	0	0	0	1	0	0	0	0	1
CP007041.1_Streptococcus_pyogenes_STAB902,_complete_genome.fna	0	1	1	0	1	0	0	0	1	0	0	0	0	1
CP007240.1_Streptococcus_pyogenes_strain_7F7,_complete_genome.fna	0	1	1	0	1	0	0	0	1	0	0	0	0	1
CP007241.1_Streptococcus_pyogenes_strain_1E1,_complete_genome.fna	0	1	1	0	1	0	0	0	1	0	0	0	0	1
CP007482.1_Streptococcus_agalactiae_138P,_complete_genome.fna	0	1	1	0	1	0	0	1	0	0	1	0	1	1
CP007497.1_Streptococcus_suis_strain_ZY05719,_complete_genome.fna	1	1	1	0	1	0	1	0	0	0	1	0	0	1
CP007537.1_Streptococcus_pyogenes_strain_AP1,_complete_genome.fna	0	1	1	0	1	0	0	0	1	0	0	0	0	1
CP007560.1_Streptococcus_pyogenes_strain_NGAS743,_complete_genome.fna	0	1	1	0	1	0	0	0	1	0	0	0	1	1
CP007561.1_Streptococcus_pyogenes_strain_NGAS596,_complete_genome.fna	0	1	1	0	1	0	0	0	1	0	0	0	0	1
CP007562.1_Streptococcus_pyogenes_strain_NGAS327,_complete_genome.fna	0	1	1	0	1	0	0	0	1	0	0	0	0	1
CP007565.1_Streptococcus_agalactiae_strain_138spar,_complete_genome.fna	0	1	1	0	1	0	0	1	0	0	1	0	1	1
CP007570.1_Streptococcus_agalactiae_strain_GBS1-NY,_complete_genome.fna	0	1	1	0	1	1	0	1	0	1	1	0	0	1
CP007571.1_Streptococcus_agalactiae_strain_GBS2-NM,_complete_genome.fna	0	1	1	0	1	1	0	1	0	1	1	0	0	1
CP007572.1_Streptococcus_agalactiae_strain_GBS6,_complete_genome.fna	0	1	1	0	1	1	0	1	0	1	1	0	0	1
CP007573.1_Streptococcus_anginosus_strain_SA1,_complete_genome.fna	1	1	1	0	1	0	0	1	1	0	1	1	0	1
CP007586.1_Streptococcus_iniae_strain_ISET0901,_complete_genome.fna	0	1	1	1	1	0	1	1	0	0	1	0	0	1
CP007587.1_Streptococcus_iniae_strain_ISNO,_complete_genome.fna	0	1	1	1	1	0	1	1	0	0	1	0	0	1
CP007593.1_Streptococcus_pneumoniae_strain_NT_110_58,_complete_genome.fna	1	1	1	1	1	1	1	1	1	1	1	1	1	1
CP007628.2_Streptococcus_sp._VT_162,_complete_genome.fna	1	1	1	0	1	1	1	1	1	1	1	1	0	1
CP007631.2_Streptococcus_agalactiae_strain_NGBS061,_complete_genome.fna	0	1	1	0	1	1	0	1	0	1	1	0	1	1
CP007632.1_Streptococcus_agalactiae_strain_NGBS572,_complete_genome.fna	0	1	1	0	1	1	0	1	0	1	1	0	0	1
CP008695.1_Streptococcus_pyogenes_strain_M23ND,_complete_genome.fna	0	1	1	0	1	0	0	0	1	0	0	0	0	1
CP008776.1_Streptococcus_pyogenes_strain_5448,_complete_genome.fna	0	1	1	0	1	0	0	0	1	0	0	0	0	1
CP008813.1_Streptococcus_agalactiae_strain_C001,_complete_genome.fna	0	1	1	0	1	0	0	1	0	0	1	0	0	1
CP008921.1_Streptococcus_suis_6407,_complete_genome.fna	1	1	1	0	1	0	1	0	0	0	1	0	0	1
CP008926.1_Streptococcus_pyogenes_strain_ATCC_19615,_complete_genome.fna	0	1	1	0	1	0	0	0	1	0	0	0	1	1
CP009612.1_Streptococcus_pyogenes_strain_HKU360,_complete_genome.fna	0	1	1	0	1	0	0	0	1	0	0	0	0	1
CP009913.1_Streptococcus_salivarius_strain_NCTC_8618,_complete_genome.fna	1	1	1	0	1	1	0	0	0	1	1	0	0	1
CP010319.1_Streptococcus_agalactiae_strain_GBS85147,_complete_genome.fna	0	1	1	0	1	0	0	1	0	0	1	0	0	1
CP010449.1_Streptococcus_pyogenes_strain_NGAS322,_complete_genome.fna	0	1	1	0	1	0	0	0	1	0	0	0	0	1
CP010450.1_Streptococcus_pyogenes_strain_NGAS638,_complete_genome.fna	0	1	1	0	1	0	0	0	1	0	0	0	1	1
CP010783.1_Streptococcus_iniae_strain_YSFST01-82,_complete_genome.fna	0	1	1	1	1	0	1	1	0	0	1	0	0	1
CP010867.1_Streptococcus_agalactiae_strain_SS1,_complete_genome.fna	0	1	1	0	1	1	0	1	0	1	1	0	1	1
CP010874.1_Streptococcus_agalactiae_strain_CU_GBS_08_chromosome,_complete_genome.fna	0	1	1	0	1	1	0	1	0	1	1	0	1	1
CP010875.1_Streptococcus_agalactiae_strain_CU_GBS_98,_complete_genome.fna	0	1	1	0	1	1	0	1	0	1	1	0	1	1
CP010999.1_Streptococcus_thermophilus_strain_MN-BM-A02,_complete_genome.fna	1	1	1	0	1	0	0	0	0	0	1	0	0	1
CP011068.1_Streptococcus_pyogenes_strain_STAB10015,_complete_genome.fna	0	1	1	0	1	0	0	0	1	0	0	0	0	1
CP011069.1_Streptococcus_pyogenes_strain_STAB09014,_complete_genome.fna	0	1	1	0	1	0	0	0	1	0	0	0	0	1
CP011217.1_Streptococcus_thermophilus_strain_SMQ-301,_complete_genome.fna	1	1	1	0	1	0	0	0	0	0	1	0	0	1
CP011325.1_Streptococcus_agalactiae_strain_HN016,_complete_genome.fna	0	1	1	0	1	1	0	1	0	1	1	0	1	1
CP011328.1_Streptococcus_agalactiae_strain_GX026,_complete_genome.fna	0	1	1	0	1	0	0	1	0	0	1	0	1	1
CP011329.1_Streptococcus_agalactiae_strain_H002,_complete_genome.fna	0	1	1	0	1	1	0	1	0	1	1	0	0	1
CP011414.1_Streptococcus_pyogenes_JRS4,_complete_genome.fna	0	1	1	0	1	0	0	0	1	0	0	0	0	1
CP011415.1_Streptococcus_pyogenes_strain_D471,_complete_genome.fna	0	1	1	0	1	0	0	0	1	0	0	0	0	1
CP011419.1_Streptococcus_suis_strain_NSUI002,_complete_genome.fna	1	1	1	0	1	0	0	0	0	0	1	0	0	1
CP011535.2_Streptococcus_pyogenes_strain_M28PF1,_complete_genome.fna	0	1	1	0	1	0	0	0	1	0	0	0	0	1
CP012045.1_Streptococcus_pyogenes_strain_HKU488,_complete_genome.fna	0	1	1	0	1	0	0	0	1	0	0	0	0	1
CP012419.2_Streptococcus_agalactiae_strain_SG-M1,_complete_genome.fna	0	1	1	0	1	1	0	1	0	1	1	0	1	1
CP012480.1_Streptococcus_agalactiae_strain_NGBS128,_complete_genome.fna	0	1	1	0	1	1	0	1	0	1	1	0	1	1
CP012503.1_Streptococcus_agalactiae_strain_NGBS357,_complete_genome.fna	0	1	1	0	1	1	0	1	0	1	1	0	1	1
CP012588.1_Streptococcus_thermophilus_strain_MN-BM-A01,_complete_genome.fna	1	1	1	0	1	0	0	0	0	0	1	0	0	1
CP012646.1_Streptococcus_mitis_strain_KCOM_1350_(=_ChDC_B183),_complete_genome.fna	1	1	1	0	1	1	1	1	1	1	1	1	1	1
CP012648.1_Streptococcus_gordonii_strain_KCOM_1506_(=_ChDC_B679),_complete_genome.fna	1	1	1	0	1	0	1	1	1	0	1	1	1	1
CP012718.1_Streptococcus_intermedius_strain_KCOM_1545,_complete_genome.fna	1	1	1	0	1	0	1	1	1	0	1	1	1	1
CP012719.1_Streptococcus_anginosus_strain_J4206,_complete_genome.fna	1	1	1	0	1	0	0	1	1	0	1	1	0	1
CP012731.1_Streptococcus_suis_strain_90-1330,_complete_genome.fna	1	1	1	0	1	0	0	0	0	0	1	0	0	1
CP012805.1_Streptococcus_anginosus_strain_J4211,_complete_genome.fna	1	1	1	0	1	0	0	1	1	0	1	1	1	1
CP012911.1_Streptococcus_suis_strain_NSUI060,_complete_genome.fna	1	1	1	0	1	0	0	0	0	0	1	0	0	1
CP013202.1_Streptococcus_agalactiae_strain_GBS_ST-1,_complete_genome.fna	0	1	1	0	1	1	0	1	0	1	1	0	1	1
CP013216.1_Streptococcus_salivarius_strain_HSISS4,_complete_genome.fna	1	1	1	0	1	1	0	0	0	1	1	0	0	1
CP013237.1_Streptococcus_mutans_strain_NG8,_complete_genome.fna	0	1	1	0	1	0	0	0	0	0	1	0	1	1
CP013651.1_Streptococcus_sp._A12,_complete_genome.fna	1	1	1	0	1	1	1	0	1	1	1	1	0	1
CP013672.1_Streptococcus_pyogenes_strain_AP53,_complete_genome.fna	0	1	1	0	1	0	0	0	1	0	0	0	1	1
CP013688.1_Streptococcus_gallolyticus_strain_ICDDRB-NRC-S1,_complete_genome.fna	0	1	1	0	1	0	0	0	0	0	1	0	1	0
CP013689.1_Streptococcus_infantarius_strain_ICDDRB-NRC-S5,_complete_genome.fna	0	1	1	0	1	1	0	0	0	1	1	0	0	0
CP013838.1_Streptococcus_pyogenes_strain_MGAS11027,_complete_genome.fna	0	1	1	0	1	0	0	0	1	0	0	0	0	1
CP013839.1_Streptococcus_pyogenes_strain_MGAS23530,_complete_genome.fna	0	1	1	0	1	0	0	0	1	0	0	0	0	1
CP013840.1_Streptococcus_pyogenes_strain_MGAS27061,_complete_genome.fna	0	1	1	0	1	0	0	0	1	0	0	0	0	1
CP013908.1_Streptococcus_agalactiae_strain_GBS-M002,_complete_genome.fna	0	1	1	0	1	1	0	1	0	1	1	0	1	1
CP013939.1_Streptococcus_thermophilus_strain_S9,_complete_genome.fna	1	1	1	0	1	0	0	0	0	0	1	0	0	1
CP014027.2_Streptococcus_pyogenes_strain_FDAARGOS_149,_complete_genome.fna	0	1	1	0	1	0	0	0	1	0	0	0	0	1
CP014138.1_Streptococcus_pyogenes_strain_MEW427,_complete_genome.fna	0	1	1	0	1	0	0	0	1	0	0	0	0	1
CP014139.1_Streptococcus_pyogenes_strain_MEW123,_complete_genome.fna	0	1	1	0	1	0	0	0	1	0	0	0	0	1
CP014144.1_Streptococcus_salivarius_strain_JF,_complete_genome.fna	1	1	1	0	1	1	0	0	0	1	1	0	0	1
CP014264.1_Streptococcus_sp._oral_taxon_431,_complete_genome.fna	1	1	1	0	1	1	1	1	0	1	1	1	1	1
CP014326.1_Streptococcus_mitis_strain_SVGS_061,_complete_genome.fna	1	1	1	0	1	1	1	1	1	1	1	1	1	1
CP014542.1_Streptococcus_pyogenes_strain_STAB14018_chromosome,_complete_genome.fna	0	1	1	0	1	0	0	0	1	0	0	0	0	1
CP014699.1_Streptococcus_pantholopis_strain_TA_26,_complete_genome.fna	0	1	0	0	1	0	0	0	0	0	1	0	1	1
CP014835.1_Streptococcus_halotolerans_strain_HTS9_chromosome,_complete_genome.fna	0	1	1	0	1	0	0	1	0	0	0	0	1	1
CP015196.1_Streptococcus_marmotae_strain_HTS5_chromosome,_complete_genome.fna	1	1	1	0	1	0	0	1	1	0	1	0	1	1
CP015238.2_Streptococcus_pyogenes_strain_NS53_chromosome,_complete_genome.fna	0	1	1	0	1	0	0	0	1	0	0	0	1	1
CP015282.1_Streptococcus_salivarius_strain_ATCC_27945,_complete_genome.fna	1	1	1	0	1	1	0	0	0	1	1	0	0	1
CP015283.1_Streptococcus_salivarius_strain_ATCC_25975,_complete_genome.fna	1	1	1	0	1	0	0	0	0	0	1	0	0	1
CP015557.1_Streptococcus_suis_strain_DN13,_complete_genome.fna	1	1	1	0	1	0	1	0	0	0	1	0	0	1
CP015976.1_Streptococcus_agalactiae_strain_S25,_complete_genome.fna	0	1	1	0	1	0	0	0	0	0	1	0	1	1
CP016026.1_Streptococcus_thermophilus_strain_KLDS_SM,_complete_genome.fna	1	1	1	0	1	0	0	0	0	0	1	0	0	1
CP016175.1_Streptococcus_suis_strain_LSM102,_complete_genome.fna	1	1	1	0	1	0	1	0	0	0	1	0	0	1
CP016391.1_Streptococcus_agalactiae_strain_FWL1402,_complete_genome.fna	0	1	1	0	1	1	0	1	0	1	1	0	1	1
CP016394.1_Streptococcus_thermophilus_strain_ND07,_complete_genome.fna	1	1	1	0	1	0	0	0	0	0	1	0	0	1
CP016439.1_Streptococcus_thermophilus_strain_CS8,_complete_genome.fna	1	1	1	0	1	0	0	0	0	0	1	0	0	1
CP016501.1_Streptococcus_agalactiae_strain_WC1535_chromosome,_complete_genome.fna	0	1	1	0	1	1	0	1	0	1	1	0	1	1
CP016877.1_Streptococcus_thermophilus_strain_KLDS_3.1003_chromosome,_complete_genome.fna	1	1	1	0	1	0	0	0	0	0	0	0	1	1
CP016953.1_Streptococcus_himalayensis_strain_HTS2_chromosome,_complete_genome.fna	1	1	1	0	1	0	0	1	1	0	1	1	1	1
CP017064.1_Streptococcus_thermophilus_strain_ST3,_complete_genome.fna	1	1	1	0	1	0	0	0	0	0	1	0	1	1
CP017142.1_Streptococcus_suis_strain_GZ0565_chromosome,_complete_genome.fna	1	1	1	0	1	0	1	0	0	0	1	0	0	1
CP017295.1_Streptococcus_gordonii_strain_IE35,_complete_genome.fna	1	1	1	0	1	0	1	1	1	0	1	1	0	1
CP017666.1_Streptococcus_suis_strain_0061_chromosome,_complete_genome.fna	1	1	1	0	1	0	1	0	0	0	1	0	0	1
CP017667.1_Streptococcus_suis_strain_1081_chromosome,_complete_genome.fna	1	1	1	0	1	0	1	0	0	0	1	0	0	1
CP017952.1_Streptococcus_iniae_strain_89353_chromosome,_complete_genome.fna	0	1	1	1	1	0	1	1	0	0	1	0	0	1
CP018136.1_Streptococcus_pneumoniae_strain_SP49,_complete_genome.fna	1	1	1	1	1	1	1	1	1	1	1	1	1	1
CP018137.1_Streptococcus_pneumoniae_strain_SP61,_complete_genome.fna	1	1	1	1	1	1	1	1	1	1	1	1	1	1
CP018138.1_Streptococcus_pneumoniae_strain_SP64,_complete_genome.fna	1	1	1	1	1	1	1	1	1	1	1	1	1	1
CP018347.1_Streptococcus_pneumoniae_strain_SWU02_chromosome,_complete_genome.fna	1	1	1	1	1	1	1	1	1	1	1	1	1	1
CP018623.1_Streptococcus_agalactiae_strain_S13,_complete_genome.fna	0	1	1	0	1	0	0	0	0	0	1	0	1	1
CP018822.1_Streptococcus_gallolyticus_subsp._gallolyticus_DSM_16831,_complete_genome.fna	0	1	1	0	1	0	0	0	0	0	1	0	1	0
CP018838.1_Streptococcus_pneumoniae_strain_11A_chromosome,_complete_genome.fna	1	1	1	1	1	1	1	1	1	1	1	1	1	1
CP018908.1_Streptococcus_suis_strain_SS2-1_chromosome,_complete_genome.fna	1	1	1	0	1	0	1	0	0	0	1	0	0	1
CP019299.1_Streptococcus_pneumoniae_strain_HKU1-14_chromosome,_complete_genome.fna	1	1	1	1	1	1	1	1	1	1	1	1	1	1
CP019562.1_Streptococcus_oralis_strain_S.MITORALIS-351,_complete_genome.fna	1	1	1	0	1	1	1	1	1	1	1	1	1	1
CP019800.1_Streptococcus_agalactiae_strain_SA30,_complete_genome.fna	0	1	1	0	1	0	0	0	0	0	1	0	1	1
CP019801.1_Streptococcus_agalactiae_strain_SA33,_complete_genome.fna	0	1	1	0	1	0	0	0	0	0	0	0	1	1
CP019802.1_Streptococcus_agalactiae_strain_SA53,_complete_genome.fna	0	1	1	0	1	0	0	0	0	0	1	0	1	1
CP019803.1_Streptococcus_agalactiae_strain_SA73,_complete_genome.fna	0	1	1	0	1	0	0	0	0	0	1	0	1	1
CP019804.1_Streptococcus_agalactiae_strain_SA1,_complete_genome.fna	0	1	1	0	1	0	0	0	0	0	1	0	1	1
CP019805.1_Streptococcus_agalactiae_strain_SA5,_complete_genome.fna	0	1	1	0	1	0	0	0	0	0	0	0	1	1
CP019806.1_Streptococcus_agalactiae_strain_SA9,_complete_genome.fna	0	1	1	0	1	0	0	0	0	0	1	0	1	1
CP019807.1_Streptococcus_agalactiae_strain_SA16,_complete_genome.fna	0	1	1	0	1	0	0	0	0	0	1	0	1	1
CP019808.1_Streptococcus_agalactiae_strain_SA75,_complete_genome.fna	0	1	1	0	1	0	0	0	0	0	1	0	1	1
CP019809.1_Streptococcus_agalactiae_strain_SA79,_complete_genome.fna	0	1	1	0	1	0	0	0	0	0	1	0	1	1
CP019810.1_Streptococcus_agalactiae_strain_SA81,_complete_genome.fna	0	1	1	0	1	0	0	0	0	0	1	0	1	1
CP019811.1_Streptococcus_agalactiae_strain_SA85,_complete_genome.fna	0	1	1	0	1	0	0	0	0	0	1	0	1	0
CP019812.1_Streptococcus_agalactiae_strain_SA95,_complete_genome.fna	0	1	1	0	1	0	0	0	0	0	1	0	1	1
CP019813.1_Streptococcus_agalactiae_strain_SA97,_complete_genome.fna	0	1	1	0	1	0	0	0	0	0	1	0	1	1
CP019814.1_Streptococcus_agalactiae_strain_SA102,_complete_genome.fna	0	1	1	0	1	0	0	0	0	0	1	0	1	1
CP019815.1_Streptococcus_agalactiae_strain_SA132,_complete_genome.fna	0	1	1	0	1	0	0	0	0	0	1	0	1	1
CP019816.1_Streptococcus_agalactiae_strain_SA136,_complete_genome.fna	0	1	1	0	1	0	0	0	0	0	1	0	1	1
CP019817.1_Streptococcus_agalactiae_strain_SA159,_complete_genome.fna	0	1	1	0	1	0	0	0	0	0	1	0	1	1
CP019818.1_Streptococcus_agalactiae_strain_SA184,_complete_genome.fna	0	1	1	0	1	0	0	0	0	0	1	0	1	1
CP019819.1_Streptococcus_agalactiae_strain_SA191,_complete_genome.fna	0	1	1	0	1	0	0	0	0	0	1	0	1	1
CP019820.1_Streptococcus_agalactiae_strain_SA195,_complete_genome.fna	0	1	1	0	1	0	0	0	0	0	1	0	1	1
CP019821.1_Streptococcus_agalactiae_strain_SA201,_complete_genome.fna	0	1	1	0	1	0	0	0	0	0	1	0	1	1
CP019822.1_Streptococcus_agalactiae_strain_SA209,_complete_genome.fna	0	1	1	0	1	0	0	0	0	0	1	0	1	1
CP019823.1_Streptococcus_agalactiae_strain_SA212,_complete_genome.fna	0	1	1	0	1	0	0	0	0	0	1	0	1	1
CP019824.1_Streptococcus_agalactiae_strain_SA218,_complete_genome.fna	0	1	1	0	1	0	0	0	0	0	1	0	1	1
CP019825.1_Streptococcus_agalactiae_strain_SA220,_complete_genome.fna	0	1	1	0	1	0	0	0	0	0	1	0	1	1
CP019826.1_Streptococcus_agalactiae_strain_SA245,_complete_genome.fna	0	1	1	0	1	0	0	0	0	0	1	0	1	1
CP019827.1_Streptococcus_agalactiae_strain_SA256,_complete_genome.fna	0	1	1	0	1	0	0	0	0	0	1	0	1	1
CP019828.1_Streptococcus_agalactiae_strain_SA289,_complete_genome.fna	0	1	1	0	1	0	0	0	0	0	1	0	1	1
CP019829.1_Streptococcus_agalactiae_strain_SA330,_complete_genome.fna	0	1	1	0	1	0	0	0	0	0	1	0	1	1
CP019830.1_Streptococcus_agalactiae_strain_SA333,_complete_genome.fna	0	1	1	0	1	0	0	0	0	0	1	0	1	1
CP019831.1_Streptococcus_agalactiae_strain_SA341,_complete_genome.fna	0	1	1	0	1	0	0	0	0	0	1	0	1	1
CP019832.1_Streptococcus_agalactiae_strain_SA343,_complete_genome.fna	0	1	1	0	1	0	0	0	0	0	1	0	1	1
CP019833.1_Streptococcus_agalactiae_strain_SA346,_complete_genome.fna	0	1	1	0	1	0	0	0	0	0	1	0	1	1
CP019834.1_Streptococcus_agalactiae_strain_SA374,_complete_genome.fna	0	1	1	0	1	0	0	0	0	0	1	0	1	1
CP019835.1_Streptococcus_agalactiae_strain_SA375,_complete_genome.fna	0	1	1	0	1	0	0	0	0	0	1	0	1	1
CP019836.1_Streptococcus_agalactiae_strain_SA623,_complete_genome.fna	0	1	1	0	1	0	0	0	0	0	1	0	1	1
CP019837.1_Streptococcus_agalactiae_strain_SA627,_complete_genome.fna	0	1	1	0	1	0	0	0	0	0	1	0	1	1
CP019935.1_Streptococcus_thermophilus_strain_APC151_chromosome,_complete_genome.fna	1	1	1	0	1	0	0	0	0	0	1	0	0	1
CP019978.1_Streptococcus_agalactiae_strain_Sag37_chromosome,_complete_genome.fna	0	1	1	0	1	1	0	1	0	1	1	0	1	1
CP019979.1_Streptococcus_agalactiae_strain_Sag158_chromosome,_complete_genome.fna	0	1	1	0	1	1	0	1	0	1	1	0	0	1
CP020027.1_Streptococcus_pyogenes_strain_STAB090229,_complete_genome.fna	0	1	1	0	1	0	0	0	1	0	0	0	0	1
CP020082.1_Streptococcus_pyogenes_strain_STAB120304,_complete_genome.fna	0	1	1	0	1	0	0	0	1	0	0	0	0	1
CP020431.2_Streptococcus_sp._FDAARGOS_192_chromosome,_complete_genome.fna	1	1	1	0	1	1	0	0	0	1	1	0	1	1
CP020432.2_Streptococcus_sp._'group_B'_strain_FDAARGOS_229_chromosome,_complete_genome.fna	0	1	1	0	1	1	0	1	0	1	1	0	1	1
CP020433.2_Streptococcus_intermedius_strain_FDAARGOS_233_chromosome,_complete_genome.fna	1	1	1	0	1	0	1	1	1	0	1	1	1	1
CP020438.2_Streptococcus_equinus_strain_FDAARGOS_251_chromosome,_complete_genome.fna	1	1	1	0	1	0	0	0	0	0	1	0	0	1
CP020449.2_Streptococcus_agalactiae_strain_FDAARGOS_254_chromosome,_complete_genome.fna	0	1	1	0	1	1	0	1	0	1	1	0	0	1
CP020450.2_Streptococcus_gordonii_strain_FDAARGOS_257_chromosome,_complete_genome.fna	1	1	1	0	1	0	1	1	1	0	1	1	1	1
CP020451.2_Streptococcus_salivarius_strain_FDAARGOS_259_chromosome,_complete_genome.fna	1	1	1	0	1	1	0	0	0	1	1	0	1	1
CP020863.1_Streptococcus_suis_strain_SC19_chromosome,_complete_genome.fna	1	1	1	0	1	0	1	0	0	0	1	0	0	1
CP021640.1_Streptococcus_pyogenes_strain_JS12,_complete_genome.fna	0	1	1	0	1	0	0	0	1	0	0	0	1	1
CP021769.1_Streptococcus_agalactiae_strain_B509_chromosome,_complete_genome.fna	0	1	1	0	1	1	0	1	0	1	1	0	1	1
CP021770.1_Streptococcus_agalactiae_strain_B508_chromosome,_complete_genome.fna	0	1	1	0	1	1	0	1	0	1	1	0	0	1
CP021771.1_Streptococcus_agalactiae_strain_B507_chromosome,_complete_genome.fna	0	1	1	0	1	1	0	1	0	1	1	0	1	1
CP021772.1_Streptococcus_agalactiae_strain_B111_chromosome,_complete_genome.fna	0	1	1	0	1	1	0	1	0	1	1	0	1	1
CP021773.1_Streptococcus_agalactiae_strain_B105_chromosome,_complete_genome.fna	0	1	1	0	1	1	0	1	0	1	1	0	1	1
CP021862.1_Streptococcus_agalactiae_strain_CUGBS591_chromosome,_complete_genome.fna	0	1	1	0	1	1	0	1	0	1	1	0	1	1
CP021863.1_Streptococcus_agalactiae_strain_SG-M163_chromosome,_complete_genome.fna	0	1	1	0	1	1	0	1	0	1	1	0	1	1
CP021864.1_Streptococcus_agalactiae_strain_SG-M158_chromosome,_complete_genome.fna	0	1	1	0	1	1	0	1	0	1	1	0	1	1
CP021865.1_Streptococcus_agalactiae_strain_SG-M50_chromosome,_complete_genome.fna	0	1	1	0	1	1	0	1	0	1	1	0	1	1
CP021866.1_Streptococcus_agalactiae_strain_SG-M29_chromosome,_complete_genome.fna	0	1	1	0	1	1	0	1	0	1	1	0	1	1
CP021867.1_Streptococcus_agalactiae_strain_SG-M25_chromosome,_complete_genome.fna	0	1	1	0	1	1	0	1	0	1	1	0	0	1
CP021868.1_Streptococcus_agalactiae_strain_SG-M8_chromosome,_complete_genome.fna	0	1	1	0	1	1	0	1	0	1	1	0	1	1
CP021869.1_Streptococcus_agalactiae_strain_SG-M6_chromosome,_complete_genome.fna	0	1	1	0	1	1	0	1	0	1	1	0	1	1
CP021870.1_Streptococcus_agalactiae_strain_SG-M4_chromosome,_complete_genome.fna	0	1	1	0	1	1	0	1	0	1	1	0	0	1
CP021972.1_Streptococcus_equi_subsp._equi_strain_ATCC_39506_chromosome,_complete_genome.fna	0	1	1	1	1	0	0	0	1	0	0	0	1	1
CP022206.1_Streptococcus_pyogenes_strain_GURSA1_chromosome,_complete_genome.fna	0	1	1	0	1	0	0	0	1	0	0	0	1	1
CP022354.1_Streptococcus_pyogenes_strain_GUR_chromosome,_complete_genome.fna	0	1	1	0	1	0	0	0	1	0	0	0	1	1
CP022392.1_Streptococcus_iniae_strain_QMA0248_chromosome,_complete_genome.fna	0	1	1	1	1	0	1	1	0	0	1	0	0	1
CP022435.1_Streptococcus_uberis_strain_NZ01_chromosome,_complete_genome.fna	0	1	1	1	1	0	0	0	0	0	0	0	0	1
CP022537.1_Streptococcus_agalactiae_strain_874391_chromosome,_complete_genome.fna	0	1	1	0	1	1	0	1	0	1	1	0	1	1
CP022547.1_Streptococcus_thermophilus_strain_B59671_chromosome,_complete_genome.fna	1	1	1	0	1	0	0	0	0	0	1	0	1	1
CP022601.1_Streptococcus_pluranimalium_strain_14A0014_chromosome,_complete_genome.fna	0	1	1	1	1	0	0	0	0	0	1	0	0	1
CP022680.1_Streptococcus_respiraculi_strain_HTS25_chromosome,_complete_genome.fna	1	1	1	0	1	0	1	1	1	0	1	0	0	1
CP023477.1_Streptococcus_mutans_strain_LAR01_chromosome,_complete_genome.fna	0	1	1	0	1	0	0	0	0	0	1	0	0	1
CP023507.1_Streptococcus_oralis_strain_FDAARGOS_367_chromosome,_complete_genome.fna	1	1	1	0	1	1	1	1	1	1	1	1	0	1
CP023511.1_Streptococcus_gordonii_strain_FDAARGOS_371_chromosome,_complete_genome.fna	1	1	0	0	1	0	1	1	1	0	1	1	1	1
CP023769.1_Streptococcus_pyogenes_strain_HarveyGAS_chromosome,_complete_genome.fna	0	1	1	0	1	0	0	0	1	0	0	0	0	1
CP024050.1_Streptococcus_suis_strain_CS100322_chromosome,_complete_genome.fna	1	1	1	0	1	0	1	0	0	0	1	0	0	1
CP024126.1_Streptococcus_suis_strain_HA0609_chromosome,_complete_genome.fna	1	1	1	0	1	0	0	0	0	0	1	0	0	1
CP024843.1_Streptococcus_iniae_strain_FP5228_chromosome,_complete_genome.fna	0	1	1	1	1	0	1	1	0	0	1	0	0	1
CP024974.1_Streptococcus_suis_strain_CZ130302_chromosome,_complete_genome.fna	1	1	1	0	1	0	0	0	0	0	1	0	1	1
CP025026.1_Streptococcus_agalactiae_strain_SGEHI2015-113_chromosome,_complete_genome.fna	0	1	1	0	1	1	0	1	0	1	1	0	1	1
CP025027.1_Streptococcus_agalactiae_strain_SGEHI2015-107_chromosome,_complete_genome.fna	0	1	1	0	1	1	0	1	0	1	1	0	1	1
CP025028.1_Streptococcus_agalactiae_strain_SGEHI2015-95_chromosome,_complete_genome.fna	0	1	1	0	1	1	0	1	0	1	1	0	1	1
CP025029.1_Streptococcus_agalactiae_strain_SGEHI2015-25_chromosome,_complete_genome.fna	0	1	1	0	1	1	0	1	0	1	1	0	1	1
CP025043.1_Streptococcus_suis_strain_AH681_chromosome,_complete_genome.fna	1	1	1	0	1	0	0	0	0	0	1	0	1	1
CP025076.1_Streptococcus_pneumoniae_strain_19F_chromosome,_complete_genome.fna	1	1	1	1	1	1	1	1	1	1	1	1	1	1
CP025095.1_Streptococcus_suis_strain_HN136_chromosome,_complete_genome.fna	1	1	1	0	1	0	1	0	0	0	1	0	1	1
CP025216.1_Streptococcus_thermophilus_strain_DGCC_7710_chromosome,_complete_genome.fna	1	1	1	0	1	0	0	0	0	0	1	0	0	1
CP025256.1_Streptococcus_pneumoniae_Xen35,_complete_genome.fna	1	1	1	1	1	1	1	1	1	1	1	1	1	1
CP025399.1_Streptococcus_thermophilus_strain_GABA_chromosome,_complete_genome.fna	1	1	1	0	1	0	0	0	0	0	1	0	1	1
CP025400.1_Streptococcus_thermophilus_strain_EPS_chromosome,_complete_genome.fna	1	1	1	0	1	0	0	0	0	0	1	0	0	1
CP025419.1_Streptococcus_suis_strain_SH0104_chromosome,_complete_genome.fna	1	1	1	0	1	0	0	0	0	0	1	0	0	1
CP025420.1_Streptococcus_parauberis_strain_SPOF3K_chromosome,_complete_genome.fna	0	1	1	1	1	0	0	0	0	0	0	0	0	1
CP025536.1_Streptococcus_pluranimalium_strain_TH11417_chromosome,_complete_genome.fna	0	1	1	1	1	0	0	0	0	0	1	0	1	1
CP025838.1_Streptococcus_pneumoniae_strain_SPN_XDR_SMC1710-32_chromosome,_complete_genome.fna	1	1	1	1	1	1	1	1	1	1	1	1	1	1
CP026670.1_Streptococcus_pneumoniae_strain_335_chromosome,_complete_genome.fna	1	1	1	1	1	1	1	1	1	1	1	1	1	1
CP027540.1_Streptococcus_pneumoniae_strain_D39V_chromosome,_complete_genome.fna	1	1	1	1	1	1	1	1	1	1	1	1	1	1
CP028140.1_Streptococcus_pyogenes_strain_NGAS979_chromosome,_complete_genome.fna	0	1	1	0	1	0	0	0	1	0	0	0	1	1
CP028148.1_Streptococcus_pyogenes_strain_TJ11-001_chromosome,_complete_genome.fna	0	1	1	0	1	0	0	0	1	0	0	0	0	1
CP028841.1_Streptococcus_pyogenes_strain_CCUG_4207_chromosome,_complete_genome.fna	0	1	1	0	1	0	0	0	1	0	0	0	0	1
CP029398.1_Streptococcus_suis_strain_HN105_chromosome,_complete_genome.fna	1	1	1	0	1	0	1	0	0	0	1	0	1	1
CP029490.1_Streptococcus_sobrinus_strain_SL1_chromosome,_complete_genome.fna	0	1	1	0	1	0	0	0	0	0	1	0	0	0
CP029491.1_Streptococcus_sobrinus_strain_10919_chromosome,_complete_genome.fna	0	1	1	0	1	0	0	0	0	0	1	0	0	0
CP029559.1_Streptococcus_sobrinus_strain_NIDR_6715-15_chromosome,_complete_genome.fna	0	1	1	0	1	0	0	0	0	0	1	0	0	0
CP029560.1_Streptococcus_sobrinus_strain_NIDR_6715-7_chromosome,_complete_genome.fna	0	1	1	0	1	0	0	0	0	0	1	0	0	0
CP029632.1_Streptococcus_agalactiae_strain_QMA0271_chromosome,_complete_genome.fna	0	1	1	0	1	0	0	1	0	0	1	0	1	1
CP029694.1_Streptococcus_pyogenes_strain_ABC020055975_chromosome,_complete_genome.fna	0	1	1	0	1	0	0	0	1	0	0	0	0	1
CP030124.1_Streptococcus_suis_strain_SH1510_chromosome,_complete_genome.fna	1	1	1	0	1	0	1	0	0	0	1	0	0	1
CP030125.1_Streptococcus_suis_strain_HA1003_chromosome,_complete_genome.fna	1	1	1	0	1	0	1	0	0	0	1	0	1	1
CP030845.1_Streptococcus_agalactiae_strain_S73_chromosome,_complete_genome.fna	0	1	1	0	1	1	0	1	0	1	1	0	1	1
CP031245.1_Streptococcus_pneumoniae_strain_M16808_chromosome,_complete_genome.fna	1	1	1	1	1	1	1	1	1	1	1	1	1	1
CP031246.1_Streptococcus_pneumoniae_strain_M26368_chromosome,_complete_genome.fna	1	1	1	1	1	1	1	1	1	1	1	1	1	1
CP031247.1_Streptococcus_pneumoniae_strain_M23734_chromosome,_complete_genome.fna	1	1	1	1	1	1	1	1	1	1	1	1	1	1
CP031248.1_Streptococcus_pneumoniae_strain_M26365_chromosome,_complete_genome.fna	1	1	1	1	1	1	1	1	1	1	1	1	1	1
CP031545.1_Streptococcus_thermophilus_strain_ST109_chromosome,_complete_genome.fna	1	1	1	0	1	0	0	0	0	0	1	0	0	1
CP031556.1_Streptococcus_agalactiae_strain_Sag27_chromosome,_complete_genome.fna	0	1	1	0	1	1	0	1	0	1	1	0	0	1
CP031617.1_Streptococcus_pyogenes_strain_MGAS29409_chromosome,_complete_genome.fna	0	1	1	0	1	0	0	0	1	0	0	0	0	1
CP031618.1_Streptococcus_pyogenes_strain_MGAS29326_chromosome,_complete_genome.fna	0	1	1	0	1	0	0	0	1	0	0	0	0	1
CP031619.1_Streptococcus_pyogenes_strain_MGAS29284_chromosome,_complete_genome.fna	0	1	1	0	1	0	0	0	1	0	0	0	0	1
CP031620.1_Streptococcus_pyogenes_strain_MGAS29064_chromosome,_complete_genome.fna	0	1	1	0	1	0	0	0	1	0	0	0	0	1
CP031621.1_Streptococcus_pyogenes_strain_MGAS28746_chromosome,_complete_genome.fna	0	1	1	0	1	0	0	0	1	0	0	0	0	1
CP031622.1_Streptococcus_pyogenes_strain_MGAS28686_chromosome,_complete_genome.fna	0	1	1	0	1	0	0	0	1	0	0	0	0	1
CP031623.1_Streptococcus_pyogenes_strain_MGAS28669_chromosome,_complete_genome.fna	0	1	1	0	1	0	0	0	1	0	0	0	0	1
CP031624.1_Streptococcus_pyogenes_strain_MGAS28650_chromosome,_complete_genome.fna	0	1	1	0	1	0	0	0	1	0	0	0	0	1
CP031625.1_Streptococcus_pyogenes_strain_MGAS28533_chromosome,_complete_genome.fna	0	1	1	0	1	0	0	0	1	0	0	0	0	1
CP031626.1_Streptococcus_pyogenes_strain_MGAS28386_chromosome,_complete_genome.fna	0	1	1	0	1	0	0	0	1	0	0	0	0	1
CP031627.1_Streptococcus_pyogenes_strain_MGAS28360_chromosome,_complete_genome.fna	0	1	1	0	1	0	0	0	1	0	0	0	0	1
CP031628.1_Streptococcus_pyogenes_strain_MGAS28330_chromosome,_complete_genome.fna	0	1	1	0	1	0	0	0	1	0	0	0	0	1
CP031629.1_Streptococcus_pyogenes_strain_MGAS28278_chromosome,_complete_genome.fna	0	1	1	0	1	0	0	0	1	0	0	0	0	1
CP031630.1_Streptococcus_pyogenes_strain_MGAS28271_chromosome,_complete_genome.fna	0	1	1	0	1	0	0	0	1	0	0	0	0	1
CP031631.1_Streptococcus_pyogenes_strain_MGAS28191_chromosome,_complete_genome.fna	0	1	1	0	1	0	0	0	1	0	0	0	0	1
CP031632.1_Streptococcus_pyogenes_strain_MGAS28078_chromosome,_complete_genome.fna	0	1	1	0	1	0	0	0	1	0	0	0	0	1
CP031633.1_Streptococcus_pyogenes_strain_MGAS11115_chromosome,_complete_genome.fna	0	1	1	0	1	0	0	0	1	0	0	0	0	1
CP031634.1_Streptococcus_pyogenes_strain_MGAS11108_chromosome,_complete_genome.fna	0	1	1	0	1	0	0	0	1	0	0	0	0	1
CP031635.1_Streptococcus_pyogenes_strain_MGAS11052_chromosome,_complete_genome.fna	0	1	1	0	1	0	0	0	1	0	0	0	0	1
CP031636.1_Streptococcus_pyogenes_strain_MGAS10826_chromosome,_complete_genome.fna	0	1	1	0	1	0	0	0	1	0	0	0	0	1
CP031637.1_Streptococcus_pyogenes_strain_MGAS10786_chromosome,_complete_genome.fna	0	1	1	0	1	0	0	0	1	0	0	0	0	1
CP031638.1_Streptococcus_pyogenes_strain_MGAS8347_chromosome,_complete_genome.fna	0	1	1	0	1	0	0	0	1	0	0	0	0	1
CP031639.1_Streptococcus_pyogenes_strain_MGAS7914_chromosome,_complete_genome.fna	0	1	1	0	1	0	0	0	1	0	0	0	0	1
CP031640.1_Streptococcus_pyogenes_strain_MGAS7888_chromosome,_complete_genome.fna	0	1	1	0	1	0	0	0	1	0	0	0	0	1
CP031733.1_Streptococcus_sp._Z15_chromosome,_complete_genome.fna	0	1	1	0	1	0	0	0	0	0	1	0	1	1
CP031738.1_Streptococcus_pyogenes_strain_SP1336_chromosome,_complete_genome.fna	0	1	1	0	1	0	0	0	1	0	0	0	0	1
CP031770.1_Streptococcus_pyogenes_strain_SASM4-Duke_chromosome,_complete_genome.fna	0	1	1	0	1	0	0	0	1	0	0	0	0	1
CP031881.1_Streptococcus_thermophilus_strain_ST106_chromosome,_complete_genome.fna	1	1	1	0	0	0	0	0	0	0	1	0	0	1
CP032400.1_Streptococcus_iniae_strain_YM011_chromosome,_complete_genome.fna	0	1	1	1	1	0	1	1	0	0	1	0	0	1
CP032401.1_Streptococcus_iniae_strain_GX005_chromosome,_complete_genome.fna	0	1	1	1	1	0	1	1	0	0	1	0	0	1
CP032620.1_Streptococcus_sp._JS71_chromosome,_complete_genome.fna	1	1	1	0	1	1	1	0	0	1	1	1	1	1
CP032621.1_Streptococcus_sp._ChDC_B345_chromosome,_complete_genome.fna	1	1	1	0	1	1	1	1	1	1	1	1	1	1
CP032665.1_Streptococcus_pyogenes_strain_MGAS27961_chromosome,_complete_genome.fna	0	1	1	0	1	0	0	0	1	0	0	0	0	1
CP032666.1_Streptococcus_pyogenes_strain_MGAS28085_chromosome,_complete_genome.fna	0	1	1	0	1	0	0	0	1	0	0	0	0	1
CP032699.1_Streptococcus_pyogenes_strain_TSPY155_chromosome,_complete_genome.fna	0	1	1	0	1	0	0	0	1	0	0	0	0	1
CP032700.1_Streptococcus_pyogenes_strain_TSPY556_chromosome,_complete_genome.fna	0	1	1	0	1	0	0	0	1	0	0	0	0	1
CP033199.1_Streptococcus_mutans_strain_LAB761_chromosome,_complete_genome.fna	0	1	1	0	1	0	0	0	0	0	1	0	1	1
CP033335.1_Streptococcus_pyogenes_strain_TSPY208_chromosome,_complete_genome.fna	0	1	1	0	1	0	0	0	1	0	0	0	0	1
CP033336.1_Streptococcus_pyogenes_strain_TSPY165_chromosome,_complete_genome.fna	0	1	1	0	1	0	0	0	1	0	0	0	0	1
CP033337.1_Streptococcus_pyogenes_strain_TSPY453_chromosome,_complete_genome.fna	0	1	1	0	1	0	0	0	1	0	0	0	1	1
CP033621.1_Streptococcus_pyogenes_strain_M75_chromosome,_complete_genome.fna	0	1	1	0	1	0	0	0	1	0	0	0	0	1
CP033767.1_Streptococcus_pyogenes_strain_FDAARGOS_534_chromosome,_complete_genome.fna	0	1	1	0	1	0	0	0	1	0	0	0	0	1
CP033808.1_Streptococcus_sp._FDAARGOS_522_chromosome,_complete_genome.fna	0	1	1	0	1	1	0	1	0	1	1	0	1	1
CP033809.1_Streptococcus_sp._FDAARGOS_521_chromosome,_complete_genome.fna	0	1	1	0	1	1	0	1	0	1	1	0	0	1
CP033810.1_Streptococcus_sp._FDAARGOS_520_chromosome,_complete_genome.fna	0	1	1	0	1	1	0	1	0	1	1	0	0	1
CP033815.1_Streptococcus_pyogenes_strain_FDAARGOS_514_chromosome,_complete_genome.fna	0	1	1	0	1	0	0	0	1	0	0	0	0	1
CP033822.1_Streptococcus_agalactiae_strain_FDAARGOS_512_chromosome,_complete_genome.fna	0	1	1	0	1	1	0	1	0	1	1	0	0	1
CP033907.1_Streptococcus_pyogenes_strain_Duke-Large_chromosome,_complete_genome.fna	0	1	1	0	1	0	0	0	1	0	0	0	0	1
CP033908.1_Streptococcus_pyogenes_strain_RLGH_chromosome,_complete_genome.fna	0	1	1	0	1	0	0	0	1	0	0	0	0	1
CP034315.1_Streptococcus_agalactiae_strain_TFJ0901_chromosome,_complete_genome.fna	0	1	1	0	1	1	0	1	0	1	1	0	1	1
CP034543.1_Streptococcus_sp._KCOM_2412_chromosome,_complete_genome.fna	1	1	1	0	1	0	0	1	1	0	1	1	0	1
CP035306.1_Streptococcus_thermophilus_strain_IDCC2201_chromosome,_complete_genome.fna	1	1	1	0	1	0	0	0	0	0	1	0	0	1
CP035897.1_Streptococcus_pneumoniae_strain_EF3030_chromosome,_complete_genome.fna	1	1	1	1	1	1	1	1	1	1	1	1	1	1
CP036529.1_Streptococcus_pneumoniae_strain_521_chromosome,_complete_genome.fna	1	1	1	1	1	1	1	1	1	1	1	1	1	1
FM204883.1_Streptococcus_equi_subsp._equi_4047,_complete_genome.fna	0	1	1	1	1	0	0	0	1	0	0	0	1	1
FM204884.1_Streptococcus_equi_subsp._zooepidemicus_H70,_complete_genome.fna	0	1	1	1	1	0	0	1	1	0	1	0	1	1
FM211187.1_Streptococcus_pneumoniae_ATCC_700669_complete_genome.fna	1	1	1	1	1	1	1	1	1	1	1	1	1	1
FM252031.1_Streptococcus_suis_SC84_complete_genome,_strain_SC84.fna	1	1	1	0	1	0	1	0	0	0	1	0	0	1
FM252032.1_Streptococcus_suis_BM407_complet_genome,_strain_BM407.fna	1	1	1	0	1	0	1	0	0	0	1	0	0	1
FN568063.1_Streptococcus_mitis_B6_complete_genome,_strain_B6.fna	1	1	1	0	1	1	1	1	1	1	1	1	1	1
FN597254.1_Streptococcus_gallolyticus_UCN34_complete_genome.fna	0	1	1	0	1	0	0	0	0	0	1	0	1	0
FO393392.1_Streptococcus_agalactiae_2-22,_complete_genome.fna	0	1	1	0	1	0	0	1	0	0	1	0	1	1
FQ312027.1_Streptococcus_pneumoniae_OXC141_complete_genome.fna	1	1	1	1	1	1	1	1	1	1	1	1	1	1
FQ312029.1_Streptococcus_pneumoniae_INV200_genome.fna	1	1	1	1	1	1	1	1	1	1	1	1	1	1
FQ312030.1_Streptococcus_pneumoniae_INV104_genome.fna	1	1	1	1	1	1	1	1	1	1	1	1	1	1
FQ312039.1_Streptococcus_pneumoniae_SPN032672_draft_genome.fna	1	1	1	1	1	1	1	1	1	1	1	1	1	1
FQ312041.2_Streptococcus_pneumoniae_SPN994038_draft_genome.fna	1	1	1	1	1	1	1	1	1	1	1	1	1	1
FQ312042.1_Streptococcus_pneumoniae_SPN033038_draft_genome.fna	1	1	1	1	1	1	1	1	1	1	1	1	1	1
FQ312043.1_Streptococcus_pneumoniae_SPN034183_draft_genome.fna	1	1	1	1	1	1	1	1	1	1	1	1	1	1
FQ312044.2_Streptococcus_pneumoniae_SPN994039_draft_genome.fna	1	1	1	1	1	1	1	1	1	1	1	1	1	1
FQ312045.1_Streptococcus_pneumoniae_SPN034156_draft_genome.fna	1	1	1	1	1	1	1	1	1	1	1	1	1	1
FR720602.1_Streptococcus_oralis_Uo5_complete_genome_sequence.fna	1	1	1	0	1	1	1	1	1	1	1	1	0	1
FR824043.1_Streptococcus_gallolyticus_subsp._gallolyticus_ATCC_BAA-2069_complete_chromosome_sequence,_strain_ATCC_BAA-2069.fna	0	1	1	0	1	0	0	0	0	0	1	0	0	0
FR873481.1_Streptococcus_salivarius_CCHSS3_complete_genome.fna	1	1	1	0	1	1	0	0	0	1	1	0	0	1
FR873482.1_Streptococcus_salivarius_JIM8777_complete_genome.fna	1	1	1	0	1	1	0	1	0	1	1	0	0	0
FR875178.1_Streptococcus_thermophilus_JIM_8232_complete_genome.fna	1	1	1	0	1	0	0	0	0	0	1	0	0	1
HE613569.1_Streptococcus_macedonicus_ACA-DC_198_main_chromosome_complete_genome.fna	0	1	1	0	1	0	0	0	0	0	1	0	1	0
HE858529.1_Streptococcus_dysgalactiae_subsp._equisimilis_AC-2713,_complete_genome.fna	0	1	1	1	1	0	0	0	1	0	0	0	1	1
HE983624.1_Streptococcus_pneumoniae_SPNA45,_complete_genome.fna	1	1	1	1	1	1	1	1	1	1	1	1	1	1
HF952104.1_Streptococcus_agalactiae_09mas018883_complete_genome.fna	0	1	1	0	1	1	0	1	0	1	1	0	1	1
HF952105.1_Streptococcus_agalactiae_ILRI005_complete_genome.fna	0	1	1	0	1	0	0	1	0	0	0	0	1	1
HF952106.1_Streptococcus_agalactiae_ILRI112_complete_genome.fna	0	1	1	0	1	0	0	1	0	0	1	0	1	1
HG316453.2_Streptococcus_pyogenes_H293,_complete_genome.fna	0	1	1	0	1	0	0	0	1	0	0	0	0	1
HG939456.1_Streptococcus_agalactiae,_strain_COH1,_complete_genome.fna	0	1	1	0	1	1	0	1	0	1	1	0	1	1
LN831034.1_Streptococcus_pyogenes_genome_assembly_NCTC8198,_chromosome__1.fna	0	1	1	0	1	0	0	0	1	0	0	0	0	1
LN831051.1_Streptococcus_pneumoniae_genome_assembly_NCTC7465,_chromosome__1.fna	1	1	1	1	1	1	1	1	1	1	1	1	1	1
LN847353.1_Streptococcus_pneumoniae_genome_assembly_S_pneumo_A66_v1,_chromosome__I.fna	1	1	1	1	1	1	1	1	1	1	1	1	1	1
LR031521.1_Streptococcus_pyogenes_strain_S119_genome_assembly,_chromosome_1.fna	0	1	1	0	1	0	0	0	1	0	0	0	0	1
LR129840.1_Streptococcus_pneumoniae_strain_4496_genome_assembly,_chromosome_1.fna	1	1	1	1	1	1	1	1	1	1	1	1	1	1
LR129841.1_Streptococcus_pneumoniae_strain_947_genome_assembly,_chromosome_1.fna	1	1	1	1	1	1	1	1	1	1	1	1	1	1
LR129843.1_Streptococcus_pneumoniae_strain_180-2_genome_assembly,_chromosome_1.fna	1	1	1	1	1	1	1	1	1	1	1	1	1	1
LR129844.1_Streptococcus_pneumoniae_strain_180-15_genome_assembly,_chromosome_1.fna	1	1	1	1	1	1	1	1	1	1	1	1	1	1
LR130236.1_Streptococcus_pyogenes_strain_5448_genome_assembly,_chromosome_1.fna	0	1	1	0	1	0	0	0	1	0	0	0	0	1
LR130237.1_Streptococcus_pyogenes_strain_SP444_genome_assembly,_chromosome_1.fna	0	1	1	0	1	0	0	0	1	0	0	0	0	1
LR130238.1_Streptococcus_pyogenes_strain_HKU419_genome_assembly,_chromosome_1.fna	0	1	1	0	1	0	0	0	1	0	0	0	0	1
LR130239.1_Streptococcus_pyogenes_strain_PS003_genome_assembly,_chromosome_1.fna	0	1	1	0	1	0	0	0	1	0	0	0	1	1
LR130240.1_Streptococcus_pyogenes_strain_PS006_genome_assembly,_chromosome_1.fna	0	1	1	0	1	0	0	0	1	0	0	0	0	1
LR134002.1_Streptococcus_sanguinis_strain_NCTC10904_genome_assembly,_chromosome_1.fna	1	1	1	0	1	0	0	0	1	0	1	1	0	1
LR134094.1_Streptococcus_dysgalactiae_subsp._dysgalactiae_strain_NCTC4669_genome_assembly,_chromosome_1.fna	0	1	1	1	1	0	0	0	1	0	0	0	0	1
LR134203.1_Streptococcus_equinus_strain_NCTC11436_genome_assembly,_chromosome_1.fna	0	1	1	0	1	1	0	0	0	1	1	0	0	0
LR134265.1_Streptococcus_agalactiae_strain_NCTC8184_genome_assembly,_chromosome_1.fna	0	1	1	0	1	1	0	1	0	1	1	0	1	1
LR134266.1_Streptococcus_viridans_strain_NCTC3166_genome_assembly,_chromosome_1.fna	1	1	1	0	1	1	1	0	1	1	1	1	0	1
LR134272.1_Streptococcus_pyogenes_strain_NCTC12060_genome_assembly,_chromosome_1.fna	0	1	1	0	1	0	0	0	1	0	0	0	0	1
LR134273.1_Streptococcus_equi_subsp._equi_strain_NCTC12091_genome_assembly,_chromosome_1.fna	0	1	1	1	1	0	0	1	1	0	0	0	1	1
LR134274.1_Streptococcus_salivarius_strain_NCTC8618_genome_assembly,_chromosome_1.fna	1	1	1	0	1	1	0	0	0	1	1	0	0	1
LR134275.1_Streptococcus_vestibularis_strain_NCTC12167_genome_assembly,_chromosome_1.fna	1	1	1	0	1	1	0	1	0	1	1	0	1	1
LR134282.1_Streptococcus_equinus_strain_NCTC8140_genome_assembly,_chromosome_1.fna	0	1	1	0	1	0	0	0	0	0	1	0	1	0
LR134283.1_Streptococcus_anginosus_strain_NCTC10713_genome_assembly,_chromosome_1.fna	1	1	1	0	1	0	0	1	1	0	0	1	0	1
LR134284.1_Streptococcus_pyogenes_strain_NCTC8232_genome_assembly,_chromosome_1.fna	0	1	1	0	1	0	0	0	1	0	0	0	1	1
LR134285.1_Streptococcus_sanguinis_strain_NCTC3168_genome_assembly,_chromosome_1.fna	1	1	1	0	1	1	1	0	1	1	1	1	0	1
LR134288.1_Streptococcus_milleri_strain_NCTC11169_genome_assembly,_chromosome_1.fna	1	1	1	0	1	0	0	1	1	0	1	1	0	1
LR134291.1_Streptococcus_gordonii_strain_NCTC7868_genome_assembly,_chromosome_1.fna	1	1	1	0	1	0	1	1	1	0	1	1	1	1
LR134292.1_Streptococcus_equinus_strain_NCTC10389_genome_assembly,_chromosome_1.fna	0	1	1	0	1	0	0	0	0	0	0	0	0	0
LR134293.1_Streptococcus_canis_strain_NCTC12191_genome_assembly,_chromosome_1.fna	0	1	1	0	1	0	0	1	1	0	0	0	0	1
LR134294.1_Streptococcus_pneumoniae_strain_NCTC12977_genome_assembly,_chromosome_1.fna	1	1	1	1	1	1	1	1	1	1	1	1	1	1
LR134307.1_Streptococcus_milleri_strain_NCTC10708_genome_assembly,_chromosome_1.fna	1	1	1	0	1	0	0	1	1	0	1	1	0	1
LR134314.1_Streptococcus_pyogenes_strain_NCTC8302_genome_assembly,_chromosome_1.fna	0	1	1	0	1	0	0	0	1	0	0	0	0	1
LR134316.1_Streptococcus_dysgalactiae_subsp._equisimilis_strain_NCTC6181_genome_assembly,_chromosome_1.fna	0	1	1	1	1	0	0	1	1	0	0	0	0	1
LR134317.1_Streptococcus_equi_subsp._zooepidemicus_strain_NCTC6180_genome_assembly,_chromosome_1.fna	0	1	1	1	1	0	0	1	1	0	0	0	1	1
LR134320.1_Streptococcus_mutans_strain_NCTC10832_genome_assembly,_chromosome_1.fna	0	1	1	0	1	0	0	0	0	0	1	0	1	1
LR134323.1_Streptococcus_urinalis_strain_NCTC13766_genome_assembly,_chromosome_1.fna	0	1	1	1	1	0	0	1	1	0	1	0	0	1
LR134336.1_Streptococcus_oralis_strain_NCTC11427_genome_assembly,_chromosome_1.fna	1	1	1	0	1	1	1	1	1	1	1	1	0	1
LR134341.1_Streptococcus_pseudoporcinus_strain_NCTC13786_genome_assembly,_chromosome_1.fna	0	1	1	1	1	0	0	1	0	0	0	0	0	1
LR134389.1_Streptococcus_equi_subsp._equi_strain_NCTC9682_genome_assembly,_chromosome_1.fna	0	1	1	1	1	0	0	0	1	0	0	0	1	1
LR134491.1_Streptococcus_mutans_strain_NCTC10920_genome_assembly,_chromosome_1.fna	0	1	1	0	1	0	0	0	0	0	1	0	0	1
LR134512.1_Streptococcus_agalactiae_strain_NCTC13949_genome_assembly,_chromosome_1.fna	0	1	1	0	1	1	0	1	0	1	1	0	1	1
LR134520.1_Streptococcus_agalactiae_strain_NCTC13947_genome_assembly,_chromosome_1.fna	0	1	1	0	1	1	0	1	0	1	1	0	1	1
LR216023.1_Streptococcus_pneumoniae_strain_2245STDY5699475_genome_assembly,_chromosome_1.fna	1	1	1	1	1	1	1	1	1	1	1	1	1	1
LR216050.1_Streptococcus_pneumoniae_isolate_GPS_US_PATH396-sc-2296505_genome_assembly,_chromosome_1.fna	1	1	1	1	1	1	1	1	1	1	1	1	1	1
LR216053.1_Streptococcus_pneumoniae_strain_2245STDY6106635_genome_assembly,_chromosome_1.fna	1	1	1	1	1	1	1	1	1	1	1	1	1	1
LR216060.1_Streptococcus_pneumoniae_strain_2245STDY6178787_genome_assembly,_chromosome_1.fna	1	1	1	1	1	1	1	1	1	1	1	1	1	1
LR216064.1_Streptococcus_pneumoniae_isolate_569492b0-41bd-11e5-998e-3c4a9275d6c6_genome_assembly,_chromosome_1.fna	1	1	1	1	1	1	1	1	1	1	1	1	1	1
LR216065.1_Streptococcus_pneumoniae_isolate_55896440-41bd-11e5-998e-3c4a9275d6c6_genome_assembly,_chromosome_1.fna	1	1	1	1	1	1	1	1	1	1	1	1	1	1
LR216067.1_Streptococcus_pneumoniae_isolate_b04a6400-1f66-11e7-b93e-3c4a9275d6c8_genome_assembly,_chromosome_1.fna	1	1	1	1	1	1	1	1	1	1	1	1	1	1
LS483298.1_Streptococcus_pyogenes_strain_NCTC8225_genome_assembly,_chromosome_1.fna	0	1	1	0	1	0	0	0	1	0	0	0	0	1
LS483307.1_Streptococcus_pyogenes_strain_NCTC5163_genome_assembly,_chromosome_1.fna	0	1	1	0	1	0	0	0	1	0	0	0	0	1
LS483315.1_Streptococcus_pyogenes_strain_NCTC12059_genome_assembly,_chromosome_1.fna	0	1	1	0	1	0	0	0	1	0	0	0	0	1
LS483318.1_Streptococcus_dysgalactiae_subsp._equisimilis_strain_NCTC5370_genome_assembly,_chromosome_1.fna	0	1	1	1	1	0	0	0	1	0	0	0	1	1
LS483320.1_Streptococcus_pyogenes_strain_NCTC5164_genome_assembly,_chromosome_1.fna	0	1	1	0	1	0	0	0	1	0	0	0	0	1
LS483321.1_Streptococcus_pyogenes_strain_NCTC8314_genome_assembly,_chromosome_1.fna	0	1	1	0	1	0	0	0	1	0	0	0	1	1
LS483322.1_Streptococcus_pyogenes_strain_NCTC12066_genome_assembly,_chromosome_1.fna	0	1	1	0	1	0	0	0	1	0	0	0	1	1
LS483323.1_Streptococcus_pyogenes_strain_NCTC8300_genome_assembly,_chromosome_1.fna	0	1	1	0	1	0	0	0	1	0	0	0	0	1
LS483325.1_Streptococcus_equi_subsp._zooepidemicus_strain_NCTC7022_genome_assembly,_chromosome_1.fna	0	1	1	1	1	0	0	1	1	0	1	0	1	1
LS483326.1_Streptococcus_pyogenes_strain_NCTC12045_genome_assembly,_chromosome_1.fna	0	1	1	0	1	0	0	0	1	0	0	0	0	1
LS483327.1_Streptococcus_pyogenes_strain_NCTC12069_genome_assembly,_chromosome_1.fna	0	1	1	0	1	0	0	0	1	0	0	0	1	1
LS483328.1_Streptococcus_equi_subsp._zooepidemicus_strain_NCTC12090_genome_assembly,_chromosome_1.fna	0	1	1	1	1	0	0	1	1	0	1	0	1	1
LS483329.1_Streptococcus_pyogenes_strain_NCTC12058_genome_assembly,_chromosome_1.fna	0	1	1	0	1	0	0	0	1	0	0	0	0	1
LS483330.1_Streptococcus_pyogenes_strain_NCTC8328_genome_assembly,_chromosome_1.fna	0	1	1	0	1	0	0	0	1	0	0	0	0	1
LS483331.1_Streptococcus_pyogenes_strain_NCTC12057_genome_assembly,_chromosome_1.fna	0	1	1	0	1	0	0	0	1	0	0	0	1	1
LS483332.1_Streptococcus_pyogenes_strain_NCTC12696_genome_assembly,_chromosome_1.fna	0	1	1	0	1	0	0	0	1	0	0	0	1	1
LS483333.1_Streptococcus_pyogenes_strain_NCTC12048_genome_assembly,_chromosome_1.fna	0	1	1	0	1	0	0	0	1	0	0	0	0	1
LS483334.1_Streptococcus_pyogenes_strain_NCTC12050_genome_assembly,_chromosome_1.fna	0	1	1	0	1	0	0	0	1	0	0	0	1	1
LS483335.1_Streptococcus_pyogenes_strain_NCTC8332_genome_assembly,_chromosome_1.fna	0	1	1	0	1	0	0	0	1	0	0	0	0	1
LS483336.1_Streptococcus_pyogenes_strain_NCTC12046_genome_assembly,_chromosome_1.fna	0	1	1	0	1	0	0	0	1	0	0	0	0	1
LS483337.1_Streptococcus_pyogenes_strain_NCTC12047_genome_assembly,_chromosome_1.fna	0	1	1	0	1	0	0	0	1	0	0	0	1	1
LS483338.1_Streptococcus_pyogenes_strain_NCTC12064_genome_assembly,_chromosome_1.fna	0	1	1	0	1	0	0	0	1	0	0	0	0	1
LS483339.1_Streptococcus_thermophilus_strain_NCTC12958_genome_assembly,_chromosome_1.fna	1	1	1	0	1	0	0	0	0	0	1	0	1	1
LS483340.1_Streptococcus_pyogenes_strain_NCTC12062_genome_assembly,_chromosome_1.fna	0	1	1	0	1	0	0	0	1	0	0	0	0	1
LS483341.1_Streptococcus_gordonii_strain_NCTC7865_genome_assembly,_chromosome_1.fna	1	1	1	0	1	0	1	1	1	0	1	1	0	1
LS483342.1_Streptococcus_agalactiae_strain_NCTC11930_genome_assembly,_chromosome_1.fna	0	1	1	0	1	1	0	1	0	1	1	0	1	1
LS483343.1_Streptococcus_ferus_strain_NCTC12278_genome_assembly,_chromosome_1.fna	0	1	1	1	1	0	0	0	0	0	1	0	0	1
LS483344.1_Streptococcus_pyogenes_strain_NCTC12840_genome_assembly,_chromosome_1.fna	0	1	1	0	1	0	0	0	1	0	0	0	0	1
LS483345.1_Streptococcus_pyogenes_strain_NCTC8231_genome_assembly,_chromosome_1.fna	0	1	1	0	1	0	0	0	1	0	0	0	0	1
LS483346.1_Streptococcus_sanguinis_strain_NCTC11085_genome_assembly,_chromosome_1.fna	1	1	1	0	1	0	0	1	1	0	1	1	0	1
LS483347.1_Streptococcus_pyogenes_strain_NCTC8324_genome_assembly,_chromosome_1.fna	0	1	1	0	1	0	0	0	1	0	0	0	0	1
LS483348.1_Streptococcus_lutetiensis_strain_NCTC8738_genome_assembly,_chromosome_1.fna	0	1	1	0	1	1	0	0	0	1	1	0	0	0
LS483349.1_Streptococcus_mutans_strain_NCTC10449_genome_assembly,_chromosome_1.fna	0	1	1	0	1	0	0	0	0	0	1	0	1	1
LS483351.1_Streptococcus_pyogenes_strain_NCTC8195_genome_assembly,_chromosome_1.fna	0	1	1	0	1	0	0	0	1	0	0	0	0	1
LS483352.1_Streptococcus_pyogenes_strain_NCTC12052_genome_assembly,_chromosome_1.fna	0	1	1	0	1	0	0	0	1	0	0	0	1	1
LS483353.1_Streptococcus_pyogenes_strain_NCTC4001_genome_assembly,_chromosome_1.fna	0	1	1	0	1	0	0	0	1	0	0	0	0	1
LS483354.1_Streptococcus_equi_subsp._zooepidemicus_strain_NCTC11606_genome_assembly,_chromosome_1.fna	0	1	1	1	1	0	0	1	1	0	1	0	1	1
LS483355.1_Streptococcus_pyogenes_strain_NCTC12067_genome_assembly,_chromosome_1.fna	0	1	1	0	1	0	0	0	1	0	0	0	0	1
LS483356.1_Streptococcus_pyogenes_strain_NCTC8230_genome_assembly,_chromosome_1.fna	0	1	1	0	1	0	0	0	1	0	0	0	0	1
LS483357.1_Streptococcus_pyogenes_strain_NCTC8326_genome_assembly,_chromosome_1.fna	0	1	1	0	1	0	0	0	1	0	0	0	1	1
LS483359.1_Streptococcus_pyogenes_strain_NCTC12068_genome_assembly,_chromosome_1.fna	0	1	1	0	1	0	0	0	1	0	0	0	1	1
LS483360.1_Streptococcus_pyogenes_strain_NCTC10876_genome_assembly,_chromosome_1.fna	0	1	1	0	1	0	0	0	1	0	0	0	0	1
LS483361.1_Streptococcus_dysgalactiae_subsp._equisimilis_strain_NCTC6179_genome_assembly,_chromosome_1.fna	0	1	1	1	1	0	0	1	1	0	0	0	0	1
LS483363.1_Streptococcus_dysgalactiae_subsp._equisimilis_strain_NCTC9414_genome_assembly,_chromosome_1.fna	0	1	1	1	1	0	0	0	1	0	0	0	1	1
LS483364.1_Streptococcus_sanguinis_strain_NCTC11086_genome_assembly,_chromosome_1.fna	1	1	1	0	1	0	0	1	1	0	1	1	0	1
LS483366.1_Streptococcus_salivarius_strain_NCTC7366_genome_assembly,_chromosome_1.fna	1	1	1	0	1	0	0	0	0	0	1	0	0	1
LS483367.1_Streptococcus_dysgalactiae_subsp._equisimilis_strain_NCTC5371_genome_assembly,_chromosome_1.fna	0	1	1	1	1	0	0	0	1	0	0	0	1	1
LS483368.1_Streptococcus_equi_subsp._zooepidemicus_strain_NCTC6176_genome_assembly,_chromosome_1.fna	0	1	1	1	1	0	0	1	1	0	0	0	1	1
LS483374.1_Streptococcus_pneumoniae_strain_NCTC7466_genome_assembly,_chromosome_1.fna	1	1	1	1	1	1	1	1	1	1	1	1	1	1
LS483375.1_Streptococcus_gordonii_strain_NCTC3165_genome_assembly,_chromosome_1.fna	1	1	1	0	1	0	1	0	1	0	1	1	0	1
LS483378.1_Streptococcus_sobrinus_strain_NCTC12279_genome_assembly,_chromosome_1.fna	0	1	1	0	1	0	0	0	0	0	1	0	0	0
LS483379.1_Streptococcus_pyogenes_strain_NCTC10874_genome_assembly,_chromosome_1.fna	0	1	1	0	1	0	0	0	1	0	0	0	1	1
LS483380.1_Streptococcus_equi_subsp._zooepidemicus_strain_NCTC11824_genome_assembly,_chromosome_1.fna	0	1	1	1	1	0	0	1	1	0	0	0	1	1
LS483381.1_Streptococcus_sobrinus_strain_NCTC10921_genome_assembly,_chromosome_1.fna	0	1	1	0	1	0	0	0	0	0	1	0	0	0
LS483382.1_Streptococcus_pyogenes_strain_NCTC13738_genome_assembly,_chromosome_1.fna	0	1	1	0	1	0	0	0	1	0	0	0	0	1
LS483383.1_Streptococcus_cristatus_strain_NCTC12479_genome_assembly,_chromosome_1.fna	1	1	1	0	1	0	1	1	1	0	1	1	1	1
LS483384.1_Streptococcus_pyogenes_strain_NCTC13743_genome_assembly,_chromosome_1.fna	0	1	1	0	1	0	0	0	1	0	0	0	1	1
LS483385.1_Streptococcus_sanguinis_strain_NCTC7863_genome_assembly,_chromosome_1.fna	1	1	1	0	1	0	0	1	1	0	1	1	0	1
LS483386.1_Streptococcus_pyogenes_strain_NCTC13742_genome_assembly,_chromosome_1.fna	0	1	1	0	1	0	0	0	1	0	0	0	1	1
LS483387.1_Streptococcus_agalactiae_strain_NCTC8187_genome_assembly,_chromosome_1.fna	0	1	1	0	1	1	0	1	0	1	1	0	1	1
LS483388.1_Streptococcus_porcinus_strain_NCTC10999_genome_assembly,_chromosome_1.fna	0	1	1	1	1	0	0	1	0	0	1	0	0	1
LS483389.1_Streptococcus_pyogenes_strain_NCTC10879_genome_assembly,_chromosome_1.fna	0	1	1	0	1	0	0	0	1	0	0	0	0	1
LS483390.1_Streptococcus_pneumoniae_strain_NCTC13276_genome_assembly,_chromosome_1.fna	1	1	1	1	1	1	1	1	1	1	1	1	1	1
LS483391.1_Streptococcus_pyogenes_strain_NCTC8320_genome_assembly,_chromosome_1.fna	0	1	1	0	1	0	0	0	1	0	0	0	1	1
LS483394.1_Streptococcus_pyogenes_strain_NCTC10880_genome_assembly,_chromosome_1.fna	0	1	1	0	1	0	0	0	1	0	0	0	0	1
LS483397.1_Streptococcus_uberis_strain_NCTC3858_genome_assembly,_chromosome_1.fna	0	1	1	1	1	0	0	0	0	0	0	0	0	1
LS483399.1_Streptococcus_pyogenes_strain_NCTC8227_genome_assembly,_chromosome_1.fna	0	1	1	0	1	0	0	0	1	0	0	0	0	1
LS483401.1_Streptococcus_pyogenes_strain_NCTC10085_genome_assembly,_chromosome_1.fna	0	1	1	0	1	0	0	0	1	0	0	0	0	1
LS483403.1_Streptococcus_lutetiensis_strain_NCTC13774_genome_assembly,_chromosome_1.fna	0	1	1	0	1	1	0	0	0	1	1	0	0	0
LS483407.1_Streptococcus_pyogenes_strain_NCTC13744_genome_assembly,_chromosome_1.fna	0	1	1	0	1	0	0	0	1	0	0	0	1	1
LS483408.1_Streptococcus_uberis_strain_NCTC4674_genome_assembly,_chromosome_1.fna	0	1	1	1	1	0	0	0	0	0	0	0	0	1
LS483409.1_Streptococcus_gallolyticus_strain_NCTC13773_genome_assembly,_chromosome_1.fna	0	1	1	0	1	0	0	0	0	0	1	0	1	0
LS483413.1_Streptococcus_dysgalactiae_subsp._equisimilis_strain_NCTC7136_genome_assembly,_chromosome_1.fna	0	1	1	1	1	0	0	1	1	0	0	0	1	1
LS483414.1_Streptococcus_pyogenes_strain_NCTC13736_genome_assembly,_chromosome_1.fna	0	1	1	0	1	0	0	0	1	0	0	0	0	1
LS483415.1_Streptococcus_pyogenes_strain_NCTC8304_genome_assembly,_chromosome_1.fna	0	1	1	0	1	0	0	0	1	0	0	0	1	1
LS483417.1_Streptococcus_pneumoniae_strain_NCTC11902_genome_assembly,_chromosome_1.fna	1	1	1	1	1	1	1	1	1	1	1	1	1	1
LS483418.1_Streptococcus_suis_strain_NCTC10234_genome_assembly,_chromosome_1.fna	1	1	1	0	1	0	1	0	0	0	1	0	0	1
LS483420.1_Streptococcus_pyogenes_strain_NCTC13739_genome_assembly,_chromosome_1.fna	0	1	1	0	1	0	0	0	1	0	0	0	0	1
LS483421.1_Streptococcus_pyogenes_strain_NCTC10877_genome_assembly,_chromosome_1.fna	0	1	1	0	1	0	0	0	1	0	0	0	0	0
LS483425.1_Streptococcus_pyogenes_strain_NCTC13737_genome_assembly,_chromosome_1.fna	0	1	1	0	1	0	0	0	1	0	0	0	0	1
LS483430.1_Streptococcus_pyogenes_strain_NCTC12044_genome_assembly,_chromosome_1.fna	0	1	1	0	1	0	0	0	1	0	0	0	0	1
LS483432.1_Streptococcus_pyogenes_strain_NCTC13745_genome_assembly,_chromosome_1.fna	0	1	1	0	1	0	0	0	1	0	0	0	0	1
LS483436.1_Streptococcus_intermedius_strain_NCTC11324_genome_assembly,_chromosome_1.fna	1	1	1	0	1	0	1	1	1	0	1	1	1	1
LS483437.1_Streptococcus_pyogenes_strain_NCTC13751_genome_assembly,_chromosome_1.fna	0	1	1	0	1	0	0	0	1	0	0	0	0	1
LS483442.1_Streptococcus_pyogenes_strain_NCTC8370_genome_assembly,_chromosome_1.fna	0	1	1	0	1	0	0	0	1	0	0	0	0	1
LS483444.1_Streptococcus_australis_strain_NCTC13166_genome_assembly,_chromosome_1.fna	1	1	1	0	1	1	1	0	1	1	1	1	0	1
LS483448.1_Streptococcus_pneumoniae_strain_4041STDY6836167_genome_assembly,_chromosome_1.fna	1	1	1	1	1	1	1	1	1	1	1	1	1	1
LS483449.1_Streptococcus_pneumoniae_strain_4041STDY6836170_genome_assembly,_chromosome_1.fna	1	1	1	1	1	1	1	1	1	1	1	1	1	1
LS483450.1_Streptococcus_pneumoniae_strain_4041STDY6583227_genome_assembly,_chromosome_1.fna	1	1	1	1	1	1	1	1	1	1	1	1	1	1
LS483451.1_Streptococcus_pneumoniae_strain_4041STDY6836166_genome_assembly,_chromosome_1.fna	1	1	1	1	1	1	1	1	1	1	1	1	1	1
LS483462.1_Streptococcus_pasteurianus_strain_NCTC13784_genome_assembly,_chromosome_1.fna	0	1	1	0	1	1	0	0	0	1	1	0	0	0
LS483471.1_Streptococcus_cristatus_strain_NCTC13807_genome_assembly,_chromosome_1.fna	1	1	1	0	1	0	1	1	1	0	1	1	1	1
LS483520.1_Streptococcus_pyogenes_strain_NCTC8322_genome_assembly,_chromosome_1.fna	0	1	1	0	1	0	0	0	1	0	0	0	0	1
LS483521.1_Streptococcus_pyogenes_strain_NCTC8316_genome_assembly,_chromosome_1.fna	0	1	1	0	1	0	0	0	1	0	0	0	0	1
LS483522.1_Streptococcus_pyogenes_strain_NCTC8224_genome_assembly,_chromosome_1.fna	0	1	1	0	1	0	0	0	1	0	0	0	1	1
LS483523.1_Streptococcus_pneumoniae_strain_4041STDY6836169_genome_assembly,_chromosome_1.fna	1	1	1	1	1	1	1	1	1	1	1	1	1	1
LS974444.1_Streptococcus_thermophilus_strain_N4L_genome_assembly,_chromosome_1.fna	1	1	1	0	1	0	0	0	0	0	1	0	0	1
LT545678.1_Streptococcus_agalactiae_isolate_SA111_genome_assembly,_chromosome_I.fna	0	1	1	0	1	1	0	1	0	1	1	0	0	1
LT604076.1_Streptococcus_thermophilus_strain_ACA-DC_2_genome_assembly,_chromosome_I.fna	1	1	1	0	1	0	0	0	0	0	1	0	0	1
LT671674.1_Streptococcus_suis_strain_LS9N_genome_assembly,_chromosome_I.fna	1	1	1	0	1	0	1	0	0	0	1	0	1	1
LT714196.1_Streptococcus_agalactiae_isolate_BM110_genome_assembly,_chromosome_I.fna	0	1	1	0	1	1	0	1	0	1	1	0	1	1
LT906439.1_Streptococcus_merionis_strain_NCTC13788_genome_assembly,_chromosome_1.fna	1	1	1	0	1	1	0	0	1	1	1	0	1	1
LT906454.1_Streptococcus_acidominimus_strain_NCTC11291_genome_assembly,_chromosome_1.fna	0	1	1	0	1	0	0	0	0	0	0	0	0	1
