# Supplementary material for: A comprehensive analysis of pneumococcal two-component system regulatory networks
Source: NAR Genom Bioinform. 2024 Apr 22;6(2):lqae039. doi: 10.1093/nargab/lqae039 (PMC11034029; doi:10.1093/nargab/lqae039)
Supplement: lqae039_Supplemental_Files [file lqae039_supplemental_files.zip › Table_S4.xlsx]

## Sheet: Sheet1
locus_tag.x	start	end	Bonferroni_p	Number_pos_present_in	Number_neg_not_present_in	TCS	Previously.identified.target.gene
SPV_0023	22168	22404	0.00835484	19	58	TCS01
SPV_0023	22168	22404	0.0141205	16	75	TCS06
SPV_0023	22168	22404	7.59946e-06	18	79	TCS07
SPV_0023	22168	22404	0.00118576	19	62	TCS08
SPV_0023	22168	22404	0.0141205	16	75	TCS10
SPV_0027	25179	25736	3.48775e-05	34	54	TCS01
SPV_0027	25179	25736	0.00195121	26	66	TCS06
SPV_0027	25179	25736	1.23608e-05	27	69	TCS07
SPV_0027	25179	25736	0.00195121	26	66	TCS10
SPV_0028	25179	25736	3.48775e-05	34	54	TCS01
SPV_0028	25179	25736	0.00195121	26	66	TCS06
SPV_0028	25179	25736	1.23608e-05	27	69	TCS07
SPV_0028	25179	25736	0.00195121	26	66	TCS10
SPV_0041	35811	36980	0.000134279	96	11	TCS11
SPV_0050	44068	45417	0.0165176	48	36	TCS09
SPV_0050	44068	45417	0.0410885	49	35	TCS13
SPV_0063	60528	64466	1.44815e-09	37	57	TCS01
SPV_0063	60528	64466	3.61469e-08	29	71	TCS07	Yes
SPV_0063	60528	64466	0.00626015	31	54	TCS09
SPV_0065	65845	67632	4.53381e-06	53	37	TCS09
SPV_0066	67629	68105	3.78245e-05	53	35	TCS09
SPV_0067	69025	69840	0.000104708	53	34	TCS09
SPV_0067	68133	69038	3.78245e-05	53	35	TCS09
SPV_0068	68133	69038	3.78245e-05	53	35	TCS09
SPV_0068	69025	69840	0.000104708	53	34	TCS09
SPV_0069	69913	70251	0.000104708	53	34	TCS09
SPV_0070	70550	71716	3.15138e-08	56	35	TCS09
SPV_0071	71832	72869	3.66593e-11	42	56	TCS01
SPV_0071	71832	72869	3.71359e-09	32	68	TCS07
SPV_0071	71832	72869	0.0477102	33	51	TCS08
SPV_0071	71832	72869	1.72622e-09	40	57	TCS09
SPV_0074	75312	76076	0.00085811	34	52	TCS01
SPV_0074	75312	76076	4.34087e-06	29	67	TCS06
SPV_0074	75312	76076	4.34087e-06	29	67	TCS10
SPV_0080	80186	84127	0.00721565	43	43	TCS01
SPV_0080	80186	84127	1.56408e-05	44	48	TCS08	Yes
SPV_0081	84294	84992	3.32764e-24	56	57	TCS08	Yes
SPV_0081	84294	84992	0.000841109	44	44	TCS09
SPV_0082	84989	86041	2.69272e-25	56	58	TCS08	Yes
SPV_0082	84989	86041	2.8542e-05	45	46	TCS09
SPV_0088	88263	89192	6.28351e-14	38	63	TCS07	Yes
SPV_0088	88263	89192	6.56976e-08	45	51	TCS09
SPV_0089	89206	90129	1.95487e-13	38	62	TCS07	Yes
SPV_0089	89206	90129	1.58171e-08	46	51	TCS09
SPV_0090	90387	91862	6.28351e-14	38	63	TCS07	Yes
SPV_0090	90387	91862	6.56976e-08	45	51	TCS09
SPV_0092	93242	94102	0.0202074	18	58	TCS01
SPV_0092	93242	94102	0.00287723	16	76	TCS06
SPV_0092	93242	94102	3.43315e-05	17	79	TCS07
SPV_0092	93242	94102	0.00312043	18	62	TCS08
SPV_0092	93242	94102	0.00287723	16	76	TCS10
SPV_0093	94174	95238	3.10976e-05	16	78	TCS06
SPV_0093	94174	95238	0.000623387	15	79	TCS07
SPV_0093	94174	95238	0.0206068	16	62	TCS08
SPV_0093	94174	95238	3.10976e-05	16	78	TCS10
SPV_0094	95301	96212	3.10976e-05	16	78	TCS06
SPV_0094	95301	96212	0.000623387	15	79	TCS07
SPV_0094	95301	96212	0.0206068	16	62	TCS08
SPV_0094	95301	96212	3.10976e-05	16	78	TCS10
SPV_0097	97250	98416	4.6748e-11	55	45	TCS01
SPV_0097	97250	98416	0.00119292	67	19	TCS11
SPV_0099	99673	101523	0.00024835	27	66	TCS07
SPV_0099	99673	101523	0.0228424	32	53	TCS08
SPV_0107	106001	108109	0.036771	12	79	TCS07
SPV_0112	112681	113544	8.02895e-05	34	55	TCS09
SPV_0126	128812	130671	0.0106672	24	56	TCS01
SPV_0126	128812	130671	8.98673e-05	21	75	TCS07
SPV_0133	137978	138163	0.000512058	25	57	TCS01
SPV_0133	137978	138163	0.000362761	21	73	TCS06
SPV_0133	137978	138163	8.98673e-05	21	75	TCS07
SPV_0133	137978	138163	0.000362761	21	73	TCS10
SPV_0143	148388	149560	1.33477e-05	25	70	TCS04
SPV_0148	152790	154016	9.5663e-05	22	61	TCS09
SPV_0149	154226	154822	7.44678e-05	57	30	TCS01
SPV_0149	154226	154822	2.12825e-06	83	18	TCS11
SPV_0156	160719	161333	6.3449e-09	33	58	TCS01
SPV_0156	161299	162981	3.48775e-05	34	54	TCS01
SPV_0156	160719	161333	0.00812392	23	68	TCS06
SPV_0156	161299	162981	9.20684e-28	38	80	TCS07	Yes
SPV_0156	160719	161333	3.01998e-20	33	80	TCS07	Yes
SPV_0156	161299	162981	0.00626015	31	54	TCS09
SPV_0156	160719	161333	2.1422e-06	31	59	TCS09
SPV_0156	160719	161333	0.00812392	23	68	TCS10
SPV_0157	161299	162981	3.48775e-05	34	54	TCS01
SPV_0157	161299	162981	9.20684e-28	38	80	TCS07	Yes
SPV_0157	161299	162981	0.00626015	31	54	TCS09
SPV_0158	162993	164279	6.28351e-14	38	63	TCS07	Yes
SPV_0158	162993	164279	3.17731e-09	46	52	TCS09
SPV_0159	164331	164864	3.10976e-05	16	78	TCS06
SPV_0159	164331	164864	0.000623387	15	79	TCS07
SPV_0159	164331	164864	0.0206068	16	62	TCS08
SPV_0159	164331	164864	3.10976e-05	16	78	TCS10
SPV_0162	167277	167735	3.40047e-24	55	58	TCS01
SPV_0162	167277	167735	4.98909e-07	34	59	TCS07
SPV_0162	167277	167735	0.000165811	42	48	TCS09
SPV_0162	167277	167735	0.00789378	55	20	TCS11
SPV_0163	167732	168172	3.40047e-24	55	58	TCS01
SPV_0163	167732	168172	4.98909e-07	34	59	TCS07
SPV_0163	167732	168172	0.000165811	42	48	TCS09
SPV_0163	167732	168172	0.00789378	55	20	TCS11
SPV_0173	176614	177645	0.0460375	41	43	TCS08
SPV_0179	184152	184721	6.54828e-14	42	58	TCS01
SPV_0179	184152	184721	3.03896e-10	32	70	TCS07
SPV_0179	184152	184721	0.00518803	33	53	TCS08
SPV_0179	184152	184721	1.70763e-11	40	59	TCS09
SPV_0183	186275	187525	9.04645e-19	49	58	TCS01
SPV_0183	186275	187525	1.2872e-09	34	65	TCS07
SPV_0183	186275	187525	3.17348e-08	42	54	TCS09
SPV_0184	187609	188040	5.16688e-14	52	52	TCS01
SPV_0184	187609	188040	0.000215274	34	54	TCS06
SPV_0184	187609	188040	0.000122631	33	55	TCS07
SPV_0184	187609	188040	0.000555034	43	46	TCS09
SPV_0184	187609	188040	0.000215274	34	54	TCS10
SPV_0186	189976	191514	1.43428e-19	50	58	TCS01
SPV_0186	189976	191514	3.79758e-09	34	64	TCS07
SPV_0186	189976	191514	8.11637e-09	43	54	TCS09
SPV_0191	195123	195740	4.50568e-07	39	55	TCS08
SPV_0191	195123	195740	1.4157e-06	39	54	TCS09
SPV_0239	230421	231116	0.0232403	48	37	TCS01
SPV_0239	230421	231116	0.0160403	67	18	TCS11
SPV_0240	231128	231544	7.41271e-11	50	50	TCS01
SPV_0240	231128	231544	3.42704e-07	35	57	TCS07
SPV_0247	239184	240563	0.00189369	53	31	TCS09
SPV_0268	267696	268403	0.000254544	29	63	TCS06
SPV_0268	267696	268403	2.66455e-05	29	65	TCS07
SPV_0268	267696	268403	0.000254544	29	63	TCS10
SPV_0270	269474	270796	2.67862e-13	41	58	TCS01
SPV_0270	269474	270796	7.82423e-11	32	71	TCS07
SPV_0270	269474	270796	0.0228424	32	53	TCS08
SPV_0270	269474	270796	6.96079e-11	39	59	TCS09
SPV_0271	269474	270796	2.67862e-13	41	58	TCS01
SPV_0271	269474	270796	7.82423e-11	32	71	TCS07
SPV_0271	269474	270796	0.0228424	32	53	TCS08
SPV_0271	269474	270796	6.96079e-11	39	59	TCS09
SPV_0284	281930	282106	0.00340665	20	58	TCS01
SPV_0289	289989	290618	0.0354692	39	1	TCS11
SPV_0298	297143	297436	0.0482215	17	58	TCS01
SPV_0302	300866	301108	0.0345726	51	20	TCS11
SPV_0313	312939	313112	0.00384469	54	31	TCS01
SPV_0313	312939	313112	0.00442682	51	32	TCS08
SPV_0313	312939	313112	1.02146e-08	56	36	TCS09
SPV_0326	326300	327538	1.33477e-05	25	70	TCS04
SPV_0334	333097	335079	0.00384469	54	31	TCS01
SPV_0334	333097	335079	0.00442682	51	32	TCS08
SPV_0334	333097	335079	1.02146e-08	56	36	TCS09
SPV_0335	335379	340682	0.00157236	29	57	TCS08
SPV_0343	347719	349143	1.39196e-16	50	56	TCS01
SPV_0343	347719	349143	3.24034e-08	34	62	TCS07
SPV_0343	347719	349143	2.13003e-07	43	52	TCS09
SPV_0345	349942	350958	0.0106672	24	56	TCS01
SPV_0345	349942	350958	8.98673e-05	21	75	TCS07
SPV_0355	358215	358409	0.0106672	24	56	TCS01
SPV_0355	358215	358409	8.98673e-05	21	75	TCS07
SPV_0357	359379	360263	0.0106672	24	56	TCS01
SPV_0357	359379	360263	8.98673e-05	21	75	TCS07
SPV_0373	378615	379163	1.65609e-05	42	49	TCS01
SPV_0373	378615	379163	0.0345726	51	20	TCS11
SPV_0374	379273	380172	1.13555e-05	26	58	TCS01
SPV_0374	379273	380172	2.36774e-08	24	76	TCS06
SPV_0374	379273	380172	1.60655e-07	23	77	TCS07
SPV_0374	379273	380172	0.00240836	24	59	TCS09
SPV_0374	379273	380172	2.36774e-08	24	76	TCS10
SPV_0404	405343	407043	0.00627464	50	36	TCS01
SPV_0404	405343	407043	0.000171889	71	19	TCS11
SPV_0405	407036	407512	0.00627464	50	36	TCS01
SPV_0405	407036	407512	0.000171889	71	19	TCS11
SPV_0406	407578	408600	0.00627464	50	36	TCS01
SPV_0406	407578	408600	0.000171889	71	19	TCS11
SPV_0409	409587	410837	0.00627464	50	36	TCS01
SPV_0409	409587	410837	0.000171889	71	19	TCS11
SPV_0410	411572	411787	1.43428e-19	50	58	TCS01
SPV_0410	411572	411787	3.79758e-09	34	64	TCS07
SPV_0410	411572	411787	8.11637e-09	43	54	TCS09
SPV_0422	423336	423620	0.00524214	14	84	TCS04
SPV_0429	433466	434905	3.36481e-05	83	17	TCS11
SPV_0430	434909	436258	3.36481e-05	83	17	TCS11
SPV_0433	437865	438077	1.78285e-07	30	58	TCS01
SPV_0433	437865	438077	3.67906e-06	24	74	TCS07
SPV_0433	437865	438077	1.10773e-06	29	61	TCS08
SPV_0433	437865	438077	1.40832e-06	29	60	TCS09
SPV_0439	443062	443451	0.000512488	14	78	TCS06
SPV_0439	443062	443451	0.00977999	13	79	TCS07
SPV_0439	443062	443451	0.000512488	14	78	TCS10
SPV_0440	443456	443905	1.30754e-06	31	57	TCS01
SPV_0443	447176	448807	4.53381e-06	53	37	TCS09
SPV_0444	449100	454079	1.9736e-08	32	58	TCS01
SPV_0444	449100	454079	0.000248707	24	70	TCS06
SPV_0444	449100	454079	1.58737e-16	31	79	TCS07	Yes
SPV_0444	449100	454079	0.000149331	29	58	TCS09
SPV_0444	449100	454079	0.000248707	24	70	TCS10
SPV_0457	467307	467816	3.10976e-05	16	78	TCS06
SPV_0457	467307	467816	0.000623387	15	79	TCS07
SPV_0457	467307	467816	0.0206068	16	62	TCS08
SPV_0457	467307	467816	3.10976e-05	16	78	TCS10
SPV_0462	474081	474368	1.09684e-10	43	55	TCS01
SPV_0462	474081	474368	3.58541e-08	32	66	TCS07
SPV_0462	474081	474368	3.27795e-09	41	56	TCS09
SPV_0466	476801	477130	5.18815e-07	29	58	TCS01
SPV_0466	476801	477130	8.67958e-05	23	72	TCS06
SPV_0466	476801	477130	1.75564e-05	23	74	TCS07
SPV_0466	476801	477130	8.67958e-05	23	72	TCS10
SPV_0468	477749	478486	0.00049153	59	22	TCS13	Yes
SPV_0469	478500	479840	1.45765e-09	59	34	TCS13	Yes
SPV_0470	479882	480037	0.0106536	20	60	TCS09
SPV_0470	479882	480037	0.0411154	20	58	TCS13
SPV_0474	484909	485142	0.00754497	12	78	TCS06
SPV_0474	484909	485142	0.00754497	12	78	TCS10
SPV_0485	494353	494535	0.000128122	15	78	TCS06
SPV_0485	494353	494535	0.00251316	14	79	TCS07
SPV_0485	494353	494535	0.000128122	15	78	TCS10
SPV_0487	494985	495218	2.68398e-05	57	31	TCS01
SPV_0487	494985	495218	0.000129853	81	17	TCS11
SPV_0488	495218	496552	2.66711e-07	59	31	TCS01
SPV_0488	495218	496552	3.36481e-05	83	17	TCS11
SPV_0509	519475	519672	0.000512058	25	57	TCS01
SPV_0510	519933	522182	0.00384469	54	31	TCS01
SPV_0510	519933	522182	8.1647e-07	80	19	TCS11
SPV_0511	522246	523112	2.09878e-20	51	58	TCS01
SPV_0511	522246	523112	8.1264e-05	31	60	TCS07
SPV_0511	522246	523112	0.0345726	51	20	TCS11
SPV_0514	526655	527539	1.56408e-05	48	44	TCS01
SPV_0514	526655	527539	0.0204885	61	19	TCS11
SPV_0517	529347	530231	3.45507e-15	44	58	TCS01
SPV_0517	529347	530231	8.97295e-08	31	67	TCS07
SPV_0517	529347	530231	1.4339e-05	37	54	TCS09
SPV_0521	531637	532914	6.59828e-21	35	78	TCS06
SPV_0521	531637	532914	0.0110393	23	68	TCS07
SPV_0521	531637	532914	6.59828e-21	35	78	TCS10	Yes
SPV_0523	533626	535005	0.0036091	38	48	TCS01
SPV_0523	533626	535005	2.67652e-17	39	69	TCS06
SPV_0523	533626	535005	2.67652e-17	39	69	TCS10	Yes
SPV_0524	535317	535973	2.27257e-28	40	78	TCS06
SPV_0524	535317	535973	2.27257e-28	40	78	TCS10	Yes
SPV_0525	535970	537298	2.27257e-28	40	78	TCS06
SPV_0525	535970	537298	2.27257e-28	40	78	TCS10	Yes
SPV_0538	553412	554245	5.3089e-18	48	58	TCS01
SPV_0538	553412	554245	1.25993e-08	33	65	TCS07
SPV_0538	553412	554245	5.44942e-09	42	55	TCS09
SPV_0539	553412	554245	5.3089e-18	48	58	TCS01
SPV_0539	553412	554245	1.25993e-08	33	65	TCS07
SPV_0539	553412	554245	5.44942e-09	42	55	TCS09
SPV_0546	558670	559995	8.63068e-08	59	32	TCS01
SPV_0546	558670	559995	6.04428e-05	54	31	TCS08
SPV_0552	564650	565156	1.78285e-07	30	58	TCS01
SPV_0552	564650	565156	3.67906e-06	24	74	TCS07
SPV_0552	564650	565156	1.10773e-06	29	61	TCS08
SPV_0552	564650	565156	1.40832e-06	29	60	TCS09
SPV_0554	566576	567568	7.4363e-06	52	37	TCS08
SPV_0554	566576	567568	0.000876393	51	35	TCS09
SPV_0555	567570	568388	0.00440462	33	50	TCS07
SPV_0555	567570	568388	0.0151656	43	42	TCS08
SPV_0556	568390	569175	0.00440462	33	50	TCS07
SPV_0556	568390	569175	0.0151656	43	42	TCS08
SPV_0558	570405	576839	0.00589362	14	77	TCS06
SPV_0558	570405	576839	0.00589362	14	77	TCS10
SPV_0562	580111	586797	5.18815e-07	29	58	TCS01
SPV_0562	580111	586797	4.97594e-06	24	73	TCS06
SPV_0562	580111	586797	1.36354e-13	28	79	TCS07
SPV_0562	580111	586797	0.000135544	27	59	TCS09
SPV_0562	580111	586797	4.97594e-06	24	73	TCS10
SPV_0568	590052	590306	0.00346328	34	48	TCS07
SPV_0570	592551	593411	9.04645e-19	49	58	TCS01
SPV_0570	592551	593411	1.2872e-09	34	65	TCS07
SPV_0570	592551	593411	3.17348e-08	42	54	TCS09
SPV_0571	593622	594332	0.000566931	45	44	TCS01
SPV_0571	593622	594332	0.000391797	33	54	TCS07
SPV_0571	593622	594332	0.000542303	43	46	TCS08
SPV_0571	593622	594332	1.73137e-27	57	59	TCS09
SPV_0572	594352	594918	0.000566931	45	44	TCS01
SPV_0572	594352	594918	0.000391797	33	54	TCS07
SPV_0572	594352	594918	0.000542303	43	46	TCS08
SPV_0572	594352	594918	1.73137e-27	57	59	TCS09
SPV_0574	596309	597046	0.00230306	43	44	TCS08
SPV_0574	596309	597046	2.65794e-25	57	57	TCS09	Yes
SPV_0575	597043	598734	0.0025422	43	44	TCS01
SPV_0575	597043	598734	0.00626015	31	54	TCS07
SPV_0575	597043	598734	0.000534959	42	47	TCS08
SPV_0575	597043	598734	5.05953e-31	57	61	TCS09	Yes
SPV_0577	599435	605065	1.81255e-10	36	58	TCS01
SPV_0577	599435	605065	1.01416e-05	27	69	TCS06
SPV_0577	599435	605065	0.00311596	24	68	TCS07
SPV_0577	599435	605065	1.01416e-05	27	69	TCS10
SPV_0614	636669	637316	4.71289e-07	22	80	TCS04
SPV_0617	639032	639709	0.000328478	35	52	TCS01
SPV_0617	639669	640349	0.00085811	34	52	TCS01
SPV_0618	639032	639709	0.000328478	35	52	TCS01
SPV_0618	639669	640349	0.00085811	34	52	TCS01
SPV_0619	640564	640710	0.0195341	34	51	TCS08
SPV_0621	642953	644089	0.0195341	34	51	TCS08
SPV_0622	644644	645312	0.00199301	13	78	TCS06
SPV_0622	644644	645312	0.036771	12	79	TCS07
SPV_0622	644644	645312	0.00199301	13	78	TCS10
SPV_0625	647572	648132	0.000211399	23	58	TCS01
SPV_0625	647572	648132	2.08039e-05	23	62	TCS08
SPV_0625	647572	648132	3.48771e-05	23	61	TCS09
SPV_0626	648133	649518	0.000211399	23	58	TCS01
SPV_0626	648133	649518	2.08039e-05	23	62	TCS08
SPV_0626	648133	649518	3.48771e-05	23	61	TCS09
SPV_0627	649520	650170	0.000211399	23	58	TCS01
SPV_0627	649520	650170	2.08039e-05	23	62	TCS08
SPV_0627	649520	650170	3.48771e-05	23	61	TCS09
SPV_0628	650181	650873	0.000512488	14	78	TCS06
SPV_0628	650181	650873	0.00977999	13	79	TCS07
SPV_0628	650181	650873	0.000512488	14	78	TCS10
SPV_0629	650878	651402	0.00473118	20	72	TCS06
SPV_0629	650878	651402	0.00473118	20	72	TCS10
SPV_0630	651402	652205	0.000512488	14	78	TCS06
SPV_0630	651402	652205	0.00977999	13	79	TCS07
SPV_0630	651402	652205	0.000512488	14	78	TCS10
SPV_0631	652198	652830	0.000512488	14	78	TCS06
SPV_0631	652198	652830	0.00977999	13	79	TCS07
SPV_0631	652198	652830	0.000512488	14	78	TCS10
SPV_0636	657433	659208	2.68662e-06	41	51	TCS01
SPV_0636	657433	659208	0.000877357	29	61	TCS07
SPV_0636	657433	659208	2.01616e-06	40	53	TCS09
SPV_0637	659319	659666	0.000755073	29	55	TCS01
SPV_0637	659319	659666	0.000248707	24	70	TCS06
SPV_0637	659319	659666	2.82939e-06	25	73	TCS07
SPV_0637	659319	659666	6.25863e-06	30	59	TCS09
SPV_0637	659319	659666	0.000248707	24	70	TCS10
SPV_0642	662568	663953	0.000542173	22	58	TCS01
SPV_0642	662568	663953	3.1084e-09	22	78	TCS06
SPV_0642	662568	663953	6.37342e-08	21	79	TCS07
SPV_0642	662568	663953	3.1084e-09	22	78	TCS10
SPV_0644	664810	665265	5.77964e-05	60	23	TCS01
SPV_0644	664810	665265	0.00754847	88	13	TCS11
SPV_0647	667489	668046	0.00172961	57	21	TCS09
SPV_0652	670443	671603	0.00983322	96	9	TCS11
SPV_0653	671871	672740	0.00983322	96	9	TCS11
SPV_0654	672744	673700	0.00983322	96	9	TCS11
SPV_0655	673700	674464	0.00983322	96	9	TCS11
SPV_0656	674464	675174	0.00983322	96	9	TCS11
SPV_0657	675588	676244	0.00983322	96	9	TCS11
SPV_0670	690429	690896	0.0357079	95	9	TCS11
SPV_0684	698842	699378	1.81011e-19	59	50	TCS01
SPV_0684	698842	699378	0.00429898	34	47	TCS07
SPV_0684	698842	699378	4.37375e-05	67	20	TCS11
SPV_0696	709961	710440	0.000199032	26	57	TCS01
SPV_0696	709961	710440	4.76061e-06	23	74	TCS06
SPV_0696	709961	710440	0.000333441	21	74	TCS07
SPV_0696	709961	710440	4.76061e-06	23	74	TCS10
SPV_0697	710478	711176	5.18815e-07	29	58	TCS01
SPV_0697	710478	711176	0.00326631	21	72	TCS07
SPV_0697	710478	711176	0.000135544	27	59	TCS09
SPV_0698	711218	712087	0.00340665	20	58	TCS01
SPV_0698	711218	712087	7.77591e-08	20	78	TCS06
SPV_0698	711218	712087	1.614e-06	19	79	TCS07
SPV_0698	711218	712087	7.77591e-08	20	78	TCS10
SPV_0699	711218	712087	0.00340665	20	58	TCS01
SPV_0699	711218	712087	7.77591e-08	20	78	TCS06
SPV_0699	711218	712087	1.614e-06	19	79	TCS07
SPV_0699	711218	712087	7.77591e-08	20	78	TCS10
SPV_0703	717312	717599	1.5372e-14	43	58	TCS01
SPV_0703	717312	717599	1.09746e-09	32	69	TCS07
SPV_0703	717312	717599	0.0163243	33	52	TCS08
SPV_0703	717312	717599	4.00458e-12	41	59	TCS09
SPV_0707	722589	723143	4.8107e-31	60	58	TCS01
SPV_0707	722589	723143	3.48775e-05	34	54	TCS07
SPV_0707	722589	723143	0.0025422	43	44	TCS09
SPV_0707	722589	723143	0.00104203	60	20	TCS11
SPV_0729	743323	743835	0.036771	12	79	TCS07
SPV_0731	745226	745750	9.07959e-06	54	37	TCS01
SPV_0731	745226	745750	0.000374068	50	37	TCS08
SPV_0731	745226	745750	8.75376e-06	52	38	TCS09
SPV_0734	747225	747665	0.000128122	15	78	TCS06
SPV_0734	747225	747665	0.00251316	14	79	TCS07
SPV_0734	747225	747665	0.000128122	15	78	TCS10
SPV_0736	748459	749736	7.70187e-06	60	25	TCS01
SPV_0750	763917	764621	0.00384469	54	31	TCS01
SPV_0750	763917	764621	0.00442682	51	32	TCS08
SPV_0750	763917	764621	1.02146e-08	56	36	TCS09
SPV_0768	779840	780949	2.62877e-08	42	53	TCS01
SPV_0768	779840	780949	1.03332e-07	32	65	TCS07
SPV_0768	779840	780949	4.17883e-07	40	54	TCS09
SPV_0778	791471	792295	2.53193e-06	56	35	TCS01
SPV_0781	793069	794235	8.37792e-13	59	41	TCS01
SPV_0781	793069	794235	0.000588076	74	18	TCS11
SPV_0785	800560	800760	1.78285e-07	30	58	TCS01
SPV_0785	800560	800760	3.67906e-06	24	74	TCS07
SPV_0785	800560	800760	1.10773e-06	29	61	TCS08
SPV_0785	800560	800760	1.40832e-06	29	60	TCS09
SPV_0786	800875	801345	0.00555788	52	30	TCS08
SPV_0786	800875	801345	9.09516e-06	55	32	TCS09
SPV_0792	811543	812415	0.000772551	37	50	TCS01
SPV_0792	811543	812415	0.000678922	36	52	TCS09
SPV_0795	813048	813359	4.29527e-06	36	54	TCS01
SPV_0795	813048	813359	0.0110189	26	64	TCS06
SPV_0795	813048	813359	0.00195121	26	66	TCS07
SPV_0795	813048	813359	0.0110189	26	64	TCS10
SPV_0796	813363	814079	1.9736e-08	32	58	TCS01
SPV_0796	813363	814079	0.00978632	22	70	TCS07
SPV_0796	813363	814079	1.52653e-07	31	60	TCS09
SPV_0799	815927	816058	1.77101e-12	50	52	TCS01
SPV_0799	815927	816058	1.45383e-06	34	58	TCS07
SPV_0799	815927	816058	4.31363e-06	44	49	TCS09
SPV_0799	815927	816058	0.00563653	56	20	TCS11
SPV_0805	822368	824356	4.8107e-31	60	58	TCS01	Yes
SPV_0805	822368	824356	3.48775e-05	34	54	TCS07
SPV_0805	822368	824356	0.0025422	43	44	TCS09
SPV_0805	822368	824356	0.00104203	60	20	TCS11
SPV_0806	824399	824989	1.49368e-08	51	46	TCS01
SPV_0806	824399	824989	0.0398645	32	49	TCS07
SPV_0806	824399	824989	0.017865	62	19	TCS11
SPV_0821	838969	840852	0.0106672	24	56	TCS01
SPV_0821	838969	840852	8.98673e-05	21	75	TCS07
SPV_0824	843338	844135	1.05489e-12	40	58	TCS01
SPV_0824	843338	844135	4.07134e-07	29	69	TCS07
SPV_0824	843338	844135	8.02895e-05	34	55	TCS09
SPV_0842	857317	857886	0.00635813	33	49	TCS07
SPV_0842	857317	857886	1.57119e-06	48	45	TCS09
SPV_0846	861818	862999	0.0278383	11	78	TCS06
SPV_0846	861818	862999	0.0278383	11	78	TCS10
SPV_0851	865168	865968	7.14416e-10	59	36	TCS01
SPV_0851	865168	865968	8.1647e-07	80	19	TCS11
SPV_0852	865979	866917	7.14416e-10	59	36	TCS01
SPV_0852	865979	866917	8.1647e-07	80	19	TCS11
SPV_0864	878722	879582	7.07453e-08	50	46	TCS01
SPV_0864	878722	879582	0.0281768	33	49	TCS06
SPV_0864	878722	879582	0.0281768	33	49	TCS10
SPV_0864	878722	879582	0.000443164	62	20	TCS11
SPV_0880	892589	894352	4.68657e-07	38	54	TCS01
SPV_0880	892589	894352	0.0463248	25	63	TCS07
SPV_0880	892589	894352	0.0399245	32	52	TCS08
SPV_0885	896250	896957	0.000566931	45	44	TCS01
SPV_0885	896250	896957	0.000391797	33	54	TCS07
SPV_0885	896250	896957	0.000542303	43	46	TCS08
SPV_0885	896250	896957	1.73137e-27	57	59	TCS09
SPV_0886	896968	897525	0.000566931	45	44	TCS01
SPV_0886	896968	897525	0.000391797	33	54	TCS07
SPV_0886	896968	897525	0.000542303	43	46	TCS08
SPV_0886	896968	897525	1.73137e-27	57	59	TCS09
SPV_0888	899433	900350	0.000158849	54	30	TCS08
SPV_0888	899433	900350	3.5765e-08	57	32	TCS09
SPV_0890	1058830	1061949	0.0010359	54	28	TCS08
SPV_0890	1058830	1061949	2.9859e-07	57	30	TCS09
SPV_0895	1053889	1054983	6.54828e-14	42	58	TCS01
SPV_0895	1053889	1054983	0.0487747	26	62	TCS06
SPV_0895	1053889	1054983	2.00892e-07	30	68	TCS07
SPV_0895	1053889	1054983	0.0487747	26	62	TCS10
SPV_0909	1043866	1044297	1.75498e-05	54	34	TCS09
SPV_0922	1028520	1029086	0.0482215	17	58	TCS01
SPV_0922	1028520	1029086	0.0103728	15	76	TCS06
SPV_0922	1028520	1029086	0.0103728	15	76	TCS10
SPV_0925	1026279	1027133	9.21656e-05	20	76	TCS07
SPV_0927	1023381	1025120	4.48251e-07	32	57	TCS01
SPV_0927	1023381	1025120	0.00812392	23	68	TCS06
SPV_0927	1023381	1025120	6.99514e-10	28	75	TCS07
SPV_0927	1023381	1025120	0.000936579	29	57	TCS09
SPV_0927	1023381	1025120	0.00812392	23	68	TCS10
SPV_0960	989197	990240	0.0202074	18	58	TCS01
SPV_0960	989197	990240	0.00287723	16	76	TCS06
SPV_0960	989197	990240	0.0197479	15	77	TCS07
SPV_0960	989197	990240	0.00287723	16	76	TCS10
SPV_0962	987649	987825	9.2338e-12	43	56	TCS01
SPV_0962	987649	987825	0.00025725	36	53	TCS08
SPV_0962	987649	987825	0.00610907	35	51	TCS09
SPV_0988	963485	964177	5.24539e-11	37	58	TCS01
SPV_0988	963485	964177	2.2473e-07	28	71	TCS07
SPV_0988	963485	964177	2.27463e-08	35	59	TCS09
SPV_0995	959508	960356	1.43428e-19	50	58	TCS01
SPV_0995	959508	960356	3.79758e-09	34	64	TCS07
SPV_0995	959508	960356	8.11637e-09	43	54	TCS09
SPV_1000	953695	954873	7.57867e-06	34	56	TCS07
SPV_1000	953695	954873	0.000555034	43	46	TCS09
SPV_1010	938930	939376	9.94635e-10	43	54	TCS01
SPV_1010	938930	939376	1.03332e-07	32	65	TCS07
SPV_1010	938930	939376	0.00293754	36	51	TCS08
SPV_1010	938930	939376	2.10164e-08	41	55	TCS09
SPV_1011	939373	940488	1.06772e-07	57	36	TCS01
SPV_1011	939373	940488	0.00011149	77	18	TCS11
SPV_1017	927336	928514	3.10976e-05	16	78	TCS06
SPV_1017	927336	928514	0.000623387	15	79	TCS07
SPV_1017	927336	928514	0.0206068	16	62	TCS08
SPV_1017	927336	928514	3.10976e-05	16	78	TCS10
SPV_1018	921236	927127	1.47941e-06	28	58	TCS01
SPV_1018	921236	927127	0.00109743	21	73	TCS07
SPV_1038	1064920	1067370	0.0010359	54	28	TCS08
SPV_1038	1064920	1067370	2.9859e-07	57	30	TCS09
SPV_1061	1087260	1087988	1.39196e-16	50	56	TCS01
SPV_1061	1087260	1087988	3.24034e-08	34	62	TCS07
SPV_1061	1087260	1087988	2.13003e-07	43	52	TCS09
SPV_1061	1087260	1087988	0.0258509	52	20	TCS11
SPV_1069	1094172	1094474	0.00128048	12	87	TCS04
SPV_1075	1101668	1102465	0.00264591	71	18	TCS11
SPV_1092	1122888	1123355	5.77964e-05	60	23	TCS01
SPV_1092	1122888	1123355	0.00754847	88	13	TCS11
SPV_1093	1122376	1122891	1.5372e-14	43	58	TCS01
SPV_1093	1122376	1122891	0.00197645	34	53	TCS08
SPV_1094	1123429	1123917	1.5372e-14	43	58	TCS01
SPV_1094	1123429	1123917	0.000128481	28	65	TCS07
SPV_1094	1123429	1123917	0.0371807	33	51	TCS09
SPV_1095	1123429	1123917	1.5372e-14	43	58	TCS01
SPV_1095	1123429	1123917	0.000128481	28	65	TCS07
SPV_1095	1123429	1123917	0.0371807	33	51	TCS09
SPV_1100	1130701	1132188	1.43428e-19	50	58	TCS01
SPV_1100	1130701	1132188	3.79758e-09	34	64	TCS07
SPV_1100	1130701	1132188	8.11637e-09	43	54	TCS09
SPV_1108	1142134	1144065	0.0187368	21	57	TCS01
SPV_1108	1140831	1142174	0.00106716	16	78	TCS07
SPV_1109	1142134	1144065	0.0187368	21	57	TCS01
SPV_1109	1140831	1142174	0.00106716	16	78	TCS07
SPV_1110	1144229	1144399	5.28507e-06	43	49	TCS01
SPV_1110	1144229	1144399	0.000286165	31	59	TCS07
SPV_1110	1144229	1144399	0.0258509	52	20	TCS11
SPV_1111	1144229	1144399	5.28507e-06	43	49	TCS01
SPV_1111	1144229	1144399	0.000286165	31	59	TCS07
SPV_1111	1144229	1144399	0.0258509	52	20	TCS11
SPV_1113	1145015	1145374	0.0194548	49	36	TCS01
SPV_1113	1145015	1145374	0.000284791	70	19	TCS11
SPV_1115	1145644	1146681	0.0194548	49	36	TCS01
SPV_1115	1145644	1146681	0.000284791	70	19	TCS11
SPV_1117	1147806	1148462	6.54828e-14	42	58	TCS01
SPV_1117	1147806	1148462	3.03896e-10	32	70	TCS07
SPV_1117	1147806	1148462	0.00518803	33	53	TCS08
SPV_1117	1147806	1148462	1.70763e-11	40	59	TCS09
SPV_1119	1149231	1149590	0.000258231	36	45	TCS07
SPV_1121	1151950	1152993	9.47923e-07	39	53	TCS01
SPV_1121	1151950	1152993	0.000254544	29	63	TCS06
SPV_1121	1151950	1152993	3.25019e-06	30	66	TCS07
SPV_1121	1151950	1152993	0.000254544	29	63	TCS10
SPV_1123	1154827	1155516	0.0441556	20	57	TCS01
SPV_1123	1154827	1155516	0.0163912	17	74	TCS06
SPV_1123	1154827	1155516	0.0163912	17	74	TCS10
SPV_1124	1156396	1157265	0.00835484	19	58	TCS01
SPV_1124	1155528	1156406	3.10976e-05	16	78	TCS06
SPV_1124	1156396	1157265	0.0141205	16	75	TCS06
SPV_1124	1155528	1156406	0.000623387	15	79	TCS07
SPV_1124	1156396	1157265	0.00536373	16	77	TCS07
SPV_1124	1156396	1157265	0.00118576	19	62	TCS08
SPV_1124	1155528	1156406	0.0206068	16	62	TCS08
SPV_1124	1155528	1156406	3.10976e-05	16	78	TCS10
SPV_1124	1156396	1157265	0.0141205	16	75	TCS10
SPV_1125	1156396	1157265	0.00835484	19	58	TCS01
SPV_1125	1155528	1156406	3.10976e-05	16	78	TCS06
SPV_1125	1156396	1157265	0.0141205	16	75	TCS06
SPV_1125	1155528	1156406	0.000623387	15	79	TCS07
SPV_1125	1156396	1157265	0.00536373	16	77	TCS07
SPV_1125	1156396	1157265	0.00118576	19	62	TCS08
SPV_1125	1155528	1156406	0.0206068	16	62	TCS08
SPV_1125	1155528	1156406	3.10976e-05	16	78	TCS10
SPV_1125	1156396	1157265	0.0141205	16	75	TCS10
SPV_1126	1157282	1158304	0.00340665	20	58	TCS01
SPV_1126	1157282	1158304	7.77591e-08	20	78	TCS06
SPV_1126	1157282	1158304	1.614e-06	19	79	TCS07
SPV_1126	1157282	1158304	0.0261194	19	60	TCS09
SPV_1126	1157282	1158304	7.77591e-08	20	78	TCS10
SPV_1127	1158309	1159016	0.00340665	20	58	TCS01
SPV_1127	1158309	1159016	7.77591e-08	20	78	TCS06
SPV_1127	1158309	1159016	1.614e-06	19	79	TCS07
SPV_1127	1158309	1159016	0.0261194	19	60	TCS09
SPV_1127	1158309	1159016	7.77591e-08	20	78	TCS10
SPV_1128	1159352	1160839	3.10976e-05	16	78	TCS06
SPV_1128	1159352	1160839	0.000623387	15	79	TCS07
SPV_1128	1159352	1160839	0.0206068	16	62	TCS08
SPV_1128	1159352	1160839	3.10976e-05	16	78	TCS10
SPV_1129	1160849	1161652	0.000596037	30	57	TCS08
SPV_1130	1161654	1162463	0.000596037	30	57	TCS08
SPV_1137	1170927	1172486	0.017724	56	26	TCS01
SPV_1149	1181945	1182274	0.00442489	25	56	TCS01
SPV_1149	1181945	1182274	2.02748e-05	22	75	TCS07
SPV_1149	1181945	1182274	0.0158292	24	58	TCS09
SPV_1150	1182268	1182642	0.00442489	25	56	TCS01
SPV_1150	1182268	1182642	2.02748e-05	22	75	TCS07
SPV_1150	1182268	1182642	0.0158292	24	58	TCS09
SPV_1155	1184898	1185476	1.05489e-12	40	58	TCS01
SPV_1155	1185451	1186455	4.00888e-12	39	58	TCS01
SPV_1155	1184898	1185476	0.0101172	25	65	TCS07
SPV_1156	1184898	1185476	1.05489e-12	40	58	TCS01
SPV_1156	1185451	1186455	4.00888e-12	39	58	TCS01
SPV_1156	1184898	1185476	0.0101172	25	65	TCS07
SPV_1162	1191127	1191330	3.06514e-06	53	36	TCS08
SPV_1162	1191127	1191330	9.8791e-10	56	38	TCS09
SPV_1172	1201484	1202182	0.0010359	54	28	TCS08
SPV_1172	1201484	1202182	2.9859e-07	57	30	TCS09
SPV_1190	1216504	1217970	1.78285e-07	30	58	TCS01
SPV_1190	1216504	1217970	3.67906e-06	24	74	TCS07
SPV_1190	1216504	1217970	1.10773e-06	29	61	TCS08
SPV_1190	1216504	1217970	1.40832e-06	29	60	TCS09
SPV_1192	1219818	1221542	0.00587461	93	11	TCS11
SPV_1199	1228533	1229519	0.0227771	54	29	TCS01
SPV_1199	1228533	1229519	8.90236e-06	81	18	TCS11
SPV_1200	1230614	1231450	3.10976e-05	16	78	TCS06
SPV_1200	1230614	1231450	0.000623387	15	79	TCS07
SPV_1200	1230614	1231450	0.0206068	16	62	TCS08
SPV_1200	1230614	1231450	3.10976e-05	16	78	TCS10
SPV_1201	1230614	1231450	3.10976e-05	16	78	TCS06
SPV_1201	1230614	1231450	0.000623387	15	79	TCS07
SPV_1201	1230614	1231450	0.0206068	16	62	TCS08
SPV_1201	1230614	1231450	3.10976e-05	16	78	TCS10
SPV_1203	1233009	1233857	8.82356e-11	60	35	TCS01
SPV_1203	1233009	1233857	8.90236e-06	81	18	TCS11
SPV_1207	1236047	1237150	8.82356e-11	60	35	TCS01
SPV_1207	1236047	1237150	8.90236e-06	81	18	TCS11
SPV_1209	1238336	1239403	6.77942e-06	59	28	TCS01
SPV_1209	1238336	1239403	7.74371e-08	87	18	TCS11
SPV_1213	1242790	1244424	3.10976e-05	16	78	TCS06
SPV_1213	1242790	1244424	0.000623387	15	79	TCS07
SPV_1213	1242790	1244424	3.10976e-05	16	78	TCS10
SPV_1214	1242790	1244424	3.10976e-05	16	78	TCS06
SPV_1214	1242790	1244424	0.000623387	15	79	TCS07
SPV_1214	1242790	1244424	3.10976e-05	16	78	TCS10
SPV_1217	1249516	1250001	0.0136484	55	28	TCS01
SPV_1217	1249516	1250001	6.71379e-05	82	17	TCS11
SPV_1223	1255678	1256430	0.000333441	21	74	TCS07
SPV_1224	1256440	1257111	0.0354692	59	19	TCS01
SPV_1241	1271372	1271761	1.43428e-19	50	58	TCS01
SPV_1241	1271372	1271761	3.79758e-09	34	64	TCS07
SPV_1241	1271372	1271761	8.11637e-09	43	54	TCS09
SPV_1248	1276758	1277147	0.0106672	24	56	TCS01
SPV_1248	1276758	1277147	8.98673e-05	21	75	TCS07
SPV_1249	1278601	1279152	2.46114e-05	39	51	TCS01
SPV_1249	1278601	1279152	0.0019807	28	62	TCS07
SPV_1252	1281796	1282284	5.18815e-07	29	58	TCS01
SPV_1252	1281796	1282284	1.75564e-05	23	74	TCS07
SPV_1252	1281796	1282284	3.20048e-06	28	61	TCS08
SPV_1252	1281796	1282284	4.12941e-06	28	60	TCS09
SPV_1253	1281796	1282284	5.18815e-07	29	58	TCS01
SPV_1253	1281796	1282284	1.75564e-05	23	74	TCS07
SPV_1253	1281796	1282284	3.20048e-06	28	61	TCS08
SPV_1253	1281796	1282284	4.12941e-06	28	60	TCS09
SPV_1296	1315774	1316355	1.76387e-05	25	71	TCS06
SPV_1296	1315774	1316355	1.76387e-05	25	71	TCS10
SPV_1297	1316356	1317231	1.76387e-05	25	71	TCS06
SPV_1297	1316356	1317231	1.76387e-05	25	71	TCS10
SPV_1311	1329936	1330913	2.24392e-13	50	53	TCS01
SPV_1311	1329936	1330913	4.98909e-07	34	59	TCS07
SPV_1311	1329936	1330913	1.48135e-05	43	49	TCS09
SPV_1311	1329936	1330913	0.00789378	55	20	TCS11
SPV_1333	1348895	1349908	0.00627464	50	36	TCS01
SPV_1333	1348895	1349908	4.00962e-07	38	46	TCS07
SPV_1338	1354289	1354825	6.54828e-14	42	58	TCS01
SPV_1338	1354289	1354825	3.03896e-10	32	70	TCS07
SPV_1338	1354289	1354825	0.00518803	33	53	TCS08
SPV_1338	1354289	1354825	1.70763e-11	40	59	TCS09
SPV_1343	1357811	1358239	8.11177e-05	24	58	TCS01
SPV_1343	1357811	1358239	4.04254e-06	21	77	TCS07
SPV_1343	1357811	1358239	0.000494003	23	61	TCS08
SPV_1343	1357811	1358239	0.000648586	23	60	TCS09
SPV_1352	1367217	1368383	0.000404054	60	21	TCS01
SPV_1352	1367217	1368383	6.68306e-05	91	14	TCS11
SPV_1353	1368391	1369485	0.000876994	55	31	TCS01
SPV_1353	1368391	1369485	0.000446905	79	17	TCS11
SPV_1357	1371498	1373456	0.00384469	54	31	TCS01
SPV_1357	1371498	1373456	0.00442682	51	32	TCS08
SPV_1357	1371498	1373456	1.02146e-08	56	36	TCS09
SPV_1362	1377805	1378317	0.00204859	41	46	TCS01
SPV_1362	1377805	1378317	0.0489859	30	55	TCS06
SPV_1362	1377805	1378317	2.90764e-05	32	59	TCS07
SPV_1362	1377805	1378317	0.0113039	39	47	TCS09
SPV_1362	1377805	1378317	0.0489859	30	55	TCS10
SPV_1374	1386658	1387089	2.1311e-06	52	41	TCS01
SPV_1374	1386658	1387089	0.000749712	68	19	TCS11
SPV_1377	1396124	1397608	1.78285e-07	30	58	TCS01
SPV_1377	1396124	1397608	0.00352126	22	70	TCS06
SPV_1377	1396124	1397608	5.30327e-09	26	76	TCS07
SPV_1377	1396124	1397608	4.97489e-05	28	59	TCS09
SPV_1377	1396124	1397608	0.00352126	22	70	TCS10
SPV_1380	1398797	1400392	1.13527e-06	28	64	TCS04
SPV_1402	1421485	1422003	0.0395622	60	16	TCS01
SPV_1406	1425584	1426528	0.0147146	53	31	TCS01
SPV_1406	1425584	1426528	0.00139537	77	17	TCS11
SPV_1426	1445183	1445812	2.19369e-16	60	44	TCS01
SPV_1426	1445183	1445812	0.00162843	72	18	TCS11
SPV_1436	1452718	1455054	1.73431e-26	57	58	TCS01
SPV_1436	1452718	1455054	4.7286e-05	33	56	TCS07
SPV_1436	1452718	1455054	0.0042008	57	20	TCS11
SPV_1445	1461859	1462833	4.8107e-31	60	58	TCS01	Yes
SPV_1445	1461859	1462833	3.48775e-05	34	54	TCS07
SPV_1445	1461859	1462833	0.0025422	43	44	TCS09
SPV_1445	1461859	1462833	0.00104203	60	20	TCS11
SPV_1447	1463659	1464732	1.43428e-19	50	58	TCS01
SPV_1447	1463659	1464732	3.79758e-09	34	64	TCS07
SPV_1447	1463659	1464732	8.11637e-09	43	54	TCS09
SPV_1448	1465194	1465631	9.71839e-26	58	57	TCS01
SPV_1448	1465194	1465631	2.67209e-05	34	55	TCS07
SPV_1448	1465194	1465631	0.0128593	42	44	TCS09
SPV_1448	1465194	1465631	0.00315282	59	20	TCS11
SPV_1449	1465707	1466549	5.3089e-18	48	58	TCS01
SPV_1449	1465707	1466549	1.25993e-08	33	65	TCS07
SPV_1449	1465707	1466549	5.44942e-09	42	55	TCS09
SPV_1454	1468264	1468701	0.00199301	13	78	TCS06
SPV_1454	1468264	1468701	0.036771	12	79	TCS07
SPV_1454	1468264	1468701	0.00199301	13	78	TCS10
SPV_1462	1477794	1478642	0.0139074	55	22	TCS08
SPV_1462	1477794	1478642	0.00996818	56	22	TCS09
SPV_1467	1483974	1486385	0.0013692	21	58	TCS01
SPV_1467	1483974	1486385	1.58692e-08	21	78	TCS06
SPV_1467	1483974	1486385	3.28187e-07	20	79	TCS07
SPV_1467	1483974	1486385	1.58692e-08	21	78	TCS10
SPV_1482	1498323	1498934	1.03942e-05	29	57	TCS01
SPV_1482	1498323	1498934	3.67906e-06	24	74	TCS07
SPV_1482	1498323	1498934	1.40832e-06	29	60	TCS09
SPV_1483	1498323	1498934	1.03942e-05	29	57	TCS01
SPV_1483	1498323	1498934	3.67906e-06	24	74	TCS07
SPV_1483	1498323	1498934	1.40832e-06	29	60	TCS09
SPV_1487	1504461	1505312	0.00629698	53	28	TCS08
SPV_1487	1504461	1505312	6.12389e-06	56	30	TCS09
SPV_1488	1505328	1506212	3.06514e-06	53	36	TCS08
SPV_1488	1505328	1506212	9.8791e-10	56	38	TCS09
SPV_1490	1507330	1507794	0.0010359	54	28	TCS08
SPV_1490	1507330	1507794	2.9859e-07	57	30	TCS09
SPV_1491	1508081	1508425	1.98353e-05	13	88	TCS04
SPV_1492	1508522	1508974	0.00433892	45	41	TCS08
SPV_1492	1508522	1508974	0.000180704	47	42	TCS09
SPV_1493	1509247	1510086	0.0398645	32	49	TCS07
SPV_1493	1509247	1510086	0.000220712	45	44	TCS08
SPV_1493	1509247	1510086	2.62091e-08	49	47	TCS09
SPV_1494	1510102	1510989	0.0398645	32	49	TCS07
SPV_1494	1510102	1510989	0.000220712	45	44	TCS08
SPV_1494	1510102	1510989	2.62091e-08	49	47	TCS09
SPV_1495	1511220	1512548	0.0398645	32	49	TCS07
SPV_1495	1511220	1512548	0.000220712	45	44	TCS08
SPV_1495	1511220	1512548	2.62091e-08	49	47	TCS09
SPV_1497	1514209	1514907	0.0010359	54	28	TCS08
SPV_1497	1514209	1514907	2.9859e-07	57	30	TCS09
SPV_1504	1522932	1525994	0.00157236	29	57	TCS08
SPV_1510	1532234	1533265	7.26485e-05	58	28	TCS01
SPV_1510	1532234	1533265	1.895e-07	86	18	TCS11
SPV_1511	1533267	1534298	7.26485e-05	58	28	TCS01
SPV_1511	1533267	1534298	1.895e-07	86	18	TCS11
SPV_1514	1537338	1537988	4.71289e-07	22	80	TCS04
SPV_1517	1539439	1539831	1.06516e-06	16	87	TCS04
SPV_1518	1540158	1541009	8.02895e-05	34	55	TCS09
SPV_1520	1543469	1544182	3.45507e-15	44	58	TCS01
SPV_1520	1543469	1544182	3.71359e-09	32	68	TCS07
SPV_1520	1543469	1544182	1.4339e-05	37	54	TCS09
SPV_1527	1549121	1550320	0.00613645	41	45	TCS01
SPV_1527	1549121	1550320	2.37879e-07	34	60	TCS07
SPV_1528	1550317	1551210	0.0172903	41	44	TCS01
SPV_1528	1550317	1551210	4.98909e-07	34	59	TCS07
SPV_1540	1562768	1563217	1.51146e-16	46	58	TCS01
SPV_1540	1562768	1563217	1.34853e-09	33	67	TCS07
SPV_1540	1562768	1563217	7.72615e-08	40	55	TCS09
SPV_1541	1563219	1563977	1.51146e-16	46	58	TCS01
SPV_1541	1563219	1563977	1.34853e-09	33	67	TCS07
SPV_1541	1563219	1563977	7.72615e-08	40	55	TCS09
SPV_1561	1581462	1582358	0.000215274	54	34	TCS01
SPV_1564	1584391	1585344	0.00269917	48	38	TCS09
SPV_1565	1585488	1585868	3.10976e-05	16	78	TCS06
SPV_1565	1585488	1585868	0.000623387	15	79	TCS07
SPV_1565	1585488	1585868	0.0206068	16	62	TCS08
SPV_1565	1585488	1585868	3.10976e-05	16	78	TCS10
SPV_1569	1587837	1588505	3.48875e-05	27	68	TCS07
SPV_1570	1588616	1589170	0.0463972	31	51	TCS01
SPV_1570	1588616	1589170	0.038526	30	54	TCS08
SPV_1571	1589416	1591212	0.0351858	54	25	TCS09
SPV_1574	1593056	1593484	1.39893e-05	49	43	TCS01
SPV_1574	1593450	1594553	0.0482215	17	58	TCS01
SPV_1574	1593450	1594553	7.31708e-06	17	78	TCS06
SPV_1574	1593450	1594553	0.00014909	16	79	TCS07
SPV_1574	1593450	1594553	7.31708e-06	17	78	TCS10
SPV_1575	1593056	1593484	1.39893e-05	49	43	TCS01
SPV_1575	1593450	1594553	0.0482215	17	58	TCS01
SPV_1575	1593450	1594553	7.31708e-06	17	78	TCS06
SPV_1575	1593450	1594553	0.00014909	16	79	TCS07
SPV_1575	1593450	1594553	7.31708e-06	17	78	TCS10
SPV_1587	1604777	1606258	1.78285e-07	30	58	TCS01
SPV_1587	1604777	1606258	0.00352126	22	70	TCS06
SPV_1587	1604777	1606258	5.30327e-09	26	76	TCS07
SPV_1587	1604777	1606258	4.97489e-05	28	59	TCS09
SPV_1587	1604777	1606258	0.00352126	22	70	TCS10
SPV_1592	1609104	1609550	0.0141205	16	75	TCS06
SPV_1592	1609104	1609550	0.000261554	17	78	TCS07
SPV_1592	1609104	1609550	0.0499012	18	61	TCS08
SPV_1592	1609104	1609550	0.0141205	16	75	TCS10
SPV_1596	1612530	1613306	0.0204087	33	50	TCS06
SPV_1596	1612530	1613306	0.0204087	33	50	TCS10
SPV_1596	1612530	1613306	0.0261194	60	19	TCS11
SPV_1597	1614500	1615099	0.0204087	33	50	TCS06
SPV_1597	1614500	1615099	0.0204087	33	50	TCS10
SPV_1597	1613299	1614522	0.00447864	64	19	TCS11
SPV_1597	1614500	1615099	0.0261194	60	19	TCS11
SPV_1598	1615086	1615853	0.0204087	33	50	TCS06
SPV_1598	1614500	1615099	0.0204087	33	50	TCS06
SPV_1598	1615086	1615853	0.0204087	33	50	TCS10
SPV_1598	1614500	1615099	0.0204087	33	50	TCS10
SPV_1598	1613299	1614522	0.00447864	64	19	TCS11
SPV_1598	1614500	1615099	0.0261194	60	19	TCS11
SPV_1598	1615086	1615853	0.0261194	60	19	TCS11
SPV_1599	1614500	1615099	0.0204087	33	50	TCS06
SPV_1599	1615086	1615853	0.0204087	33	50	TCS06
SPV_1599	1615086	1615853	0.0204087	33	50	TCS10
SPV_1599	1614500	1615099	0.0204087	33	50	TCS10
SPV_1599	1614500	1615099	0.0261194	60	19	TCS11
SPV_1599	1615086	1615853	0.0261194	60	19	TCS11
SPV_1613	1628032	1629507	0.0395622	60	16	TCS01
SPV_1619	1634344	1635570	0.00827627	20	61	TCS08
SPV_1620	1635613	1636305	0.0212372	16	76	TCS07
SPV_1620	1635613	1636305	0.0204885	19	61	TCS08
SPV_1633	1647079	1648560	0.0395622	60	16	TCS01
SPV_1634	1648579	1649757	0.0354692	59	19	TCS01
SPV_1635	1649921	1650928	0.0354692	59	19	TCS01
SPV_1638	1652609	1653499	0.00349988	52	34	TCS01
SPV_1639	1653632	1654168	1.56654e-07	55	39	TCS01
SPV_1640	1654335	1655141	0.00136057	35	51	TCS01
SPV_1640	1654335	1655141	2.00892e-07	30	68	TCS07
SPV_1644	1659226	1659990	7.58973e-05	27	57	TCS01
SPV_1644	1659226	1659990	0.00109743	21	73	TCS07
SPV_1646	1661119	1661415	3.10976e-05	16	78	TCS06
SPV_1646	1661119	1661415	0.000623387	15	79	TCS07
SPV_1646	1661119	1661415	0.0206068	16	62	TCS08
SPV_1646	1661119	1661415	3.10976e-05	16	78	TCS10
SPV_1649	1664975	1665931	0.00129322	24	57	TCS01
SPV_1650	1664975	1665931	0.00129322	24	57	TCS01
SPV_1669	1682493	1683419	0.00384469	54	31	TCS01
SPV_1669	1682493	1683419	0.00442682	51	32	TCS08
SPV_1669	1682493	1683419	1.02146e-08	56	36	TCS09
SPV_1670	1683419	1684915	0.00384469	54	31	TCS01
SPV_1670	1683419	1684915	0.00442682	51	32	TCS08
SPV_1670	1683419	1684915	1.02146e-08	56	36	TCS09
SPV_1671	1684982	1686961	0.00384469	54	31	TCS01
SPV_1671	1684982	1686961	0.00442682	51	32	TCS08
SPV_1671	1684982	1686961	1.02146e-08	56	36	TCS09
SPV_1672	1687648	1688841	3.10976e-05	16	78	TCS06
SPV_1672	1687648	1688841	0.000623387	15	79	TCS07
SPV_1672	1687648	1688841	0.0206068	16	62	TCS08
SPV_1672	1687648	1688841	3.10976e-05	16	78	TCS10
SPV_1717	1715680	1716354	8.11177e-05	24	58	TCS01
SPV_1717	1715680	1716354	4.04254e-06	21	77	TCS07
SPV_1717	1715680	1716354	7.22662e-06	24	62	TCS08
SPV_1717	1715680	1716354	0.000648586	23	60	TCS09
SPV_1718	1716360	1716806	1.32879e-18	59	49	TCS01
SPV_1718	1716360	1716806	0.0109923	46	39	TCS09
SPV_1719	1716920	1717423	0.000101271	39	41	TCS06
SPV_1719	1716920	1717423	0.000101271	39	41	TCS10
SPV_1720	1717420	1717782	0.000134337	19	80	TCS04
SPV_1737	1730058	1731014	0.0106672	24	56	TCS01
SPV_1737	1730058	1731014	8.98673e-05	21	75	TCS07
SPV_1744	1737690	1738310	3.10976e-05	16	78	TCS06
SPV_1744	1737690	1738310	0.000623387	15	79	TCS07
SPV_1744	1737690	1738310	0.0206068	16	62	TCS08
SPV_1744	1737690	1738310	3.10976e-05	16	78	TCS10
SPV_1745	1738693	1739556	0.0182334	29	53	TCS01
SPV_1792	1787706	1787999	0.00199301	13	78	TCS06
SPV_1792	1787706	1787999	0.036771	12	79	TCS07
SPV_1792	1787706	1787999	0.00199301	13	78	TCS10
SPV_1798	1792751	1793350	0.00104203	60	20	TCS01
SPV_1798	1792751	1793350	5.64099e-19	98	20	TCS11	Yes
SPV_1799	1793352	1794449	0.00104203	60	20	TCS01
SPV_1799	1793352	1794449	5.64099e-19	98	20	TCS11	Yes
SPV_1800	1794449	1795186	0.00104203	60	20	TCS01
SPV_1800	1794449	1795186	5.64099e-19	98	20	TCS11
SPV_1801	1796059	1796253	8.11177e-05	24	58	TCS01
SPV_1801	1795188	1796072	0.00264516	60	19	TCS01
SPV_1801	1796059	1796253	1.04295e-10	24	78	TCS06
SPV_1801	1796059	1796253	2.06985e-09	23	79	TCS07
SPV_1801	1796059	1796253	0.0147952	22	59	TCS09
SPV_1801	1796059	1796253	1.04295e-10	24	78	TCS10
SPV_1801	1795188	1796072	5.58458e-17	98	19	TCS11
SPV_1802	1796059	1796253	8.11177e-05	24	58	TCS01
SPV_1802	1795188	1796072	0.00264516	60	19	TCS01
SPV_1802	1796059	1796253	1.04295e-10	24	78	TCS06
SPV_1802	1796059	1796253	2.06985e-09	23	79	TCS07
SPV_1802	1796059	1796253	0.0147952	22	59	TCS09
SPV_1802	1796059	1796253	1.04295e-10	24	78	TCS10
SPV_1802	1795188	1796072	5.58458e-17	98	19	TCS11
SPV_1803	1796250	1796441	4.13719e-06	27	58	TCS01
SPV_1803	1796250	1796441	1.77577e-07	24	75	TCS06
SPV_1803	1796250	1796441	7.88647e-12	26	79	TCS07
SPV_1803	1796250	1796441	0.00094257	25	59	TCS09
SPV_1803	1796250	1796441	1.77577e-07	24	75	TCS10
SPV_1830	1815438	1816847	0.00189369	53	31	TCS09
SPV_1831	1816865	1818160	0.00355219	10	88	TCS04
SPV_1848	1833794	1834417	1.06772e-07	57	36	TCS01
SPV_1848	1833794	1834417	0.00011149	77	18	TCS11
SPV_1857	1839778	1840191	0.00199468	94	11	TCS11
SPV_1858	1840593	1840895	8.82356e-11	60	35	TCS01
SPV_1858	1839778	1840191	0.00199468	94	11	TCS11
SPV_1858	1840593	1840895	0.000244084	80	17	TCS11
SPV_1859	1840593	1840895	8.82356e-11	60	35	TCS01
SPV_1859	1840593	1840895	0.000244084	80	17	TCS11
SPV_1860	1840593	1840895	8.82356e-11	60	35	TCS01
SPV_1860	1840593	1840895	0.000244084	80	17	TCS11
SPV_1869	1849792	1850649	3.10976e-05	16	78	TCS06
SPV_1869	1849792	1850649	0.000623387	15	79	TCS07
SPV_1869	1849792	1850649	0.0206068	16	62	TCS08
SPV_1869	1849792	1850649	3.10976e-05	16	78	TCS10
SPV_1878	1857347	1858624	2.49991e-07	43	51	TCS01
SPV_1878	1857347	1858624	0.0416816	29	57	TCS06
SPV_1878	1857347	1858624	0.00393292	29	59	TCS07
SPV_1878	1857347	1858624	0.0416816	29	57	TCS10
SPV_1895	1865088	1865522	0.00200101	36	50	TCS01
SPV_1895	1865088	1865522	0.0026982	28	62	TCS06
SPV_1895	1865088	1865522	0.0026982	28	62	TCS10
SPV_1907	1879599	1880075	0.032496	10	87	TCS04
SPV_1909	1880867	1882198	1.21011e-24	30	88	TCS04	Yes
SPV_1910	1882365	1883240	2.28127e-11	30	69	TCS04	Yes
SPV_1912	1884214	1885029	2.28127e-11	30	69	TCS04	Yes
SPV_1924	1893049	1893960	0.0482215	17	58	TCS01
SPV_1924	1893049	1893960	0.000411586	16	77	TCS06
SPV_1924	1893049	1893960	0.00418062	15	78	TCS07
SPV_1924	1893049	1893960	0.00808111	17	62	TCS08
SPV_1924	1893049	1893960	0.000411586	16	77	TCS10
SPV_1927	1897966	1900029	8.11177e-05	24	58	TCS01
SPV_1927	1897966	1900029	1.18688e-07	22	78	TCS07
SPV_1927	1897966	1900029	0.0147952	22	59	TCS09
SPV_1928	1900031	1900309	8.11177e-05	24	58	TCS01
SPV_1928	1900031	1900309	1.18688e-07	22	78	TCS07
SPV_1928	1900031	1900309	0.0147952	22	59	TCS09
SPV_1929	1900461	1901309	7.07325e-10	57	40	TCS01
SPV_1934	1908076	1909347	5.50576e-05	47	44	TCS01
SPV_1934	1908076	1909347	3.51486e-11	38	57	TCS07
SPV_1934	1908076	1909347	0.00230306	43	44	TCS08
SPV_1934	1908076	1909347	6.01416e-11	50	50	TCS09
SPV_1935	1909458	1910750	5.50576e-05	47	44	TCS01
SPV_1935	1909458	1910750	3.51486e-11	38	57	TCS07
SPV_1935	1909458	1910750	0.00230306	43	44	TCS08
SPV_1935	1909458	1910750	6.01416e-11	50	50	TCS09
SPV_1936	1910752	1911594	5.50576e-05	47	44	TCS01
SPV_1936	1910752	1911594	3.51486e-11	38	57	TCS07
SPV_1936	1910752	1911594	0.00230306	43	44	TCS08
SPV_1936	1910752	1911594	6.01416e-11	50	50	TCS09
SPV_1937	1911847	1912647	2.91843e-17	47	58	TCS01
SPV_1937	1911847	1912647	1.28635e-10	34	67	TCS07
SPV_1937	1911847	1912647	4.17883e-07	40	54	TCS09
SPV_1942	1916736	1916927	1.78285e-07	30	58	TCS01
SPV_1942	1916736	1916927	3.67906e-06	24	74	TCS07
SPV_1942	1916736	1916927	1.10773e-06	29	61	TCS08
SPV_1942	1916736	1916927	1.40832e-06	29	60	TCS09
SPV_1943	1916969	1917199	2.67862e-13	41	58	TCS01
SPV_1943	1916969	1917199	2.56043e-09	31	70	TCS07
SPV_1943	1916969	1917199	0.0228424	32	53	TCS08
SPV_1943	1916969	1917199	6.96079e-11	39	59	TCS09
SPV_1944	1917217	1917858	0.000107062	29	56	TCS01
SPV_1944	1917217	1917858	0.0287042	21	70	TCS07
SPV_1945	1917870	1918604	4.13719e-06	27	58	TCS01
SPV_1946	1918607	1918804	0.0482215	17	58	TCS01
SPV_1946	1918607	1918804	7.31708e-06	17	78	TCS06
SPV_1946	1918607	1918804	0.00014909	16	79	TCS07
SPV_1946	1918607	1918804	7.31708e-06	17	78	TCS10
SPV_1948	1919020	1919334	1.55738e-08	35	57	TCS01
SPV_1948	1919020	1919334	2.06643e-05	26	70	TCS07
SPV_1949	1919484	1919663	1.78285e-07	30	58	TCS01
SPV_1949	1919484	1919663	3.67906e-06	24	74	TCS07
SPV_1949	1919484	1919663	1.10773e-06	29	61	TCS08
SPV_1949	1919484	1919663	1.40832e-06	29	60	TCS09
SPV_1951	1921027	1922274	0.00721565	43	43	TCS01
SPV_1951	1921027	1922274	4.54047e-06	45	48	TCS09
SPV_1956	1923989	1925692	0.00627464	50	36	TCS01
SPV_1956	1923989	1925692	0.000171889	71	19	TCS11
SPV_1957	1925925	1926854	1.33477e-05	25	70	TCS04
SPV_1958	1926854	1927711	1.33477e-05	25	70	TCS04
SPV_1962	1931583	1932590	0.000512488	14	78	TCS06
SPV_1962	1931583	1932590	0.00977999	13	79	TCS07
SPV_1962	1931583	1932590	0.000512488	14	78	TCS10
SPV_1965	1933772	1935814	0.0106672	24	56	TCS01
SPV_1965	1933772	1935814	8.98673e-05	21	75	TCS07
SPV_1969	1937859	1939739	1.2418e-05	35	54	TCS01
SPV_1969	1937859	1939739	3.59067e-26	38	79	TCS07	Yes
SPV_1969	1937859	1939739	0.00246634	32	54	TCS09
SPV_1970	1939733	1940614	1.2418e-05	35	54	TCS01
SPV_1970	1939733	1940614	3.59067e-26	38	79	TCS07	Yes
SPV_1970	1939733	1940614	0.00246634	32	54	TCS09
SPV_1971	1940686	1943331	6.28351e-14	38	63	TCS07	Yes
SPV_1971	1940686	1943331	6.56976e-08	45	51	TCS09
SPV_1972	1943422	1944702	6.28351e-14	38	63	TCS07	Yes
SPV_1972	1943422	1944702	6.56976e-08	45	51	TCS09
SPV_1973	1944873	1946957	1.62866e-15	38	66	TCS07	Yes
SPV_1973	1944873	1946957	3.31901e-06	42	51	TCS09
SPV_1974	1946997	1948676	4.48251e-07	32	57	TCS01
SPV_1974	1946997	1948676	3.88206e-06	26	71	TCS06
SPV_1974	1946997	1948676	1.57559e-11	29	76	TCS07	Yes
SPV_1974	1946997	1948676	0.000936579	29	57	TCS09
SPV_1974	1946997	1948676	3.88206e-06	26	71	TCS10
SPV_1978	1953065	1954576	0.00200991	45	42	TCS09
SPV_1979	1954598	1955929	0.00200991	45	42	TCS09
SPV_1987	1961412	1964528	0.036771	12	79	TCS07
SPV_2012	1988305	1990131	0.000164755	53	32	TCS08
SPV_2012	1988305	1990131	1.25637e-09	57	35	TCS09
SPV_2013	1990173	1991681	0.000164755	53	32	TCS08
SPV_2013	1990173	1991681	1.25637e-09	57	35	TCS09
SPV_2014	1991840	1993249	1.78285e-07	30	58	TCS01
SPV_2014	1991840	1993249	0.0366545	21	69	TCS06
SPV_2014	1991840	1993249	5.30327e-09	26	76	TCS07
SPV_2014	1991840	1993249	1.40832e-06	29	60	TCS09
SPV_2014	1991840	1993249	0.0366545	21	69	TCS10
SPV_2017	1995501	1997606	0.0106672	24	56	TCS01
SPV_2017	1995501	1997606	8.98673e-05	21	75	TCS07
SPV_2020	1999623	2000276	2.27257e-28	40	78	TCS06	Yes
SPV_2020	1999623	2000276	2.27257e-28	40	78	TCS10
SPV_2024	2003929	2004657	7.58973e-05	27	57	TCS01
SPV_2024	2003929	2004657	4.31925e-06	23	75	TCS07
SPV_2024	2003929	2004657	0.0333389	24	58	TCS08
SPV_2024	2003929	2004657	0.000361278	26	59	TCS09
SPV_2025	2004657	2005664	4.13719e-06	27	58	TCS01
SPV_2025	2004657	2005664	9.15407e-07	23	76	TCS07
SPV_2025	2004657	2005664	0.00679633	24	59	TCS08
SPV_2025	2004657	2005664	3.32184e-05	26	60	TCS09
SPV_2026	2005702	2006460	4.13719e-06	27	58	TCS01
SPV_2026	2006423	2006713	0.000542173	22	58	TCS01
SPV_2026	2006423	2006713	6.37342e-08	21	79	TCS07
SPV_2026	2005702	2006460	9.15407e-07	23	76	TCS07
SPV_2026	2006423	2006713	0.00328871	21	61	TCS08
SPV_2026	2005702	2006460	0.00679633	24	59	TCS08
SPV_2026	2006423	2006713	0.00426872	21	60	TCS09
SPV_2026	2005702	2006460	3.32184e-05	26	60	TCS09
SPV_2027	2005702	2006460	4.13719e-06	27	58	TCS01
SPV_2027	2006423	2006713	0.000542173	22	58	TCS01
SPV_2027	2006423	2006713	6.37342e-08	21	79	TCS07
SPV_2027	2005702	2006460	9.15407e-07	23	76	TCS07
SPV_2027	2006423	2006713	0.00328871	21	61	TCS08
SPV_2027	2005702	2006460	0.00679633	24	59	TCS08
SPV_2027	2006423	2006713	0.00426872	21	60	TCS09
SPV_2027	2005702	2006460	3.32184e-05	26	60	TCS09
SPV_2028	2006969	2008315	0.0106672	24	56	TCS01
SPV_2028	2006969	2008315	8.98673e-05	21	75	TCS07
SPV_2044	2022072	2022566	1.81255e-10	36	58	TCS01
SPV_2044	2022072	2022566	2.06643e-05	26	70	TCS07
SPV_2044	2022072	2022566	6.08019e-07	33	59	TCS08
SPV_2044	2022072	2022566	1.31764e-09	35	60	TCS09
SPV_2045	2022566	2023384	0.00186557	51	36	TCS01
SPV_2045	2022566	2023384	0.000102198	72	19	TCS11
SPV_2063	2041199	2041951	2.67862e-13	41	58	TCS01
SPV_2063	2041199	2041951	2.56043e-09	31	70	TCS07
SPV_2063	2041199	2041951	0.0228424	32	53	TCS08
SPV_2063	2041199	2041951	6.96079e-11	39	59	TCS09
SPV_2064	2041948	2043273	6.54828e-14	42	58	TCS01
SPV_2064	2041948	2043273	3.03896e-10	32	70	TCS07
SPV_2064	2041948	2043273	0.00518803	33	53	TCS08
SPV_2064	2041948	2043273	1.70763e-11	40	59	TCS09
SPV_2065	2043294	2043419	3.10976e-05	16	78	TCS06
SPV_2065	2043294	2043419	0.000623387	15	79	TCS07
SPV_2065	2043294	2043419	0.0206068	16	62	TCS08
SPV_2065	2043294	2043419	3.10976e-05	16	78	TCS10
SPV_2088	74445	74741	1.78285e-07	30	58	TCS01
SPV_2088	74445	74741	3.67906e-06	24	74	TCS07
SPV_2088	74445	74741	1.10773e-06	29	61	TCS08
SPV_2088	74445	74741	1.40832e-06	29	60	TCS09
SPV_2095	101609	101869	1.78285e-07	30	58	TCS01
SPV_2095	101609	101869	3.67906e-06	24	74	TCS07
SPV_2095	101609	101869	1.10773e-06	29	61	TCS08
SPV_2095	101609	101869	1.40832e-06	29	60	TCS09
SPV_2108	137286	137393	0.000512488	14	78	TCS06
SPV_2108	137286	137393	0.00977999	13	79	TCS07
SPV_2108	137286	137393	0.000512488	14	78	TCS10
SPV_2121	189796	189939	0.00589362	14	77	TCS06
SPV_2121	189796	189939	0.00589362	14	77	TCS10
SPV_2142	300649	300855	0.000512488	14	78	TCS06
SPV_2142	300649	300855	0.00977999	13	79	TCS07
SPV_2142	300649	300855	0.000512488	14	78	TCS10
SPV_2165	424233	424403	0.00524214	14	84	TCS04
SPV_2196	569949	570173	1.78285e-07	30	58	TCS01
SPV_2196	569949	570173	3.67906e-06	24	74	TCS07
SPV_2196	569949	570173	1.10773e-06	29	61	TCS08
SPV_2196	569949	570173	1.40832e-06	29	60	TCS09
SPV_2246	821483	821593	0.000128122	15	78	TCS06
SPV_2246	821483	821593	0.00251316	14	79	TCS07
SPV_2246	821483	821593	0.000128122	15	78	TCS10
SPV_2265	900358	902850	0.0010359	54	28	TCS08
SPV_2265	900358	902850	2.9859e-07	57	30	TCS09
SPV_2297	1062159	1064762	0.0010359	54	28	TCS08
SPV_2297	1062159	1064762	2.9859e-07	57	30	TCS09
SPV_2331	1222567	1222818	1.78285e-07	30	58	TCS01
SPV_2331	1222567	1222818	3.67906e-06	24	74	TCS07
SPV_2331	1222567	1222818	1.10773e-06	29	61	TCS08
SPV_2331	1222567	1222818	1.40832e-06	29	60	TCS09
SPV_2381	1541231	1541581	0.0278383	11	78	TCS06
SPV_2381	1541231	1541581	0.0278383	11	78	TCS10
SPV_2382	1541721	1542056	0.0278383	11	78	TCS06
SPV_2382	1541721	1542056	0.0278383	11	78	TCS10
SPV_2389	1587369	1587812	1.78285e-07	30	58	TCS01
SPV_2389	1587369	1587812	3.67906e-06	24	74	TCS07
SPV_2389	1587369	1587812	1.10773e-06	29	61	TCS08
SPV_2389	1587369	1587812	1.40832e-06	29	60	TCS09
SPV_2394	1619162	1619368	1.78285e-07	30	58	TCS01
SPV_2394	1619162	1619368	3.67906e-06	24	74	TCS07
SPV_2394	1619162	1619368	1.10773e-06	29	61	TCS08
SPV_2394	1619162	1619368	1.40832e-06	29	60	TCS09
SPV_2438	1932593	1932793	0.00199301	13	78	TCS06
SPV_2438	1932593	1932793	0.036771	12	79	TCS07
SPV_2438	1932593	1932793	0.00199301	13	78	TCS10
