# Supplementary material for: A comprehensive analysis of pneumococcal two-component system regulatory networks
Source: NAR Genom Bioinform. 2024 Apr 22;6(2):lqae039. doi: 10.1093/nargab/lqae039 (PMC11034029; doi:10.1093/nargab/lqae039)
Supplement: lqae039_Supplemental_Files [file lqae039_supplemental_files.zip › Table_S5.xlsx]

## Sheet: Sheet 1
Geneid	locus_tag	gene_biotype	logFC_RR01	FDR_RR01	logFC_RR03	FDR_RR03	logFC_RR04	FDR_RR04	logFC_RR05	FDR_RR05	logFC_RR06	FDR_RR06	logFC_RR07	FDR_RR07	logFC_RR08	FDR_RR08	logFC_RR09	FDR_RR09	logFC_RR10	FDR_RR10	logFC_RR11	FDR_RR11	logFC_RR13	FDR_RR13	logFC_RR14	FDR_RR14	WT.1	WT.2	WT.3	RR01.1	RR01.2	RR01.3	RR02.1	RR02.2	RR02.3	RR03.1	RR03.2	RR03.3	RR04.1	RR04.2	RR04.3	RR05.1	RR05.2	RR05.3	RR06.1	RR06.2	RR06.3	RR08.1	RR08.2
manA	SPV_0641	protein_coding	-0.185448	0.887059	-0.489958	0.364708	-0.664137	0.0284596	-1.34	5.3448e-06	-0.170919	0.994323	6.01831	2.8348e-56	-0.841758	0.00896826	-0.609252	0.0663299	-0.678614	0.05666	-0.815136	0.0104512	-0.709645	0.0427799	-0.37196	0.372564	4903.5	6127	8453	1212	5469.5	4758	122	3919.5	3579.5	3126	3834	5890	3487	4490	3663	2267	1699	2309.5	3618.5	5643.5	4814	2407	2684.5
SPV_0158	SPV_0158	protein_coding	0.415156	0.487492	0.294738	0.794388	0.594218	0.0741179	0.567776	0.144523	0.065867	1	6.24365	8.98753e-56	0.154616	0.828961	0.0247413	0.976182	-0.172185	0.7462	-0.0844776	0.906236	0.259262	0.69001	0.596822	0.119978	3049.5	2823.5	3228	977.5	3980	2988.5	207.5	3551.5	3337	3303.5	2621	4597	3898.5	5204	4166.5	6893.5	2111	2764	2155.5	2660.5	3009.5	2467.5	1935.5
endoD	SPV_0444	protein_coding	0.250831	0.89003	-0.314413	0.870081	0.465798	0.314804	-0.326385	0.642973	0.435669	0.738794	6.48621	1.07444e-35	-0.556585	0.304511	-0.24929	0.708238	-0.204499	0.765521	-0.17475	0.822878	-0.246903	0.804808	0.421069	0.489844	2520.5	3701.5	4737.5	611	5531.5	3743.5	195	2651.5	6488.5	1997	2362.5	3858	3987.5	5248.5	5111	1765	2101.5	3127.5	2156	4458	5461	1611	1382.5
cutC	SPV_1118	protein_coding	-0.0357951	1	0.121201	0.980211	-0.144467	0.665006	-0.316959	0.389856	-0.0943718	1	2.79688	6.77603e-21	-0.268062	0.505052	-0.34398	0.306993	-0.0430745	0.932663	-0.222875	0.586559	-0.175589	0.777021	-0.0499008	0.94893	8641	6827.5	9008	1331.5	8750.5	7396.5	110	6606	7876	6932	6821	11256	6966.5	7895.5	6283.5	5890.5	4939	5317.5	5713.83	7212	5893.5	4400	4693.83
bglA	SPV_0247	protein_coding	0.0526459	1	-0.225872	0.995758	1.09094	0.0678129	0.100113	0.96862	0.152931	1	7.15346	8.71732e-21	-0.0121611	1	-0.109603	0.93423	-0.369455	0.685393	0.0271826	0.990608	-0.174219	0.93294	0.432821	0.657569	1204	1921.5	2272.5	113	2488	2132.5	2	1239.5	1711	917.5	1601	1648.5	3275.5	4138	3518	1317	1424	1920.5	1144.5	1725.5	2013.5	1112.5	825.5
strH	SPV_0063	protein_coding	-0.408908	0.806727	-0.754698	0.529474	0.267419	0.706161	-0.117787	0.94601	-0.315846	0.994323	6.44075	6.85374e-20	-0.635116	0.415294	-0.317377	0.728348	-0.76596	0.304802	-0.491325	0.554519	-0.741715	0.354663	-0.503872	0.552461	3485	9936	14764	1087	7994.5	6212	155	5096.33	11590.5	3975.5	4985	5824.5	8739.5	11779	11000	6145.17	5896	8487	2930.5	6996	8185	3259.5	2497
SPV_1393	SPV_1393	protein_coding	-0.324188	0.508353	-0.490958	0.230374	-0.530421	0.0416991	-0.664679	0.0184553	-0.13254	1	2.70189	1.63948e-18	-0.345122	0.307718	-0.288926	0.409287	-0.271108	0.472471	-0.153119	0.74415	-0.348922	0.348689	-0.509237	0.0921266	4404.5	5523	8132.5	1021	4288.5	4222	106	3477	3871	3276.5	3622	4738	3483	4214	4049	2745	2839	3522	3704	4953	4624	3481.5	2975.5
msrAB2	SPV_0573	protein_coding	1.16882	0.000888772	0.13191	0.995758	0.0449875	0.925067	-0.0826103	0.936468	0.171257	1	3.72487	7.14104e-18	-0.0419758	0.962624	9.05247	2.11125e-130	0.427723	0.35179	0.212457	0.713153	0.0917716	0.940249	0.207854	0.744806	878	957.5	857	506.5	2019	1445.5	63	1129	1029	932.5	608	1300	911.5	939.5	830.5	1247	453	521	615	852.5	1052.5	579	582.5
SPV_0092	SPV_0092	protein_coding	0.70603	0.300957	0.0546891	1	0.0539303	0.93255	1.06926	0.0290087	0.551259	0.625245	4.14974	4.6416e-16	0.749563	0.156797	1.11718	0.0154558	0.455769	0.476078	0.693284	0.193033	0.535452	0.430768	-0.0171495	0.991965	390	515	635	143.5	839.5	813.5	37	596	770.83	410.5	478	563.5	527	501	475.5	826.5	664.5	1152	483	580.5	764	569	293.5
leuB	SPV_1115	protein_coding	0.42377	0.340391	0.742031	0.0313672	1.7624	7.05629e-13	0.372281	0.298791	0.571509	0.169623	2.66152	1.15356e-15	0.700737	0.017731	0.726669	0.0109621	0.594822	0.06666	0.781979	0.00635374	0.719693	0.0192243	0.763108	0.0103792	1864.33	1732.5	1994	458	2742	2187	87	2258.5	3414.5	2718	1851	4456	5157.83	6898	6238.5	2330.5	1692.5	1994.33	2328.33	2397.17	2084	2193.5	2054
SPV_0139	SPV_0139	protein_coding	0.838043	0.45284	0.810838	0.551196	0.795666	0.236047	1.02251	0.178705	0.589549	0.806758	6.10756	1.0624e-14	1.5791	0.0173482	1.46493	0.0248192	0.963747	0.233735	1.4871	0.0247048	1.21848	0.102534	1.04578	0.16199	166.5	51	79.5	44	189.5	121	0	109.5	200	177	108	212.5	122.67	211	175	228	138	147.5	174	78	111	317	133
epsF	SPV_0138	protein_coding	-0.0563699	1	0.294083	0.976177	0.697738	0.294779	0.551426	0.555023	0.0278472	1	5.81542	1.1969e-14	0.78973	0.313774	0.943925	0.177737	0.539478	0.544751	0.862864	0.249514	0.593534	0.573039	0.647653	0.446485	294	112.5	173	44	157.5	167.5	19	221.5	191	269	154	235.5	260	391.5	268	271	230.5	204	252	125	101.5	276.5	139
nanE-2	SPV_1172	protein_coding	0.731934	0.208452	0.0569851	1	-0.573857	0.184647	0.462458	0.419153	0.409835	0.765352	-2.93686	2.20906e-13	0.0478196	0.963326	-0.275178	0.664	0.160535	0.817773	0.118022	0.89484	0.306928	0.712497	0.0565453	0.965114	1251.5	1547	2113.5	434	3024.5	2493	26	1265	2162	1730.5	977	2038.5	932	1167	1023	3224	1016.5	1541.5	1568.5	1846	1854.5	1266.5	1067.5
SPV_1974	SPV_1974	protein_coding	0.868958	0.620271	-0.146432	1	2.28913	0.004156	0.120518	0.978026	0.445987	0.994323	8.03536	1.58163e-12	0.0715259	0.973985	-0.393498	0.778984	-0.618809	0.617004	-0.0252627	0.995231	0.429084	0.845588	0.97538	0.384817	416	584.5	640.5	177	1226.5	777	21	576.5	1090	370.5	359	679.5	2201	2754.5	2716	679.5	337.5	487.5	297	701.5	846.5	351.5	354.5
SPV_0572	SPV_0572	protein_coding	0.820803	0.0729842	0.0602474	1	0.163194	0.720592	-0.0839801	0.938751	0.158533	1	3.75474	2.03737e-12	0.146302	0.862442	9.24827	5.42406e-125	0.476791	0.312335	0.449238	0.330145	0.217657	0.79579	0.877505	0.0223836	351	248	432.5	127	701.5	413	0	381.5	365.5	351	183.5	480	327	417	349	407	220.5	181	253	299.5	374.5	278	218.5
SPV_1969	SPV_1969	protein_coding	1.91062	0.126763	0.473546	0.959222	0.896166	0.382259	1.40742	0.216035	0.891654	0.791652	9.0344	8.53887e-12	-2.70055e-05	1	0.0230826	1	-0.636162	0.651321	-0.207044	0.917676	0.433837	0.863369	1.00521	0.432324	259.5	328.5	348.5	159	1535	1045.5	13	438	1037	164.5	517	511.5	441	626.5	614	1110	446	575	136.5	577.5	734	173	215.5
SPV_1117	SPV_1117	protein_coding	0.249042	0.744077	0.183658	0.940073	0.855287	0.00226573	-0.23999	0.632047	0.0518884	1	2.65075	8.53887e-12	0.167805	0.785551	0.0875644	0.889166	0.0988574	0.850978	0.23252	0.625203	0.0779888	0.941378	0.282349	0.524325	1968	1904	2497.5	726	1995	1764	39	1575	2454	1825	1827	3143.5	3417	3932	3603.5	1644.5	1276.5	1509	1927	2003.5	1443	1716.5	1585.5
SPV_1966	SPV_1966	protein_coding	-0.623091	0.615872	-0.240732	0.995758	0.76086	0.292719	-0.360938	0.831986	0.463319	0.943842	5.56849	1.18207e-11	0.195517	0.925642	0.469804	0.667798	-0.866447	0.364347	0.594728	0.547519	-0.231616	0.935554	-1.7124	0.0237437	26	23	22	0	19	16.5	0	23.5	28	30	3.5	24	29.5	53	36	18	15	13	36	21.5	22.5	19	21
SPV_1970	SPV_1970	protein_coding	1.86667	0.112798	0.209714	1	0.596063	0.566634	1.45173	0.174407	0.997535	0.667985	8.07419	2.64024e-11	-0.281379	0.909838	-0.254967	0.892059	-0.953746	0.455708	-0.42834	0.784966	0.388572	0.881122	1.32392	0.226245	127.5	103.5	138	87	501.5	360.5	0	137.5	305.5	57	189	131.5	112	210	218.5	380.5	255	204	37.5	230.5	343	60	67
SPV_0140	SPV_0140	protein_coding	-0.232055	0.994608	0.444768	0.945186	0.159409	0.882642	0.452515	0.7541	0.389291	1	6.04934	1.77771e-10	1.37042	0.111726	1.07445	0.225014	0.98668	0.321129	1.39846	0.0973114	1.43702	0.111537	0.58994	0.627364	320.5	101.5	139	20	226	136.5	59	223	322	355.5	121	239	155	247	217.5	285.5	165.5	207	277.5	154	171.5	508	206
ccdA-1	SPV_0571	protein_coding	0.685645	0.403543	0.0333334	1	0.0996518	0.886537	-0.0468922	0.993823	-0.156371	1	3.46326	8.54445e-10	0.0406095	0.976806	9.23109	2.43082e-65	0.186403	0.823182	0.251997	0.769365	0.247158	0.851633	0.851991	0.139273	469.5	176	230	124	487	306.5	0	230.5	264	296.5	135.5	457.5	215.5	356	353.5	369.5	140	229.5	242.5	185	220.5	265.5	170
SPV_1972	SPV_1972	protein_coding	2.10564	0.090523	0.26837	1	1.52015	0.119038	1.50099	0.190543	1.28393	0.53585	7.75745	2.42615e-09	0.309555	0.900636	0.715033	0.601355	-0.162975	0.926998	0.229978	0.910577	0.836136	0.623762	1.28913	0.2847	128.5	209.5	294.5	268	673.5	601.5	0	380.5	682.5	141	223	341.5	521.5	561.5	609.5	824.5	295	391	149.5	494.5	608.5	168	173.5
SPV_0642	SPV_0642	protein_coding	-1.46279	0.00972682	-0.0356199	1	0.708312	0.192991	-0.0290338	1	-0.280136	0.997447	3.45069	3.15017e-09	-0.0267393	0.993644	-0.0607693	0.963576	-0.536839	0.472471	0.111862	0.920925	-0.176543	0.929497	-0.0692169	0.965114	282	132	154	0	96	79	0	115	166	131	172	219	277	353	278	158	142	165	141	94	149	133	99
SPV_0104	SPV_0104	protein_coding	-0.606953	0.63637	0.207884	0.995758	0.168722	0.837322	1.32035	0.0483295	-0.0566669	1	-3.03189	1.43247e-08	0.449672	0.662938	0.321395	0.739435	0.0982718	0.930506	0.0240754	0.992193	0.380286	0.780816	-0.854299	0.262192	33007.5	72404	128639	7773	66465	37031	1527	131745	64641.7	64261.5	80539	91883	68089.5	83330.5	89817.3	86911.8	137667	225223	36759	81554	61277	50504.8	56159.5
SPV_1213	SPV_1213	protein_coding	-0.249354	0.934831	-0.420232	0.83885	-0.217617	0.745418	0.0933255	0.962836	0.66069	0.597696	3.28273	1.68464e-08	0.0881934	0.949147	-0.452811	0.533815	0.0212841	0.995933	-0.298382	0.738548	0.563642	0.484793	0.812661	0.190986	156.5	160.5	235.5	23	158	155.5	0	350	284.5	71.5	102	224	125.5	153.5	169.5	104.5	141	224.5	141.5	251	316.5	108.5	103
yesM	SPV_0575	protein_coding	0.653054	0.036855	0.0910115	0.995758	-0.464494	0.0704218	0.614934	0.0256521	-0.0695025	1	1.56221	1.997e-08	-0.00803063	0.99815	6.30197	1.13067e-140	0.186561	0.625772	0.165371	0.698876	0.0259603	0.9893	0.164436	0.719248	6604	5142	7276.5	2100	10608	7720.5	222	5961	5893	5548.5	5171	8118	4447	4709	3918.5	12360.2	5149.5	7241.5	4606	5251	4910	4420.5	3727
pspA	SPV_0126	protein_coding	1.19755	0.000361077	-0.0801848	1	-0.336123	0.363239	-0.254076	0.646112	0.305887	0.808115	1.89689	2.69424e-08	-0.313632	0.528677	0.782206	0.0226215	0.594492	0.137066	-0.394531	0.373936	0.174984	0.843545	0.38167	0.396724	71496.5	79736	110281	43833	218434	139024	3801	107622	79302.7	69514	55235.5	106888	56521.5	68825.3	70539.2	87680.7	43630	52028.5	61814.8	91759.7	108610	49545.5	48378
nikS	SPV_0948	protein_coding	0.612902	0.159923	-0.0587194	1	-0.137044	0.735784	-0.0212536	1	0.430421	0.539878	1.75801	1.78187e-07	-0.184117	0.768212	0.473676	0.194122	0.252612	0.592073	0.119623	0.84603	0.0315412	0.989324	-0.1279	0.868804	1602	1822.5	2351.5	543	3391.5	2343.5	47	1509.5	1621	1611	1260	2312.5	1160.5	2041.5	1854.5	2128	1126.5	1502	1471.33	2745.5	2185	1264	1006
SPV_1971	SPV_1971	protein_coding	1.86563	0.263474	0.302445	1	1.22906	0.320366	1.58833	0.263745	1.19569	0.727131	8.32543	3.3594e-07	0.26178	0.930031	0.29024	0.904299	-0.328314	0.872986	0.147211	0.953588	0.687469	0.792223	1.1163	0.489844	593.5	596	703.5	498	2129.5	2022	0	814.5	2022.5	363	842	953	1259	1491	1494.5	2605.5	1118.5	1142	394.5	1414.5	1793	466.5	492.5
vicK	SPV_1084	protein_coding	0.278649	0.730231	0.488957	0.408331	0.221382	0.565571	1.12184	0.000460267	0.342147	0.727131	1.63353	2.10426e-06	0.978846	0.00327828	-0.0110701	0.997097	0.942789	0.0061785	0.988453	0.002597	0.669444	0.0766972	0.64017	0.0836395	18535.5	14799.5	18289.5	4931.5	19649.5	16535.5	811	17272	20583	21615	17566	28614.5	18096.5	21191	18445	36756.8	24837	32119.5	22522.5	16749.5	13878.5	24942.5	14570
yesN	SPV_0574	protein_coding	0.274508	0.577999	-0.0410448	1	-0.696066	0.00228709	0.340107	0.273228	-0.127471	1	1.44109	2.10426e-06	-0.108321	0.845345	6.8079	1.07587e-168	0.0193128	0.977398	-0.0466367	0.930165	-0.130429	0.843545	-0.248208	0.483811	3501	3443	4308.5	809.5	4968	3996	134	3205.5	2985.5	3358.5	2412.5	4485	2131.5	2534.5	1966.5	5976.5	2725.5	3371	2581	2920.5	2898	2406.5	2089
SPV_0776	SPV_0776	protein_coding	-0.174353	0.801078	0.174459	0.87241	0.337383	0.17425	0.374417	0.19259	-0.0464284	1	1.18226	3.78508e-06	0.403904	0.139109	0.0202519	0.973879	0.243348	0.472471	0.229917	0.493934	0.152229	0.780102	0.0918061	0.875521	11772.5	7819.5	10683.5	1895	8958	7494	470	10765.5	10595.5	10615.5	7963	13354	11036.5	13822	11893	8661.5	9813.5	13433.5	7996.5	8792	7250	9740.5	7619
SPV_0803	SPV_0803	protein_coding	1.66504	2.98311e-06	3.82456	7.05021e-30	0.532613	0.173087	0.817969	0.0479016	1.17896	0.00449328	-1.61368	4.25966e-06	0.981764	0.012342	0.926063	0.0154558	1.14804	0.00484196	1.08252	0.00461602	0.719843	0.105237	0.929223	0.0219265	3764.5	2220	2921.5	2503.5	9152.5	6174.17	138.5	4987.5	5071.83	45104.3	23576.5	50951.5	3611	4490.5	4330	4865.5	3214.5	5079.83	3301.5	5949.5	7462.5	3331.83	3362.67
F5	F5	ncRNA	1.07019	0.185099	-0.47018	0.83885	-0.259722	0.72575	-0.180456	0.911236	-0.033606	1	3.9812	4.25966e-06	-0.0545039	0.973985	0.496776	0.541964	4.37395	1.45105e-15	-0.456196	0.613575	0.0820109	0.975254	-0.0422652	0.981094	176.5	268.5	269.5	103.5	638	313	0	159	179	174.5	87	233	152	208	214.5	311.5	122	109	230.5	200	139	160	144.5
murE	SPV_1359	protein_coding	0.202891	0.869479	-0.083638	1	-0.531	0.10701	0.299919	0.535766	-0.0540998	1	1.60127	4.49075e-06	0.0377285	0.963137	0.803047	0.0146955	0.172798	0.736357	0.288794	0.536467	0.021309	0.991438	-0.525488	0.175893	7863	9886	15354.5	3695	11035.5	7198.5	492	10326.5	8603	8022.5	8260	12160.5	6296	7523.5	7607	10792.5	8775	13269.5	7746	9741.5	8117	7697.5	6122.5
SPV_1973	SPV_1973	protein_coding	0.204851	0.997206	-0.377078	0.985825	1.15995	0.22307	0.0334061	1	0.387081	1	5.06405	1.30549e-05	0.0337525	0.995529	-0.646893	0.626916	-0.693438	0.600432	-0.240481	0.903136	0.12557	0.974555	0.0773256	0.975484	1024	1173	1724	254	1482	1481	65	920.5	1620	740	654	1474	2513	2697	2995	1618.5	768	961	1006	1563	1583	895	859
vicX	SPV_1083	protein_coding	0.400771	0.54925	0.353862	0.738995	0.115223	0.807903	1.02394	0.00394004	0.123778	1	1.67461	1.36129e-05	0.729888	0.0566416	0.146303	0.804938	0.635244	0.128348	0.680402	0.0738814	0.404614	0.444005	0.150038	0.852774	8517	6144	8861.5	3329	7670.5	6182	307	7665	8407.67	8452.83	8048	11169	7981.5	8720.5	7510.33	14781	10161	14651.5	8645.5	6715	5349	8718.83	5652
pepX	SPV_0787	protein_coding	0.613087	0.197967	0.0735546	1	0.256836	0.519181	-0.572927	0.158115	0.115063	1	2.0081	1.66208e-05	-0.349068	0.481839	0.182577	0.739182	-0.12046	0.835498	-0.182658	0.765789	-0.258006	0.707422	-0.397618	0.389632	995.5	1157	1714	471.5	2055	1277.5	40.5	840	904	827.5	1241.5	1656	1298.5	1657	1403	726.5	598.5	778.5	1108.5	1267.5	997.5	646.5	622
galM	SPV_0071	protein_coding	0.49464	0.791814	1.15644	0.28596	1.34643	0.0406433	-0.416984	0.736197	0.122381	1	3.19612	2.20801e-05	-0.0899114	0.961368	0.367797	0.734031	0.0536139	0.977398	-0.265991	0.834772	-0.645825	0.574099	0.216712	0.901847	197	193	264	89	254	203.5	0	207.5	405	193	659.5	418.5	537.5	568.5	466	236	66.5	119	161	182	233	159.5	123.5
SPV_1113	SPV_1113	protein_coding	-0.00128853	1	0.320559	0.834547	1.509	1.84511e-05	0.102114	0.930666	-0.038604	1	2.4612	2.45105e-05	0.209043	0.798026	0.584792	0.189276	-0.0962416	0.896821	0.114018	0.89484	0.0986034	0.941723	0.74449	0.0947561	2078	894	1250.5	249	1557.33	1284.5	96	1286.5	1789.83	1393.17	1117.5	2652.67	3401.5	4307.83	3962.17	1284	1119.33	1364.33	1073.5	1133.17	1190	1242.67	1023
lacB	SPV_1052	protein_coding	0.827341	0.100676	-0.854243	0.0961854	-0.634314	0.107379	-0.731867	0.0970747	-0.547235	0.497165	1.91106	3.84212e-05	-1.28386	0.00124968	-0.137613	0.85251	-0.844471	0.05666	-1.07121	0.00635374	-0.875535	0.0444213	-0.200266	0.803453	1939	2015	2745	816.5	4286.5	3032.5	59	1660	1823	956	940	1555.5	1323	1407.5	1341.5	1841	786.5	787	786.5	1517.67	1453	585.5	668.5
SPV_1111	SPV_1111	protein_coding	0.293525	0.824554	0.47259	0.640138	1.81112	9.31341e-07	0.334413	0.621108	0.225693	0.994323	2.52743	5.86485e-05	0.636987	0.197557	0.69782	0.12649	0.349838	0.559831	0.395045	0.499038	0.452846	0.485223	0.840713	0.068875	561	315.83	434	91.5	634.83	453.5	11.5	440	652.5	540.17	264	1005	1234.33	1699.67	1518.67	462.67	430.67	466.83	417.5	411.5	427.17	472	457.33
mutY	SPV_1086	protein_coding	0.192931	0.975873	0.065999	1	-0.396709	0.470172	0.668117	0.264163	-0.160835	1	2.09221	0.000141921	0.256543	0.797346	0.105398	0.920273	0.303727	0.681722	0.262009	0.756935	-0.104625	0.951962	0.179542	0.877563	20270.5	8551.5	13167	5787	10725	8331	586	9607	10085.5	10499.5	12324	18723.5	10679.5	11195.5	8753	21002.7	14332	20573	14728.5	9155.5	6638.5	11726	7142
SPV_2441	SPV_2441	protein_coding	0.416053	0.995307	0.460291	0.995758	2.67004	0.0451905	0.131805	0.998847	0.354108	1	7.58615	0.000149113	0.127628	0.9831	-0.85273	0.678032	0.200074	0.941037	0.102701	0.98637	0.469601	0.927599	0.226485	0.956976	3.5	35.5	18.5	0	35	33.5	0	18.5	60	33	22	16	97.5	129.5	135	30	10.5	15	29.5	6	24	17	19.5
cppA	SPV_1278	protein_coding	-0.624899	0.0768343	-0.307826	0.673386	-0.826596	0.00120607	-0.298725	0.444939	-0.666122	0.0577687	-1.13963	0.000174389	-0.42367	0.205781	-0.413193	0.19399	-0.379933	0.296424	-0.28303	0.46072	-0.526412	0.110723	-0.660359	0.0284168	3564.5	4249.5	6222.5	536.5	3322	2580.5	92	2569	2693	3121.5	3308.5	3697	2089	2755	2626.5	2774	3064	3260.17	2600.5	2420.5	2063	2185.5	1694.5
SPV_0106	SPV_0106	protein_coding	0.345851	0.85785	0.0342371	1	-0.248539	0.710259	-0.52989	0.497491	-0.473324	0.82014	-2.01217	0.000189416	-0.397957	0.66542	-0.198468	0.840425	-0.15499	0.876885	0.238273	0.804354	-0.459203	0.643522	0.0509194	0.974777	777	1069	1410.5	247	1400	1270	0	815	1368.5	911.5	982.5	1096	725	1088.5	801.5	731	564	543	501	724.5	678.5	516	502.5
vicR	SPV_1085	protein_coding	-0.131251	0.964352	-0.0297363	1	-0.440792	0.165043	0.471356	0.204158	-0.305451	0.763769	1.29859	0.000190367	0.133665	0.845345	-0.318285	0.43489	0.177541	0.717011	0.133828	0.807139	-0.131208	0.888084	-0.173728	0.766346	14229	9547	14285.3	3245	9910	7752	1024	41486	39061.5	9155	10502.5	14912	8633	9764.5	8284.5	16665.5	11559	15432.5	10323.5	7998.5	6554	9364.5	6669.5
ychF	SPV_0004	protein_coding	-0.623155	0.0713861	-0.0618389	1	0.573464	0.0302783	0.0617317	0.940127	-0.333732	0.624829	1.09948	0.000223618	-0.134585	0.817574	0.212812	0.582547	-0.11923	0.789554	-0.144185	0.765789	-0.172808	0.780816	-0.545599	0.0761795	13775	15189	22455	1760	12111	10435.5	283	16309	13446	13798	12711	18406.5	20074.5	28277	24193.8	12384	13948.5	16491	10488.5	11937	10448	9915.5	9520
SPV_1732	SPV_1732	protein_coding	0.414294	0.90265	0.332972	0.978704	1.7627	0.011621	0.387345	0.793745	0.308926	1	3.22831	0.000325892	0.282788	0.879901	0.00860801	1	-0.531738	0.629146	0.451936	0.713153	0.43429	0.800694	0.435393	0.746157	153	72	93	17	186	132.5	7	57	200.5	136.5	95.5	142	426.5	308.5	291	100.5	134	104	119	120	87.5	106	51
SPV_1109	SPV_1109	protein_coding	-0.120689	0.994608	0.180025	0.985825	0.791837	0.0633042	-0.0644436	0.977837	0.49901	0.654851	1.84676	0.000410506	0.465475	0.434038	0.282741	0.666135	0.454681	0.457785	0.76297	0.109058	0.582362	0.320226	0.0393626	0.974777	688.5	829.5	916	146	880	557.5	0	666	1020	936.5	548	1109	1003	1564.5	1505	589	645	655.5	984.5	1001.17	825.5	895	581.5
malT	SPV_0661	protein_coding	-0.384744	0.679196	-0.329246	0.846169	-0.793849	0.0525497	-0.154582	0.881897	-0.286639	0.927739	-1.44329	0.000601379	-0.183689	0.840412	-0.710339	0.119895	-0.0177969	0.993556	-0.612866	0.214122	-0.41613	0.545824	-0.179194	0.849588	6952	5787	7704	1192	4680	4429.5	46	4438	6979.5	4403	4667	5821	3601	4397	3279.5	9051.5	3095.5	3691	4477	4091	5009	4191	3289
gldA	SPV_0237	protein_coding	1.24698	0.0328175	0.667385	0.46811	0.821881	0.0875076	0.195266	0.864508	0.4797	0.757254	1.90059	0.000615811	-0.530987	0.41917	-0.253167	0.744855	0.42496	0.535061	0.0187131	0.992193	0.00798496	1	0.787207	0.167104	529	765	992.5	227	2548.5	1451.5	21	744	1484	479.5	1351	1480	1048	1513	1285.5	1068.5	539.5	577	609.5	895.5	1076.5	340	424
SPV_1112	SPV_1112	protein_coding	-0.153801	0.987551	0.193012	0.978204	1.45499	0.000102892	-0.0373414	0.993823	-0.103643	1	2.00973	0.000656318	0.396201	0.520906	0.400902	0.477827	0.0470085	0.959387	0.251142	0.722352	0.1546	0.92366	0.362241	0.556586	1069	610.17	814	176.5	660	641.5	75	897.5	910	864.83	682	1133.5	1841.67	2297.17	2453.83	721	627	660.5	724.33	637.5	539.5	748	675.5
murG	SPV_0599	protein_coding	-0.0381508	1	-0.00119864	1	-0.801503	6.38138e-06	-0.235583	0.38366	-0.132906	0.945337	0.869662	0.000820822	-0.367925	0.102326	-0.48306	0.0181128	-0.321103	0.198213	-0.235027	0.380307	-0.174623	0.634368	-0.124906	0.732952	8146	9352.5	13187	1726.5	10885	8731	329.5	8077	9146	8390	7758.5	12057.5	5086.5	6428	5150.5	9837.5	5331.5	6470	6623.33	8283	7728	5751	5082.83
SPV_0089	SPV_0089	protein_coding	2.32881	0.20845	0.333604	1	1.72184	0.206434	2.063	0.184718	2.99601	0.0895392	5.97928	0.000960348	0.500115	0.863077	0.6467	0.759321	0.307867	0.902777	-0.063271	0.995231	1.79634	0.302975	3.30841	0.0234157	38.5	23.5	59.5	56	113	180	0	84.5	1183	16.5	39.5	91.5	111	105	152	324.5	46.5	72.5	28.5	267	483.5	44	34.5
ulaG	SPV_1840	protein_coding	-0.0977137	1	-0.519884	0.978204	0.140364	0.930145	-0.856065	0.654018	0.469861	1	-4.01553	0.00104187	-1.08342	0.528677	-0.715887	0.679424	-2.07078	0.141992	-0.970061	0.561464	-0.250872	0.950198	0.672492	0.750832	93	154	159	0	183	161.5	0	50	237	55	98	106	134.5	157	136	68	52	65	59.5	157.5	246	54	42.5
SPV_0088	SPV_0088	protein_coding	2.14592	0.206843	0.117329	1	1.37607	0.282108	1.44469	0.353793	2.35158	0.20306	5.24391	0.00136104	-0.0194906	1	0.161505	0.95568	-0.388975	0.861749	-0.499789	0.822878	1.23469	0.531003	2.80863	0.0353181	28.5	65	57.5	74	115.5	173.5	0	43	783.5	19	83	39.5	117.5	128	130	261	50	57.5	21	257	368.5	52	22
murD	SPV_0598	protein_coding	-0.105408	0.976186	-0.226186	0.812281	-1.01647	1.70467e-05	-0.520141	0.0803567	-0.368951	0.514583	0.964953	0.00169687	-0.644951	0.0191394	-0.579271	0.0339045	-0.62173	0.036143	-0.541354	0.0541344	-0.489812	0.120581	-0.312146	0.380404	19676.5	22384.5	32852.5	5085.5	23078.5	17845	1095	17319.5	18112.5	16409.5	17085	25199.5	10954.5	13193	10748.5	18953	10823	13364	13170	18294	15504.5	10819.5	11265.5
SPV_0090	SPV_0090	protein_coding	2.14975	0.308003	1.78708	0.548963	1.28879	0.397214	1.88573	0.277525	2.56723	0.249195	6.37079	0.00169687	0.263574	0.937578	0.269651	0.930853	0.470137	0.837282	0.236943	0.938166	1.66077	0.416715	2.87558	0.0757084	43.5	201	197	160	478	590	0	175	3905	82.5	812.5	408.5	279	390	359.5	1053	171.5	227	127	841.5	1189	114	95
cibA	SPV_0133	protein_coding	-1.64998	0.90265	7.35712	0.0343464	9.66352	0.000533254	2.48653	0.464122	8.99469	0.0072742	-7.92505	0.00172965	9.35916	0.00268208	2.02484	0.566855	8.15309	0.00864342	8.50496	0.00422375	8.49524	0.00702211	8.99627	0.00397007	0	4.83	2	0	1.5	0	0	1.33	4664.82	5.67	331.83	926.16	2376.16	1442.66	1777.83	12.5	6.5	15.67	979.66	2099.83	146.83	872.17	805
scrK	SPV_1531	protein_coding	-0.734657	0.871271	-0.488986	0.992607	0.238456	0.886537	0.199462	0.96862	-0.335529	1	5.2685	0.00224942	0.179747	0.95522	-0.300405	0.907392	-0.547878	0.776967	-0.135845	0.962533	-0.841076	0.733839	-0.254484	0.939801	15817.5	8898.83	13603	1163	7273.5	8650.5	283.5	9670	10975.5	6977	7938	10265.5	14782	15569.5	12707	1808.5	14936.5	17132.3	9992.5	7615	6988.5	10416	7289.5
pepN	SPV_0700	protein_coding	-0.238779	0.759456	-0.10926	0.995758	-1.36927	2.66787e-07	-0.407553	0.277525	-0.322375	0.713184	1.02941	0.00227688	-0.519762	0.127776	0.0525744	0.937042	-0.509076	0.164163	-0.73217	0.017641	-0.335683	0.467831	-0.54456	0.114353	113030	104578	159158	26297	94916.8	79534	4064	109411	83178.3	93843.8	93586.5	131728	44600.5	52725	40417.3	118183	53624.7	66482	75084	91107.7	77636.5	66924.7	58855.5
nanE-1	SPV_1497	protein_coding	0.234555	1	-0.52943	0.963901	-1.22805	0.291397	-1.12473	0.459866	0.420673	1	-3.32361	0.0024636	-0.89268	0.602955	-1.83877	0.12649	-1.26287	0.39424	-0.95703	0.536467	-0.0766931	0.991438	0.186746	0.950837	1189	2147.5	2711.5	262	2473.5	2784.5	59	1013.5	3640.5	1245.5	1012.5	1573.5	698	949.5	798	1381.5	452	533	1158	2203.5	3188	703.5	814.5
cibB	SPV_0132	protein_coding	0.419457	1	9.01707	0.0123224	10.466	0.000466743	1.40193	0.783205	9.37608	0.00854077	-8.42764	0.00247266	9.19773	0.00412958	0.835065	0.892059	7.85539	0.0160205	7.95919	0.00925155	8.14392	0.0119175	10.3136	0.00230908	4.5	0.67	1.5	0	3.5	4	0	5.83	5009.49	4.17	1888.66	1471.33	5161.32	2047	2059.66	9.33	0.5	6.67	1194.16	2682.5	198	688.17	615.5
agaS	SPV_0070	protein_coding	0.673624	0.671016	0.653524	0.776266	1.07488	0.147874	-0.457126	0.732798	-0.19817	1	2.66136	0.00248053	-0.390412	0.79372	-0.557392	0.591701	-0.344882	0.765773	-0.678233	0.506945	-0.198947	0.937998	0.291131	0.865403	280	230.5	305	184	177	214	13	93.5	632.5	146	564	437	542.5	579	512.5	250	143	105.5	161.5	170	245.67	170	121
comW	SPV_0023	protein_coding	-1.49056	0.747778	4.28624	0.118146	4.63799	0.0183093	-0.420096	0.94128	5.19509	0.0432591	-5.85696	0.00260953	5.37389	0.0143388	-1.44988	0.578191	4.93758	0.0330315	5.21693	0.0156902	5.3896	0.019051	5.23836	0.0209345	98.5	32.5	21	0	44	8.5	0	40.5	1173.5	23	574	2800.5	1907	932.5	824	62	19	22.5	3331	906	372	1789.5	1241.83
nanP	SPV_1496	protein_coding	0.508281	0.933033	-0.374061	0.995758	-1.12456	0.323271	-1.20867	0.389856	0.163089	1	-3.18048	0.00264911	-0.757012	0.667751	-1.68402	0.153929	-1.03795	0.478468	-0.848302	0.583905	-0.0508161	0.996451	0.63923	0.732952	2365.5	2434	2727.5	806.5	2942.5	3329.5	55	1285	5394	1433.5	1613	2395.5	856	1413.5	1089	1518.5	592	692.5	1339.5	2401.5	3208	956	1044
tRNA-Asn-1	SPV_0020	tRNA	-0.501969	0.869938	-0.198519	1	0.209384	0.843939	0.650593	0.609294	0.605323	0.89863	-3.61433	0.00283135	1.27278	0.175833	1.19223	0.189276	0.554619	0.641005	1.05315	0.286249	0.989786	0.384875	0.543454	0.687353	156	132	167	25	75	108.5	0	119.5	272.5	83	181	72.5	178.5	207	118.5	118	184.5	271	181.5	228	160	294.5	147.5
SPV_2311	SPV_2311	protein_coding	0.149618	0.994608	0.848517	0.244072	2.07404	7.02693e-07	0.609011	0.303202	0.852055	0.243477	2.49245	0.00311678	1.07772	0.0301319	0.882441	0.0794031	0.901407	0.0959448	1.00919	0.0401632	0.981753	0.0680566	1.19027	0.0167898	193.5	196.83	238	28	236	265	0	275.5	445.83	370.17	184.33	535.33	661.67	1017.5	874.67	340.17	240.67	213.5	330.5	263.83	323	358	255
SPV_1108	SPV_1108	protein_coding	0.0914279	0.994986	0.089301	1	0.773216	0.0197493	-0.40129	0.397817	0.1945	0.992113	1.51405	0.00311678	0.0782085	0.930558	0.361965	0.431836	0.132187	0.820938	0.320547	0.516538	-0.0690534	0.962128	0.0700753	0.941526	659.5	607	892	180	684.5	624	0	472.5	633	605.5	671	802.5	1067.5	1261.5	1161	382.5	412.5	519.67	662	786	558	554	413
SPV_0817	SPV_0817	protein_coding	0.434989	0.843965	1.06714	0.331518	1.46939	0.0199512	0.735462	0.411524	2.23393	0.00200236	-1.97412	0.0034989	1.46947	0.0362325	0.951668	0.203324	1.6677	0.0203612	1.54975	0.0239244	3.87576	1.73461e-09	2.30227	0.00082601	798	664	820	117	1420.5	937.5	44	1002	1936.5	975.5	684	3275	2005.5	2149.5	1879	1423.5	776	1003.5	1837.5	3284.5	3742.5	1535.5	1240.5
SPV_1214	SPV_1214	protein_coding	-0.230577	0.981152	-0.444613	0.940073	-0.430919	0.6265	0.246783	0.892366	1.09444	0.45516	2.90287	0.0034989	0.240326	0.900636	-0.252885	0.863164	-0.346837	0.776967	-0.270309	0.848641	0.72041	0.560172	0.348764	0.828506	52.5	139	190	0	122.5	153.5	0	230	215	77.5	83.5	85.5	85	87	90	75.5	133.5	142	79	253.5	325.5	90.5	92
nirC	SPV_1075	protein_coding	0.161839	0.988048	-0.656029	0.436973	-0.562784	0.239976	-0.344163	0.642973	0.18027	1	-1.48524	0.00395905	-0.285108	0.726886	-0.802795	0.104119	-0.518021	0.410519	-0.683922	0.194972	0.457179	0.538468	0.390036	0.563657	461	708.5	1014	151	976.5	584	14	413	795	467.5	266	541	343	536	519	834	274	349	407	712.5	874	327	458.5
ssbB	SPV_1711	protein_coding	0.33112	1	6.47472	0.0467165	8.68415	0.000787307	0.937703	0.847456	6.82006	0.0315089	-6.59896	0.00565643	6.80666	0.0127628	0.549919	0.904299	3.6128	0.208875	5.24857	0.043736	6.02426	0.0333875	6.79987	0.0152699	80	163	124	36	137.5	134.5	0	236.5	40833.8	149	17592.5	11734.5	75551	28980.5	35430.5	245	142.5	210.5	9537.5	24264.8	2163.5	8887	7842.5
gshT	SPV_0150	protein_coding	-0.386878	0.370629	0.199823	0.870081	0.276879	0.354286	-0.0938085	0.891601	0.0209615	1	-0.817592	0.0061556	0.204313	0.654658	0.845911	0.0011873	0.151433	0.726622	0.183267	0.676975	0.410002	0.247887	-0.619884	0.0336242	38936	29835	41837.5	5351	28404	25656	852	41856	37812.5	29870	32460.5	57993.5	33458.8	53258.8	42602.2	39360	23303.5	23926.8	28893.2	31732.5	30771	32242	26756
SPV_2384	SPV_2384	protein_coding	1.00715	0.759456	0.957913	0.857006	-1.3632	0.359104	1.75551	0.264163	0.91399	0.917608	-3.40913	0.00632543	1.59366	0.320347	-0.332167	0.910075	0.24234	0.926975	0.143934	0.965663	1.49796	0.426432	1.44551	0.389632	23	18	7	18	22	1	0	41	106	35	32	18	6	2	10	46	44	50	39	24	14	57	22
SPV_1110	SPV_1110	protein_coding	0.546922	0.502372	0.567861	0.552371	1.91477	1.54682e-06	0.478608	0.443998	0.548907	0.619199	2.4293	0.00632543	0.793217	0.115174	0.974899	0.0345249	0.490142	0.440155	0.669037	0.200986	0.62659	0.297183	0.957697	0.0489052	393.5	190.33	358.5	113	409.5	358.5	26.5	319	535	423.67	159	805.5	925	1284	1185.83	369.67	331	368	355.5	381.17	381	400.5	327.5
comX1	SPV_0014	protein_coding	-0.31323	1	4.03334	0.0791351	4.35595	0.00987599	0.17693	0.987419	5.33285	0.0116105	-4.68385	0.00654479	6.21108	0.00175365	-1.0459	0.667843	5.09735	0.00985131	5.28938	0.00503821	6.02014	0.00275942	5.37812	0.00600548	158.5	245	192.5	22	145	200.5	4	178.5	9050	386	831.5	10043.5	5701.67	2582.5	3125	129.5	192.5	227	13647.8	4279.33	1373	11899.5	10595
thiI	SPV_0777	protein_coding	-0.0539213	1	0.00241159	1	0.24207	0.498461	0.340397	0.425957	-0.207905	0.943842	1.0176	0.00682683	0.303428	0.501364	0.0277147	0.969915	0.0982525	0.85587	0.144357	0.791091	-0.0685108	0.950198	-0.185297	0.746157	11597	6839	10059	2421.5	7925	6731.5	443.5	8824.5	8501	8262	7559.5	10551.5	9835.5	11889	10572	7361.5	9116.5	12723.5	7297	7205	5658	8574	6052.5
lacC	SPV_1051	protein_coding	0.883137	0.150689	-0.68721	0.402295	-0.4514	0.371449	-0.653841	0.242383	-0.356078	0.892877	1.52137	0.00824516	-1.23903	0.00863083	0.147567	0.869277	-0.710691	0.213759	-0.844974	0.0927731	-0.822685	0.132411	-0.364203	0.615401	2057	2786.5	3487.5	1046	5714	3807	13	1846	2260.5	1309.5	1608	1740	1889.5	1991.5	1863.5	2378.5	990	1115.5	1105	2133.5	2092.5	795	780.5
SPV_0273	SPV_0273	protein_coding	-0.118712	0.995932	0.0990919	1	0.217252	0.702988	0.432213	0.525141	0.355408	0.897606	-1.2971	0.00920588	0.551424	0.357722	1.23708	0.00726505	0.749023	0.186482	0.978237	0.043736	0.508527	0.473503	-0.599244	0.316059	1292	2997	3850.5	416	2942	2037.5	187	2556.5	3521	2848	2001	3023	1896	3509	3590	2850.5	2577	3388	1892	3245.5	3274.5	2495	1655.5
comM	SPV_1744	protein_coding	-0.303277	1	3.56027	0.124494	5.02466	0.00271489	0.973957	0.737157	4.80322	0.0235335	-4.48038	0.00992168	5.0129	0.00707271	0.367215	0.914906	2.52194	0.222486	3.80623	0.0356196	5.01379	0.0100255	4.08153	0.0297913	285	116	146.5	28	151.5	141	45	170.5	3114.5	267.5	1322.5	5430	8922.5	3728.5	3986	349	227	337.5	9561	2296	366.5	5354	3961.5
SPV_2007	SPV_2007	protein_coding	-0.200185	1	-0.303678	1	1.84904	0.062426	-0.784719	0.624697	-0.590472	0.977418	3.38682	0.010017	-0.0714121	0.980244	-0.379307	0.826361	-0.513267	0.742055	1.05728	0.428934	-0.0792399	0.991438	-0.487915	0.810244	440	331	427	105	255	245	0	359	292.5	253	267	384	1066	1500.5	1593	94	255	193.5	220	254	180	263	189
SPV_0235	SPV_0235	protein_coding	1.0382	0.10421	0.317047	0.913277	0.125648	0.848127	-0.255129	0.796424	-0.0679281	1	1.54189	0.0112856	-0.97729	0.0694944	-1.09764	0.0300792	-0.160469	0.846772	-0.559122	0.389388	-0.455642	0.588098	0.23318	0.828152	1901.5	1954	2482.5	685.5	5251.5	3748.5	45	1209	3770	1139.5	3100.5	2902	1787	2586.5	2262.5	2217	1096	1164	1204	1820	1924.5	706	790.5
gadF	SPV_0069	protein_coding	-0.161342	0.997206	0.749448	0.746234	0.787084	0.35063	-0.659958	0.576925	-0.134142	1	2.48279	0.0124288	-0.395853	0.808838	-0.420338	0.73475	-0.401505	0.7462	-0.650262	0.562446	-0.566433	0.713444	0.930739	0.357583	121	126	186	0	140	194.5	0	110	330	78.5	261	336.5	203.5	250.5	251.5	143	41	51	89.5	137.5	94.5	85	76
SPV_1054	SPV_1054	protein_coding	1.16176	0.736342	0.0172713	1	1.95096	0.154694	0.67555	0.814515	0.171556	1	5.19191	0.0124288	1.27036	0.521683	0.53857	0.834568	-0.0406726	1	0.351876	0.907886	0.248945	0.971167	0.875867	0.69764	5	30	18	0	69.5	40	0	24	62	18.5	0	38.5	52.5	60.5	87	29	19	24	16.5	24.5	9.5	22	24
SPV_0804	SPV_0804	protein_coding	10.106	2.53669e-78	0.616484	0.539327	-0.563652	0.263681	2.30493	2.33453e-07	-0.208584	1	1.74457	0.0126984	-0.09263	0.937578	0.0711243	0.94739	0.132934	0.882226	-0.11949	0.906236	0.871532	0.121687	-0.167582	0.888787	641.5	730.5	1158	196896	913178	739973	147	1472.5	944	906	1017.5	1656	485.5	588	531	2490.5	3219	4165.5	496	714.5	556.5	584.5	453.5
mfd	SPV_0006	protein_coding	-0.596094	0.11696	-0.316776	0.684134	0.471335	0.110764	-0.172096	0.75677	-0.223687	0.897606	0.896051	0.0127347	-0.0898348	0.908036	0.201749	0.643377	-0.192133	0.660807	0.0167258	0.98637	-0.266084	0.602594	-0.0607314	0.940669	10370	7556	9895	1343.5	5998	5090.17	317.5	6965	6196.17	6577.5	5408	8926.5	9857.5	14992.5	12494.3	7326.5	6029	7009.5	8002	6127	5214	6979.5	4184
blpT	SPV_0466	protein_coding	1.79028	0.476383	3.27387	0.0961854	3.73324	0.00927089	1.24891	0.555023	5.00524	0.00449328	-3.69023	0.0137365	3.37082	0.0343032	-1.60214	0.381356	3.40397	0.0451162	3.37935	0.0304877	6.37363	0.000142833	4.19681	0.0101626	48	989	894	184	2885	2418	94	2532	12137.5	554	3292	16168	7606.5	8150.5	8433	3524.5	268	403	8413	16744	25258	4320	5389
SPV_1320	SPV_1320	protein_coding	-0.23819	0.744077	-0.334351	0.628695	-0.604474	0.0310818	-0.892277	0.00195272	-0.257282	0.82014	-0.811286	0.0156068	-0.819366	0.00546518	0.0547543	0.932611	-0.435688	0.234228	-0.716547	0.0156902	-0.642293	0.0481573	-0.748863	0.0144733	55759.5	47103	69117	9472	48225	43168.8	791	40418.5	35282.3	35488	34859	56523	31893.7	41535.5	34282.7	29702.8	22621.5	23581.5	40143	42289.8	34181	22919	23153.3
comE	SPV_2063	protein_coding	0.0461211	1	4.83903	0.0726814	5.1384	0.00987599	-9.82854e-05	1	5.75252	0.0235335	-4.8507	0.0164593	6.55652	0.00422507	0.378216	0.925514	4.20463	0.0687993	5.72383	0.00913018	5.95732	0.0111292	4.78462	0.0323582	249	214.5	297.5	107	131.5	116	8	274.33	7936.83	232.83	7456	13863.5	11703	6041.33	6885.17	223	185.83	213.5	21901.5	8060	2422.17	19183.2	10174.8
SPV_1595	SPV_1595	protein_coding	-0.811316	0.744077	-0.18387	1	0.640832	0.576229	-0.471643	0.822219	-0.136831	1	-2.54676	0.017081	-0.43007	0.840412	-1.48985	0.183941	-0.928684	0.49887	-0.0448355	0.990554	-0.396226	0.906277	-0.416882	0.851732	1353.5	2659	2859	101.5	1883.5	1292	41	1167	1547	1444.5	1633.5	2570	2585.5	3902	3783.83	1023	1460.5	1461	1514	1864	1713.5	1149.5	832
SPV_0805	SPV_0805	protein_coding	10.2923	5.43714e-61	0.95053	0.278681	-0.251426	0.709806	2.47686	1.97009e-06	-0.0231551	1	1.79195	0.0172967	0.180386	0.899043	0.171766	0.871076	0.382336	0.636228	0.000749713	1	1.13713	0.0687012	0.0799112	0.958462	699.5	689	1014	211794	1.00011e+06	813103	235	1479	938	1204	1263	1787	529	770	623.5	3333.5	3352	4079	615	718.5	580	665	481.5
SPV_0098	SPV_0098	protein_coding	0.13385	0.90265	-0.0293221	1	0.0393613	0.903164	-0.0399768	0.968655	-0.0835031	1	-0.716495	0.0172967	-0.244645	0.480811	-0.102558	0.797769	0.0168784	0.978799	-0.0636349	0.904442	0.0721982	0.931708	0.190748	0.618951	5385	5714	7394	1161	7824.67	5728	173.5	4384	6475.83	5063	4735	6898.67	4625	7736	5961	4475	4707.5	5350.5	4186.5	5411	4645	3357.5	3057
comB	SPV_0050	protein_coding	0.101989	1	5.19699	0.00173089	7.0485	3.69431e-06	0.326315	0.936468	5.64401	0.000865031	-3.53685	0.0174308	5.82053	0.000439508	-0.829953	0.691183	4.53974	0.00592804	4.50765	0.00370012	5.11792	0.00171868	5.75903	0.000494937	1634	977.5	1502	321	1062.5	1529.5	227	2722.5	43035.5	1829	40978	113235	294833	87756.8	108371	2006.5	1136.5	1183	92844.3	53970.5	18535	55789.5	45565.5
blpR	SPV_0468	protein_coding	0.412803	0.650326	0.593214	0.45392	1.09514	0.00520291	0.557468	0.288724	1.0678	0.0356779	-1.13204	0.0174979	1.03486	0.0178654	-0.017411	0.994483	0.716123	0.160079	1.07631	0.0125639	5.29501	5.86913e-40	0.94767	0.0365124	4799	3956	5460.5	1816.5	5421	3989	182	4534	8749.5	4878.5	4606.5	11378.5	9048.5	10490.5	9361.33	8460.5	3869.5	5356.5	7627	8236.5	8362	7624.5	5466.5
scrR	SPV_1535	protein_coding	-0.699272	0.923346	0.239544	1	0.745901	0.644414	1.10396	0.610841	0.175906	1	-3.49402	0.0201289	0.763698	0.773272	1.13789	0.546568	0.25531	0.916004	0.792713	0.736634	-0.424274	0.929497	-0.392196	0.91177	10178.5	8720	13616.5	830.5	6840	7605	448.5	10405.5	12738.5	8353	11212.5	15820	16032.5	18396.5	16981	836	20678.5	31809.5	12502.5	9554	7331	14410	7823
comEA	SPV_0843	protein_coding	-0.54744	0.994608	4.04737	0.09535	6.4499	0.000471059	-0.840299	0.81018	4.78719	0.0357598	-4.79178	0.0202195	4.44938	0.0222828	-0.457385	0.89386	2.23336	0.317937	2.93648	0.135888	2.94135	0.171144	5.1825	0.0103792	103	151	198	17	56	141.5	6.5	46	10463.5	94	4254.5	1981.5	21752.5	6219.5	7171.17	71	76.5	54	2462.5	7351	746	1563.5	1370
comC1	SPV_2065	protein_coding	-0.85228	0.961953	3.66607	0.305384	4.67473	0.0337797	0.13888	1	4.78815	0.131943	-5.24864	0.0212821	5.86373	0.0182578	-0.912466	0.787357	3.80167	0.149209	5.41142	0.0265351	5.75639	0.0279964	3.1057	0.238341	29.5	65.33	42.5	0	32	37	0	47	1389	64.5	332	1527	1245	942.83	1189.5	63	19.5	50.5	2058	749.5	280	2286.83	1340.5
SPV_0463	SPV_0463	protein_coding	0.03047	1	-0.312953	0.818516	-0.514656	0.183524	-0.276246	0.655698	-0.0371911	1	-1.08485	0.0233766	-0.512888	0.266008	-0.0663836	0.936527	-0.327	0.539355	-0.371136	0.468724	-0.147297	0.911003	-0.708293	0.0924178	2906.5	4136.5	6595	1195.5	4056	3203.5	195	3938	2831	2542	2848.5	4696.5	2849	3084	2924	3848.5	2209.5	3135.5	2278.5	4407	4028	2104.5	1947.5
scrA	SPV_1532	protein_coding	-1.03322	0.786451	-0.455255	0.995758	0.341017	0.852938	0.2272	0.96862	-0.598783	1	-3.4459	0.0233968	0.0722117	0.988922	0.157172	0.957393	-0.4563	0.843006	-0.128927	0.970708	-1.01898	0.712497	-0.384986	0.911883	59665.5	27732	46984	3597	20988.5	23299	1875	33549.5	32992.2	22356	30582.5	37374	52704.5	60439	49549.5	3749	52199.7	64991	31150	22200.7	18413.5	34621.5	22059
cupA	SPV_0634	protein_coding	-0.291487	0.869767	-0.178355	0.995758	1.12283	0.0105868	-0.125936	0.927071	-0.123424	1	-1.44724	0.0239632	0.049551	0.969686	-1.35039	0.00396014	0.178394	0.820168	-0.634796	0.262613	0.0294202	0.992462	0.517636	0.407392	297.5	290	485	60	151	357	0	268	392.5	245	261	352.5	840	690.67	626	488	149.5	197.5	225.5	270.5	293	246	243
treR	SPV_1665	protein_coding	1.1685	0.542844	0.206366	1	-0.524777	0.666636	0.70935	0.681031	0.885747	0.82014	3.27129	0.0261079	0.534561	0.797346	-0.157505	0.94578	0.365395	0.826393	0.741798	0.643166	0.806525	0.676911	0.502618	0.808869	1473	1270	2422	1185	2929.5	2274	162	2465.5	1808	1528	1557	2325	1054	1083.17	1186.5	3324.5	1622	2019.5	2056	3326	2314	1807	1531
tarI	SPV_1127	protein_coding	0.578415	0.36891	0.196357	0.968633	-0.222188	0.646167	0.630338	0.19259	0.0559362	1	-1.03269	0.026353	-0.0253893	0.985475	1.24662	0.00142347	0.251938	0.684285	-0.00107245	1	0.100763	0.941723	-0.129859	0.901847	6228.5	8506	11842.5	2054	15706	11440.5	373.5	8401.5	7846.5	5755.5	10573.5	11002	6570	8125	6782.33	15713.5	8659	9669	6255	8713	7390	5383	5359.5
SPV_2249	SPV_2249	protein_coding	-0.501538	0.919238	1.00674	0.724251	1.29789	0.214077	0.711038	0.672628	2.33095	0.0748802	-2.45289	0.027018	1.84501	0.10188	0.927798	0.489496	1.84336	0.121306	2.19205	0.0397682	4.50178	2.1367e-05	1.32851	0.294247	125.5	207.5	369	0	244	192	0	368.5	794	363	288.5	657.5	452	524	612	373.5	240	310	502.5	1081.5	1230.5	660.5	482.5
briC	SPV_0391	protein_coding	-0.0746939	1	3.10348	0.0334111	4.6624	4.36871e-05	1.25886	0.419153	3.59217	0.00884607	-2.74166	0.027247	3.93859	0.00178491	1.22278	0.409287	3.23567	0.0123235	3.11633	0.0104313	3.7668	0.00353668	3.52477	0.0055516	326.5	447	466	75	305	436	0	791	4999	1144.5	2578	7097	13622.3	8113.5	7474.5	568.5	892	911.5	5812	4206.5	2123.5	4737.5	3223.5
talC	SPV_0236	protein_coding	0.835337	0.427677	0.466037	0.865424	0.148634	0.858223	-0.274034	0.847456	0.0366499	1	1.81409	0.027247	-0.86742	0.26447	-1.0398	0.131993	0.0959123	0.933551	-0.347728	0.752109	-0.280852	0.87089	-0.0442824	0.9806	336.5	494	553.5	127	1011	709	0	263	736.5	263	842	579	396	606	475.5	523	243.5	203.5	304	369	481.5	159	196.5
satB	SPV_1494	protein_coding	-0.435492	0.953401	-0.144666	1	-1.13966	0.261721	-1.12399	0.377977	-0.094072	1	-2.44542	0.028569	-0.624907	0.707342	-1.1992	0.306993	-0.714119	0.611622	-0.412997	0.806259	-0.243952	0.941378	-0.476287	0.807601	1155.5	1135.5	1396.5	108.5	1064.5	964.5	32	699.5	1774.5	846.5	1119	1020	497.5	600	502.5	663.5	379	376.5	913	967.83	935.5	665	398.5
vncS	SPV_0525	protein_coding	0.912839	0.0318338	0.0662442	1	-0.629735	0.0722377	0.29054	0.601651	0.865158	0.0432591	0.989235	0.0333951	-0.235404	0.703991	0.289128	0.554002	3.63216	8.6237e-32	-0.0940593	0.903136	0.0152975	0.998036	0.143655	0.862238	4975.5	5679.5	7906.5	2829	11974	7592	396.5	6850.5	6384	5431.5	4791.5	7702	3578.5	4094	3641.5	9995.5	3986.5	5205.83	7317	10461	9680.5	3763.5	3361.5
cibC	SPV_2109	protein_coding	-0.198155	1	8.31004	0.0235751	9.47576	0.00124621	0.32566	0.993823	8.4116	0.0213406	-6.1523	0.0341322	7.94577	0.012342	-0.796755	0.922049	6.67029	0.0396131	6.76054	0.0247048	6.89219	0.0338658	9.35061	0.00502503	6.5	1	4.83	0	3	5.5	0	0.5	3585.66	1	2285.16	1154.66	4731.16	1688.83	1683.5	9.33	0	4.5	1105	2379.16	149.17	519.5	395.83
adhA	SPV_0265	protein_coding	1.31767	0.348671	-0.728806	0.834049	-0.783741	0.432176	-0.545081	0.739634	1.0263	0.660573	-2.0999	0.0363327	-0.985782	0.416704	-0.838748	0.488533	-0.916491	0.469798	-1.27565	0.238201	0.423428	0.858177	1.17269	0.309975	6607	14117.7	19519.7	2281.5	47009.3	34052	246	11212.5	23120.8	4111	7468	10754	6651.33	7970	7204.83	16019.3	3295.67	4560.83	3291	26700.5	36677.2	3030.5	6797.17
comGB	SPV_1862	protein_coding	0.421525	1	6.22119	0.0726814	9.92223	0.000382819	0.182481	0.999882	7.08176	0.0335188	-5.52307	0.0363327	6.9757	0.0145993	-1.20077	0.745527	4.29851	0.148001	5.61079	0.0404876	6.66393	0.025726	7.57142	0.0107161	62	19	43	18	41.5	33	0	16	14061	45.5	4939	3231	60454.2	23443	25990.7	47.5	28.5	41.5	4175	9095.5	999	3362.5	2520
satA	SPV_1495	protein_coding	0.325625	0.994608	-0.0335214	1	-1.21201	0.326565	-1.18497	0.459866	0.109658	1	-2.68441	0.0367824	-0.880069	0.637466	-1.12459	0.460465	-0.944297	0.562989	-0.703869	0.707357	-0.370445	0.929497	0.355503	0.901847	8422	7554	9549	2133	9373	10477	251	4549	18102.5	4581.5	8813.5	9417.5	3277.5	3867.5	3382.83	4122	2395.5	2887	3715.5	8467	10540.5	3126.5	2974.5
czcD	SPV_1638	protein_coding	1.02199	0.806727	0.678116	0.97589	0.391167	0.83899	-1.94941	0.286984	-0.468193	1	-3.398	0.0404229	-0.892842	0.727963	-0.925091	0.669751	-2.26979	0.22219	-0.751381	0.765789	-0.241205	0.971167	0.619351	0.846142	86	529	596	28	1248	871.5	0	864	1299	150	713	933	436	531.5	520	78	61	114	53	160	485	78	94
comGD	SPV_1860	protein_coding	0.509301	1	7.60467	0.0205521	11.2363	7.74991e-05	2.09577	0.530224	8.48415	0.00884607	-5.4373	0.0418609	8.21419	0.00469761	1.06616	0.776698	5.29656	0.0675273	6.84244	0.013003	7.73843	0.00988785	8.73282	0.00397007	16	13.5	18.5	0	40.5	22	0	64.5	12818.2	26.83	4919.83	3425	59612.5	21124.7	24921.8	57.5	46	66	4310.67	9399.5	937.17	3306.83	2474.17
comD	SPV_2064	protein_coding	-0.881718	0.961424	4.76168	0.118146	5.18179	0.0176284	-0.368257	0.955539	5.34574	0.0691869	-4.60194	0.0462651	6.03376	0.0139303	-0.259743	0.955325	3.68455	0.155872	5.11591	0.0312864	5.45148	0.0331559	5.16141	0.0358029	989.5	571	585	94	291.5	378.5	0	682	19052.3	481.5	19567.5	39667	35208	18783.2	19553.5	634.5	337	458	47769.5	17710	5244.83	36581	23012
livH	SPV_0653	protein_coding	-0.00492637	1	-0.0175881	1	0.535709	0.0974242	-0.283874	0.560215	0.14465	1	-0.930538	0.0471118	0.35414	0.416704	-0.541326	0.124162	-0.000712715	1	0.208091	0.693593	0.127811	0.909223	1.04612	0.001414	2603.5	2134.5	3137.5	589	2122	2412.5	38.5	1843	2938.5	1991	1870.5	3462.5	3077.5	4289	3541.5	1713	1697	1822	2497	2111.5	2396	2328.17	1870.5
SPV_0446	SPV_0446	protein_coding	-0.187831	0.928394	0.308019	0.825294	-0.498782	0.197037	-0.451378	0.348393	-0.192555	1	-0.989079	0.0499907	-0.259501	0.691147	-0.20202	0.734031	-0.152449	0.802195	-0.175275	0.787059	-0.214839	0.804797	0.442009	0.367139	3924	1660	2345.5	395.5	2534	2215.5	50.5	2280.67	2093	2159.5	2974	4147	1663.5	2128	1666	1672.5	1382.5	1779	2036.5	1985	1709.5	1804.5	1334.5
obgE	SPV_0964	protein_coding	0.336993	0.90265	-0.117595	1	0.728895	0.105701	0.100003	0.956437	0.484234	0.711977	1.20454	0.0500537	-0.0457513	0.973985	0.120029	0.911779	0.184918	0.818951	-0.0407381	0.982455	0.487816	0.498336	0.744144	0.148367	75	50.5	55.5	5	109	66.5	0	29	59	42.5	58.5	51	85.5	100.5	104	80.5	30.5	55.5	70	71.5	67.5	52.5	43
spxA2	SPV_0178	protein_coding	-0.165305	0.876903	1.19783	5.41099e-06	0.17339	0.593681	-0.353761	0.306433	-0.120111	1	-0.669461	0.0508045	-0.467025	0.135191	-0.545022	0.0598152	-0.366748	0.306574	-0.472624	0.12394	-0.320913	0.433803	-0.774959	0.00678453	16341	24423.5	35105	3628.5	22913.5	22029.5	605	17713.5	20175	47298	48111.5	61034.5	22994.3	30316.5	27185.7	22369.3	11962	14658	15615.5	23094.8	17703.5	11849.5	11931.5
nptA	SPV_0443	protein_coding	-0.17896	0.792808	0.240534	0.746234	0.0858103	0.787355	0.321346	0.288724	-0.178499	0.904	0.650979	0.0511988	-0.0143103	0.987361	0.688431	0.00360148	0.122789	0.748771	0.227465	0.505968	0.062856	0.941378	-0.283977	0.382361	6474	6858	11258.5	1408	7724.17	5745	295	7373.5	7057.5	7952.5	6966.5	11755	6279	9939.5	8486	7177.5	6991	10398.2	5026.5	6898.5	5574	6111	4825
blpH	SPV_0469	protein_coding	0.291311	0.803512	0.635047	0.360965	1.07976	0.00401272	0.45264	0.415072	0.90714	0.086761	-0.95943	0.0514472	0.743888	0.101233	-0.329232	0.559824	0.603206	0.241561	0.846298	0.04714	1.36407	0.00100689	0.989194	0.022585	5778.5	3304	4306	1309.5	5300.5	4194	154	4183.5	7705	4595.5	4847	10945.5	8966.5	10011	8273	7713.5	3736.5	4216	6707	6999	6959.5	5801	4286.5
comGF	SPV_1858	protein_coding	0.0349658	1	7.34489	0.036985	11.0777	0.00017211	1.44868	0.733445	7.93548	0.021391	-5.59804	0.0514472	7.834	0.00896826	0.861648	0.839242	5.13529	0.0887012	6.28588	0.0276443	7.37189	0.0166522	8.52502	0.00624143	34	1	18.5	0	31.5	18	0	48	11962.5	37	4382.33	3434.5	59749.2	21627.7	23664.8	31.5	23.5	65.33	3688.67	6466.17	853.67	2544.5	2328
comX2	SPV_1818	protein_coding	-0.231922	1	4.02016	0.142512	4.37115	0.0245184	0.234639	0.98225	5.40913	0.0329826	-4.21344	0.0518634	6.25716	0.00492358	-1.02915	0.717731	3.46342	0.133664	5.34307	0.0129907	6.07633	0.00891311	5.42596	0.0155805	159	226	184	24	138.5	202	12	190	8979	321	794.5	9543.5	5416.33	2590.5	3015.5	102.5	237.5	193	13808.2	4207.33	1381	11752.2	10406
comGA	SPV_1863	protein_coding	0.105818	1	6.35699	0.0580773	9.85456	0.000326053	0.770903	0.885815	6.82111	0.0357598	-5.0858	0.0529215	6.7012	0.0159484	-1.32799	0.691401	4.08517	0.16122	5.3554	0.04463	6.47058	0.0266844	7.86211	0.00732831	250.5	69.5	74.5	24	175.5	126.5	0	113.5	46501.5	215.5	16445	13905.5	199958	67928	75805.7	262.5	121.5	207	10380.5	25714	3292.5	8882.5	8017.5
gadE	SPV_0068	protein_coding	-1.04953	0.436263	0.176171	1	0.349141	0.731569	-1.10992	0.274297	-0.336955	1	2.16839	0.0533774	-0.971942	0.360329	-1.30818	0.152257	-0.684351	0.558679	-1.10811	0.262613	-0.741852	0.597709	-0.0368242	0.991286	293	184	310.5	0	153.5	180	12	88	532.5	106	441	210.5	307.5	358	285.5	153.5	78.5	73.5	125.5	175.5	205.5	120.5	73
acoC	SPV_1026	protein_coding	-1.07753	0.0525866	0.371654	0.825294	-0.92202	0.0340772	0.429476	0.509774	-0.244756	0.994323	1.14755	0.0534529	0.577979	0.307718	0.417783	0.494408	0.288896	0.671218	-0.0559914	0.954944	0.257406	0.80709	-0.225934	0.807601	3665	3081.5	3810	165	1918	1940.5	99	4378	4118.5	5092.33	3548	3552	1500.5	2308.5	1595	2435.5	4442	4419	2555	2289.5	2408	3085.5	2558.83
truA	SPV_1424	protein_coding	-0.413535	0.263474	-0.0833523	0.995758	1.50532	1.87033e-12	-0.00552681	1	0.0445174	1	0.738225	0.0536565	0.340423	0.280924	-0.211289	0.549337	-0.111206	0.787358	-0.0319845	0.954944	0.00631381	1	-0.0976703	0.873959	1160.5	1103.5	1548	203.5	865	848.5	52	911.5	1286.5	1000	735.5	1686.5	3272.5	3586	3369	924	893.5	1259.5	1049	1195.5	948.5	1205.5	937
comGE	SPV_1859	protein_coding	1.75093	0.786451	7.81299	0.0211412	11.3985	0.000102144	1.8376	0.632047	8.47814	0.0116105	-5.85563	0.0538701	8.16459	0.00601212	1.21258	0.74899	5.4784	0.0669829	6.79279	0.0166639	7.76592	0.0116097	9.10505	0.00397007	22	0	7	14.5	14	15.5	0	25	9084.49	27.17	3413.33	2598.66	41509.3	14794.5	16824.8	38	17.33	34.5	2697.67	5668	643	1710.5	1582
relB2	SPV_1082	protein_coding	-0.485844	0.508353	-0.686043	0.282908	0.237624	0.60827	-0.421309	0.445618	-0.0565217	1	1.34514	0.0551288	-0.291035	0.666191	-0.381634	0.477827	-0.278052	0.641249	-0.47837	0.35107	-0.138422	0.927599	-1.25042	0.00204943	133	334.5	512.5	44.5	252.5	177	0	176.5	283	186	118.5	253.5	234	419.5	430	208.5	171.5	203	277	269.5	198	198	139
dprA	SPV_1122	protein_coding	0.381922	0.994986	3.00255	0.124494	3.90714	0.00484573	0.675923	0.814104	3.98293	0.0235335	-3.06453	0.0559567	3.76946	0.0139303	0.878704	0.669751	2.06243	0.244169	2.64608	0.0880011	2.5471	0.132411	4.62188	0.00397007	99.5	190.5	227	11	410	170	16	269.5	5239	120.5	2050	1496.5	2881	2073	2225.5	301	173	210.5	1736	4806	376.5	1098	949
scrB	SPV_1534	protein_coding	-0.899044	0.857395	-0.0154857	1	0.252518	0.893215	0.654723	0.831637	-0.232359	1	-3.15635	0.0562969	0.212092	0.95522	0.679741	0.769919	-0.207224	0.936786	0.189948	0.953588	-0.960767	0.743635	-0.0745057	0.987739	27961	16122.5	25552	1311.5	13466.5	14880.5	828.5	19356	20046.3	12730	22367.5	28908	24702.7	29344	25120.3	1132	33844.7	49315.8	19237	16324.5	12502.5	20287.5	12113
tRNA-Glu-5	SPV_2062	tRNA	0.302412	0.994608	-0.948017	0.7617	0.370036	0.775989	-0.921406	0.540251	-0.482893	1	-2.31571	0.0568186	-0.8519	0.593264	-0.922696	0.503674	-1.87075	0.124577	-1.07529	0.429981	-0.824193	0.6641	-0.58379	0.754007	329	141	158	125	119.5	69.5	0	91.5	125.83	57.5	110	143.67	331	273.17	179	105.5	60	118.5	144.67	162.17	71.5	103.83	75
pphA	SPV_1061	protein_coding	0.0513729	0.997206	0.280078	0.564669	-0.306679	0.195963	0.330401	0.233866	0.0106019	1	0.669853	0.059472	0.231642	0.478996	-0.0869342	0.832377	0.0373464	0.930449	0.31962	0.243279	0.0317806	0.974555	0.274621	0.362662	7227.5	7893	11212.5	2117.5	8189	7293	346.5	7695	9053.5	9658	7110.5	12857.5	5995.67	7376.5	6756.5	11085.8	7324.5	8802.33	6981.5	7365.5	7031	7073	5429.5
upp	SPV_0649	protein_coding	-0.152917	0.869479	-0.25037	0.724251	-1.25918	3.7138e-09	-0.214422	0.566592	-0.370419	0.438855	-0.579055	0.059472	-0.515202	0.0515032	0.24849	0.446139	-0.387786	0.201541	-0.487256	0.0625983	-0.339402	0.304311	-0.427368	0.133548	30694	38262.5	62700.5	8525.5	38502.5	30541	1372	37603.5	30931	28991	31214	38754.7	15708	19944.8	15809.5	29203.3	27208	34081.3	22614.8	32711	26480	21151	18192
hpt	SPV_0012	protein_coding	-0.157133	0.955371	0.837592	0.0531949	0.10236	0.826291	0.427764	0.331521	-0.168299	1	-0.80756	0.059884	0.108934	0.90576	0.49261	0.212722	0.242112	0.637347	0.227994	0.682158	0.0911729	0.940249	-0.530717	0.20517	8610.5	7852.5	10442	1796	8200	6109.5	240.5	7567.5	7046.17	14602	13354.5	15497.7	6996.5	11190.5	9637	11435	8706	9632.33	7374.5	6823.5	5226.5	6864.5	4626
lacA	SPV_1053	protein_coding	0.559404	0.623227	-0.948925	0.281213	-0.439093	0.478907	-0.601073	0.421696	-0.349438	0.948523	1.44149	0.0634835	-0.766672	0.25146	-0.0100691	1	-0.586384	0.446094	-0.616009	0.392251	-0.50543	0.588098	-0.618624	0.394141	527	1272	1628.5	320	1947	1241	5	733	1153	552	417.5	639	695	760.5	902	968	453	459	459	853	863.5	481	478.5
SPV_1094	SPV_1094	protein_coding	0.364738	0.53608	0.329224	0.696226	-0.960671	0.000683029	0.353788	0.401192	0.0390409	1	0.980703	0.0659182	0.268879	0.580033	-0.282457	0.505626	0.403987	0.319606	0.177347	0.747775	0.0842835	0.939764	0.819081	0.0114577	869	662.5	808	180	1059.5	927.5	41	849.5	963.83	1010.33	623.5	1117.5	326	453	383.5	1089	662	761.5	603	784	599	650	518.5
comGC	SPV_1861	protein_coding	3.33291	0.577999	9.50675	0.00662301	13.7091	1.64879e-05	4.20985	0.211233	11.199	0.00187613	-5.18231	0.0673058	11.6649	0.000769929	2.33428	0.621325	9.15496	0.00614573	10.8532	0.00087822	11.6746	0.000701411	11.3628	0.000855638	1	1	0	2.5	7.5	5.5	0	14	9517	31.5	490.5	1361	13259.2	6855.67	10815.8	18	9.5	11.5	1549.5	3036.5	426.5	1694.67	1479.5
gpsB	SPV_0339	protein_coding	-0.297219	0.633407	0.149771	0.959222	0.479372	0.105157	0.244427	0.598061	-0.261181	0.817017	-0.710381	0.068478	-0.147685	0.808838	-0.0699138	0.910075	0.0045792	1	0.0118867	0.992193	-0.134514	0.870495	0.198039	0.690703	4807.5	6315	10296.5	1097	6179.5	4692.5	197	6604	6885.33	7365	4316	10444	6892	11813.7	9526.83	6675.5	5424.67	8259.5	4490.5	5427	4364.5	4142.5	3795.5
ulaA	SPV_1847	protein_coding	0.204008	1	-1.36713	0.7617	2.08242	0.172404	-0.638642	0.853796	0.442739	1	-3.14518	0.072368	-1.02233	0.696263	-0.658242	0.793361	-2.26489	0.243886	-0.979583	0.685761	0.12661	0.991438	0.762952	0.7925	47.5	21	43.5	0	74.5	42	0	3	60.5	9.5	0	37	93.5	168.5	194	21.5	12	26	13	47	65	28	7
pclA	SPV_1376	protein_coding	1.11101	0.053036	1.03142	0.0907498	1.28678	0.0026507	1.32608	0.00487023	0.791476	0.307323	1.31236	0.0768548	1.63557	0.000605705	0.562765	0.327631	1.35234	0.00614573	1.83531	6.35387e-05	1.5084	0.00171868	1.26003	0.010025	2921	2602	2732	1756	4989	3892	269	5768	5624	6410	3086	6434.5	6320	5829	7099	5230	5259.5	6552	4195	3808.5	3732.5	6078	4080
gadW	SPV_0067	protein_coding	0.0189699	1	0.257587	1	0.566563	0.56985	-1.40392	0.175149	-0.728023	0.84586	2.16142	0.0768548	-1.09023	0.321108	-1.94505	0.0318609	-1.27956	0.244945	-1.50217	0.122741	-0.614002	0.72081	0.554214	0.709769	332	158	194.5	39	206	263	0	59	421	121.5	315.5	326	340.5	335.5	302.5	135	46.5	45.5	73	121	151	96.5	63.5
SPV_0159	SPV_0159	protein_coding	0.0681652	1	-0.142641	1	-0.112864	0.855048	0.526492	0.401192	-0.08718	1	1.10962	0.0768548	0.125492	0.918078	-0.292941	0.676316	-0.0382944	0.975365	-0.476024	0.448422	0.0969785	0.956577	-0.511943	0.41277	20367	15111	19064	5026.5	17464	13382.5	425	24632.7	16750.2	16779	10883.5	18380.5	13648.8	18990.5	16108.8	33742.8	17692	15205.5	15676	13850.5	12380	14117.5	13996
SPV_1967	SPV_1967	protein_coding	-0.168293	0.994608	0.916696	0.700266	0.681979	0.50834	-0.317026	0.892366	-0.99479	0.727131	2.1183	0.0768548	-0.498835	0.794373	-0.382109	0.799494	-1.02297	0.44951	-0.464505	0.784641	-1.00987	0.533033	0.736134	0.567514	30.5	9.5	27.5	0	25.5	22.5	1.5	15.5	14	19.5	64.5	22.5	25	38	40	16	9	19.5	9	14	4.5	16	4
blpK	SPV_0046	protein_coding	0.58421	0.895495	2.29531	0.0961854	3.41825	0.000521757	1.04711	0.463668	2.41159	0.0711762	-2.12888	0.077977	2.90959	0.00764825	-0.126459	0.95568	3.14241	0.0061216	3.80424	0.000451834	5.01809	5.00342e-06	2.48558	0.0282079	539.5	931.25	640	64.5	1611	1118.25	11.5	2577.67	6867.25	2497	990.5	7591.75	4987.5	8571.08	8795.25	2256.17	837	756	2849.75	2879.17	3619.92	3887.58	4330.75
SPV_0807	SPV_0807	protein_coding	-0.0580996	1	0.671313	0.505135	1.03797	0.0307908	1.80283	0.000200692	0.816854	0.344894	1.23059	0.0806805	1.69213	0.000798153	1.08139	0.0345249	1.57717	0.0028998	1.76899	0.000293489	1.19301	0.0296321	0.710822	0.248048	230.5	120	215	52	189	95	1	302.5	324.5	295.5	196	342.5	316.5	348.5	434	451.5	429.5	724	366	269.5	167	422	250
vraS	SPV_0351	protein_coding	1.66177	1.74205e-07	3.7133	1.14161e-33	0.272398	0.49681	0.119109	0.891601	0.215143	0.969189	0.981475	0.0830885	-0.0313678	0.973675	0.157582	0.786959	0.169165	0.761597	0.0758349	0.919724	0.00179678	1	0.0384865	0.970066	5919.5	3105.5	4081.5	3467	13606	9889	195	4788	4764	50760.3	46902.5	61928.5	5380	5644	4213.5	7314.5	2417.5	2732.83	3803	4496.5	4288.5	3328.5	2655.5
comGG	SPV_1857	protein_coding	2.31058	0.63688	8.8197	0.00662301	12.6359	2.18618e-05	2.92509	0.328477	9.6584	0.0036097	-4.78519	0.0865145	9.69279	0.00176475	1.77317	0.59408	7.08896	0.0176731	8.43528	0.00404216	9.39264	0.00275942	10.2213	0.00122257	4	6.5	15.5	0	67.5	46.5	4	71.5	20394.5	69.5	5318.5	5048	76127.3	30098.3	39331.2	45	61	46	5448	10257	1362	4824	3666.33
SPV_0476	SPV_0476	protein_coding	-0.326963	0.65497	0.0389084	1	0.67139	0.0407169	0.154686	0.834311	0.142676	1	-0.779391	0.0888933	0.349527	0.461173	0.180906	0.737888	0.367234	0.440155	0.478702	0.237795	0.503382	0.253333	0.540061	0.179118	10377	7000.5	10822.5	1536	7377	6452	349	8356.5	10392.5	7655	6837	12835	13450	16006	13281.8	6705.5	7713	10896.2	9202.5	8866.67	7175.5	8887.5	6824
glnHP1	SPV_0412	protein_coding	-0.760656	0.012194	-0.913597	0.000846119	-0.399931	0.146824	-0.91634	0.00046169	-0.327957	0.621522	-0.623235	0.0968808	-0.784143	0.00418127	-0.136686	0.756247	-0.423845	0.202268	-0.453844	0.131684	-0.586909	0.0503577	-0.984254	0.000242623	13404	16210	23052.5	1785	11180	9213.67	287	9929	8901.33	7517.5	7007.5	11232.5	10126.5	14882.5	12906	8063	6542	8028.5	11074.5	12874	9928.5	7645.83	6665
SPV_0564	SPV_0564	protein_coding	-0.211103	0.961953	0.430539	0.769941	0.561112	0.260927	0.870798	0.102969	0.836218	0.256713	-1.01999	0.0997204	1.14882	0.0191394	1.17387	0.0138253	0.999272	0.0608518	1.01002	0.0404876	1.22941	0.0144763	-0.743316	0.190986	148	318	460	58	281	188	20	370.67	378	460	236	429	280.5	530	482.5	595	385.5	394	394	592	346	505	354
recN	SPV_1062	protein_coding	0.107958	0.972823	0.224234	0.808478	-0.457651	0.0776885	0.19404	0.654018	-0.103722	1	0.648471	0.0997204	0.141849	0.788055	-0.301169	0.365764	0.012982	0.988587	0.245138	0.503655	-0.00681594	1	0.232904	0.548071	18859	14035	19255.5	4691	16331.5	14658.3	693.5	14776.5	17093	17567.5	14986	24259.8	11601	13647.5	11037.5	21156.8	12981.5	15673.5	13182.5	13540.5	12826.5	13620.5	10395.5
ritR	SPV_0344	protein_coding	-0.0488092	1	0.0332736	1	-0.241802	0.323576	-0.0469825	0.94601	-0.156132	0.926891	-0.497336	0.0997204	-0.395215	0.11877	0.249658	0.395317	-0.328475	0.253154	-0.175956	0.60795	-0.321808	0.285778	2.16199	3.39793e-30	32002	30931	45109.5	6042.5	39619.5	29388	1017.5	32699	27557.8	28568.5	27485	46911	25911	34135	26765	28438	23904	32657.5	22685	29435.5	26548.5	17694	16118.5
blpY	SPV_0473	protein_coding	2.64889	0.0525866	4.15391	0.000502341	4.89673	4.76868e-06	2.25392	0.0604711	4.81197	5.71009e-05	-2.12385	0.100537	4.26672	0.000327716	0.2866	0.894493	3.6987	0.0023579	4.22053	0.000242778	5.9633	3.55264e-07	5.587	3.15167e-06	901	892	931	1681	5313.5	3246.5	348	3786.5	20391.5	1372	12511	36900	25396	28113.5	24546.7	8872.33	1188.5	1787.67	23002	19152.5	20411.5	15241.5	10339.5
comA	SPV_0049	protein_coding	0.038859	1	5.24251	0.00520254	6.85291	2.77127e-05	0.461328	0.90456	5.75404	0.00221175	-2.95508	0.101944	6.13979	0.000679726	-0.917403	0.679424	5.043	0.00560655	5.23178	0.00226519	5.70459	0.00158061	6.01161	0.000828267	1105	719.5	842	134	917.5	1027.5	20	1781.5	41514	1549.5	23224	83527.5	167288	54870.8	60268.3	1608.5	777.5	764.5	70242	34767	11578	49294	39644.3
pmrA	SPV_0860	protein_coding	0.518927	0.482696	0.066634	1	-0.0824725	0.886537	0.570797	0.267577	0.176297	1	1.07004	0.104787	0.499507	0.353411	0.589012	0.21716	0.222866	0.734223	0.174504	0.815432	0.453059	0.481971	0.381393	0.526484	7889.33	3657.17	4376	2195.5	6718.33	5075.67	301	5974	6421.67	5692.5	3307	7041.33	4325.67	5919.5	4509	10632.3	4171.33	5828.83	5549.83	4970.33	4392	6194.83	4748.67
argR2	SPV_0786	protein_coding	0.448529	0.633407	0.0207439	1	0.70472	0.1064	-0.290503	0.712728	0.422757	0.774642	1.42459	0.107462	-0.228947	0.808248	0.549994	0.294757	0.381387	0.54002	0.387825	0.5338	0.284655	0.770298	0.142469	0.898977	133.5	273	391	56	481	256	5.5	247	201	213	156.5	393.5	358.5	449.5	407	173	121.5	232.5	236	371	255	140	157.5
yjgK	SPV_1492	protein_coding	-0.244345	0.994608	0.388664	0.978204	-0.940817	0.314804	-1.17002	0.277525	-0.333598	1	-1.93656	0.108098	-0.446652	0.807322	-0.795365	0.50063	-0.732753	0.551579	-0.451559	0.765789	-0.205536	0.944423	0.176298	0.940669	492	405.5	494	60.5	375	433.5	13.5	221	731	343.5	732.5	545	200	294.5	208	267.5	120.5	139.5	298.5	263.5	336.5	263	207.5
eng	SPV_0335	protein_coding	0.0323156	1	0.0846486	1	0.257427	0.744966	-0.821643	0.292779	0.275898	1	1.47071	0.108098	-0.383683	0.735595	-0.794833	0.294306	-0.535492	0.548687	-0.371033	0.729864	-0.148312	0.944423	0.892477	0.250409	1098	1061	1664	132	1552.5	1404	0	703	1589.5	779	1188	1795	1408	1533.5	1344.5	1006	372	452	862	1424	1465.5	671	725
ahrC	SPV_1063	protein_coding	-0.37021	0.661396	0.114885	1	-0.52285	0.193816	0.142962	0.882575	-0.000285772	1	1.03793	0.108098	0.129822	0.897388	-0.76203	0.060964	0.144712	0.821696	0.279762	0.650848	0.062387	0.972114	-0.723412	0.0993959	2361.5	3418.5	4552.5	492.5	2629	2443.5	21	2283	3547	3599.5	2803.5	3663.5	2160	2496	2116	4544	2592.5	2311	3131	2805	2346.5	2664.5	2058
comEC	SPV_0844	protein_coding	-0.0959159	1	4.77092	0.0726814	7.28483	0.000455958	-0.60381	0.891601	5.42609	0.0329826	-3.64331	0.108098	5.21987	0.0164302	-0.70973	0.822955	3.12961	0.185687	3.81535	0.0736994	3.84258	0.0956606	5.85704	0.010025	123	241.5	199	30	180	177	0	142.5	26659.5	152	8971.5	4252.5	46615	16145.5	17928.5	115.5	80	115.5	5222	14585.8	1179.5	3709.5	2930.5
SPV_0047	SPV_0047	protein_coding	2.34927	0.0554502	3.93046	0.000199935	4.99718	2.22047e-07	2.51102	0.0164086	4.28022	4.85033e-05	-1.89939	0.109006	4.43557	2.03348e-05	1.15213	0.342338	4.58318	8.66055e-06	4.91237	2.16187e-06	6.26209	1.73461e-09	4.78242	3.68859e-06	60.17	127.92	67.67	50	575.42	450.75	11.5	767.75	2570.49	775.33	221.83	3386.33	1950.91	3327.66	2922.24	698.25	322.33	264.92	1119.58	1232.08	1835.66	1379.91	1337.25
metQ	SPV_0151	protein_coding	-0.579264	0.133702	0.0632737	1	0.516791	0.0756392	0.175537	0.750265	0.127416	1	-0.67245	0.109006	0.323869	0.415294	1.04439	0.000136414	0.0397673	0.945943	0.200523	0.669155	0.235021	0.675844	-0.391622	0.292161	12816	13570	17564.5	1517	10970.3	9313.5	337	17915.5	14986.5	13125	11672	17580	16033	23034	21130.2	17040	11046.5	13026	13785.5	13013	12048.5	14804	10731
SPV_1064	SPV_1064	protein_coding	0.0932396	0.994608	0.140625	0.977371	-0.714326	0.011081	-0.0134014	1	-0.261091	0.82014	0.788386	0.109591	-0.189873	0.718737	-0.593241	0.0581451	-0.2017	0.651321	-0.11536	0.837628	-0.261625	0.625961	0.688778	0.0313146	16246.5	8564.5	10876	3017.5	11431.5	10711	554	10551	11536	10855.9	8977.5	18111.5	6921.5	8219	5947	13402	7566.5	9095	7385.33	8458	8798.5	7098	6473.5
SPV_0091	SPV_0091	protein_coding	-0.00556191	1	0.779866	0.420288	-0.416837	0.493157	1.12045	0.054237	0.0902772	1	-1.07877	0.110619	0.693394	0.299155	1.4539	0.00591705	0.92642	0.143922	0.816217	0.184605	0.339714	0.776057	-1.17049	0.0416318	39439	20273.5	41826.5	10388	22239.5	23252.5	1496	31697.5	26686	46464.5	50372.5	60176.5	23979.8	27972	19761	48465.5	54129.7	73967.8	51472	19996	13176.5	41748.7	22485.5
pncW	SPV_2176	protein_coding	0.776193	0.793669	3.07071	0.0201796	3.85099	0.000221899	1.54725	0.234775	4.08772	0.000851159	-2.06598	0.116501	3.79377	0.00120993	-1.10578	0.428969	3.14553	0.00827962	3.70164	0.00123092	5.26835	5.50552e-06	3.7564	0.001414	389	461.5	469.5	77	1089	692	80	1263.5	7131.5	517.5	3002	7899.5	5636.5	6407.5	6251.5	2611	485.5	387	8424	4901.5	4824.5	5232	3637.5
celC	SPV_0281	protein_coding	3.09283	0.0694723	0.82742	0.912032	-0.565682	0.722764	4.09924	0.00359731	1.92703	0.452909	-2.58797	0.11971	0.314353	0.925642	-0.923585	0.626064	0.863849	0.651321	0.393718	0.886791	1.10499	0.633317	1.97805	0.2118	54	122	127	129	1262.5	587	0	163.5	950.5	64	201.5	231.5	43.5	87.5	67.5	589.5	1247.5	2286.83	34.5	420.5	505.5	29.5	102.5
spd_sr11	spd_sr11	ncRNA	4.73819	0.112486	0.798294	1	2.25739	0.514071	2.9511	0.461356	3.77451	0.488015	5.04309	0.12053	2.17693	0.825643	-1.6701	1	2.49472	0.610449	1.87446	0.788714	3.87406	0.261343	4.07195	0.129088	0	0	1	0	20.5	11.5	0	6	24.5	0	0	2	0	4	2	8	1	0	2	6.5	6.5	4	0
srf-13	SPV_2247	ncRNA	0.445631	0.667572	0.499439	0.69426	0.707097	0.14212	1.05836	0.0376713	0.725298	0.421396	-0.961778	0.123149	1.29409	0.00760765	1.13816	0.0176203	0.916477	0.092048	1.09602	0.0248953	0.828658	0.14347	0.548839	0.384218	3364.5	2520.5	3936	1241.5	3594	3138	395	5306	4594.5	4408.5	3206	5150.5	4549.5	5518	5137	3836.33	5423.5	7026.5	3953	5226	4054	5666.5	4406.5
SPV_0107	SPV_0107	protein_coding	0.246735	0.90265	0.529111	0.585214	0.856485	0.0467763	-0.0890732	0.947003	-0.021497	1	-0.93632	0.127569	0.427395	0.505677	0.247856	0.722693	0.443723	0.472471	1.15469	0.009619	0.217372	0.851633	0.704497	0.180111	5076.5	2528	2972.5	980.5	3928.5	3513	266	3115	5757.33	5529.5	2940	6110.5	5061	7319.5	6411	2943	2635	2714	3216.5	2854	2555	4100	2451
SPV_0981	SPV_0981	protein_coding	-0.701136	0.197967	-0.793792	0.139107	-1.19694	0.000751302	-1.21474	0.00184797	-0.362189	0.797646	1.24705	0.127724	-0.528517	0.278074	-0.688428	0.104119	-0.570531	0.250192	-0.589101	0.194972	-0.614163	0.21833	-0.170817	0.844352	2746	1238	1454	299.5	976.5	858	51.5	956.5	965	1039	604.5	1402	664.5	994.5	681.5	847.5	548	597.5	1341	1173	996.5	1130	799
ispA	SPV_1065	protein_coding	0.0987205	0.976186	0.235831	0.767159	-0.521284	0.0363687	0.180122	0.682455	-0.0614069	1	0.717228	0.134561	0.0468915	0.944831	-0.390641	0.177737	0.00417866	1	0.0885126	0.864578	0.00171582	1	0.280459	0.42252	10682.7	8539.33	12562	2464.5	10854.3	9421.67	186	9399.5	10889.8	9927	8793	16518	6757.67	7804.17	6451.83	13234.5	7714.33	9023.67	7719	8852.5	8171.33	7713	6429.17
ppc	SPV_0953	protein_coding	-0.109766	0.994608	0.69066	0.128533	-0.0627519	0.889715	0.714637	0.0507658	0.477091	0.488015	0.734644	0.135289	0.921812	0.00707271	1.21695	0.000114583	0.612643	0.121306	0.832187	0.0148762	0.771272	0.0382982	0.31433	0.516468	1994.5	1365	1878.5	349	1725	1239	84	2194	2434	2215	2560.5	2946	1388.5	1924.5	1521	1267.5	2235	3375	2195	2218	1552	2664	1763.5
cad	SPV_0809	protein_coding	-0.20324	0.85785	0.0350375	1	-0.235434	0.522396	-0.206427	0.719001	-0.110107	1	0.743176	0.135289	0.336199	0.447968	-0.642336	0.0534505	-0.132053	0.797395	-0.273057	0.554407	-0.364177	0.443215	-0.347837	0.419457	8546	5064.5	7621.5	1329	5612.5	5468.5	164	5203.5	6209.5	5541	6588.5	7772.5	5912.5	6307	4960	4912.5	4836.5	5251	6392	5362	4225	7076	5178.5
ulaC	SPV_1845	protein_coding	0.914039	0.904114	2.68451	0.28401	3.52627	0.0185951	1.59929	0.471877	1.80467	0.654851	-3.27834	0.13914	0.720274	0.838023	0.614583	0.855673	-1.24024	0.61383	0.696421	0.810965	1.48557	0.559203	2.62373	0.148367	15	2	3	0	11	21.5	0	1	45.5	12	82	16	71	88	73.5	17	19	15.5	7	21	32.5	11.5	10
SPV_1333	SPV_1333	protein_coding	0.120151	0.976186	-0.384383	0.552371	-0.517477	0.0929221	-0.236486	0.640109	-0.0316598	1	-0.642331	0.146369	-0.446168	0.229402	0.620037	0.05387	-0.116619	0.820094	-0.127652	0.819605	-0.198846	0.77437	-0.510554	0.15839	9613.83	11372	16706	3598	12627	8797	558	9777.5	8508	7942	6888	11845	6974.83	8872	8962.5	9392.5	6654	10035.5	7137.5	12565	10296.5	6943	5385
SPV_1332	SPV_1332	protein_coding	0.369231	0.525467	0.362065	0.620283	-0.554397	0.0742728	0.667878	0.0499844	0.331736	0.717576	-0.636037	0.146759	0.443503	0.24524	0.585891	0.07834	0.388762	0.34985	0.295611	0.500484	0.698745	0.0449496	0.498126	0.182245	4786.5	5209.5	7160	1140	8927.5	6379.5	188.5	7163.5	7354.33	7085.5	4447	9040	3051.5	4668.83	3459.5	12714.2	4715	5763	4756.5	6660.5	6144	5975.83	4653.5
blpZ	SPV_0474	protein_coding	2.90182	0.0388097	4.39383	0.000422281	5.4559	1.54682e-06	2.66634	0.0300279	5.17881	4.01255e-05	-2.04172	0.151114	4.78321	0.00011235	0.187348	0.93763	4.0772	0.00128307	4.67367	0.00011313	6.34739	2.7273e-07	6.15419	1.12696e-06	650.5	492.5	520.5	1281.5	3422	2556.5	159	3528.5	16996	1235	6708.5	30141.5	21995.5	24678	23930	7223	1090.5	1341	18588	14086.8	16704.5	13873.5	9746.5
pncP	SPV_0475	protein_coding	2.85568	0.0488034	4.59014	0.000286327	5.71672	8.67328e-07	2.98829	0.0156889	5.451	2.56152e-05	-2.05417	0.154082	4.98	8.53191e-05	0.515254	0.779053	4.4424	0.000484242	4.97829	6.35387e-05	6.66215	1.33295e-07	5.5882	9.07496e-06	575	424	506.5	964.5	3411.5	2485.5	88	2770	17997.5	1404	7359	30171.7	24382	27978.3	23844.7	8431.5	1063	1434	20835.2	16002.5	16852.5	14703.8	9733.5
atpH	SPV_1338	protein_coding	-0.312489	0.53076	-0.144041	0.955691	-1.08247	4.38342e-06	-0.45434	0.143013	-0.19279	0.910285	0.562747	0.161454	-0.432911	0.163071	-0.120056	0.787357	-0.253531	0.497185	-0.419494	0.17267	-0.41261	0.235279	-0.977507	0.000242623	25916.5	32549.7	41841.5	5677	26855.5	21967.2	911.5	26237.3	24460.2	29869.7	23718	27788	13662	17899.8	13535.3	27009.7	16955.5	16613	26013.3	25253	19651.8	17857.8	15232.3
spd_sr67	spd_sr67	ncRNA	1.28404	0.308003	0.740489	0.784843	-0.289583	0.791464	0.25684	0.908203	0.509277	0.975441	1.82775	0.162722	0.212095	0.924383	0.365221	0.788487	0.907288	0.441063	0.524116	0.705025	0.796444	0.573039	0.0323965	0.991965	298	672.33	473	55.5	1559.67	1487.17	8.5	1359	1296.67	866.83	505.67	911.83	284.17	535.83	353.75	813.08	488.5	173.83	339.33	681.17	709.17	277.67	427.83
treC	SPV_1663	protein_coding	4.26556	0.00259879	4.68454	0.000753034	6.14903	1.68957e-06	4.79675	0.000325936	4.40881	0.00223484	2.82375	0.164112	5.34619	0.000121611	4.58638	0.000368279	4.4375	0.00176183	4.50058	0.000759362	4.64144	0.000773136	4.64474	0.00082601	722	838.5	1234.5	4807.67	14053.2	13314	781	12702.8	19657.8	21179	17035.2	27683.3	61522.5	65341.2	58895.5	21813.8	17649.5	23484	21541	13910.7	11631.2	32565.2	19856.8
dnaD	SPV_1405	protein_coding	0.507465	0.41835	0.219802	0.945186	0.37663	0.361471	0.34294	0.541503	-0.0380075	1	0.829406	0.164112	0.164662	0.842179	0.653951	0.109511	-0.0061484	1	0.0695068	0.930716	0.0147613	0.999529	0.638276	0.146731	10487	7550.5	10874	3731	11848	9494	779.5	10878.5	10957	9303	8331	13829	11146	13207	11440	12879	7629.5	10095	7995	7939.5	6961.5	7849	6488.5
SPV_0589	SPV_0589	protein_coding	-0.499886	0.516393	0.18431	0.980211	-0.172627	0.745181	0.0165092	1	0.0365194	1	-0.901539	0.164701	0.207546	0.813046	0.294346	0.636416	0.385802	0.511748	0.453842	0.423728	0.399161	0.574099	0.414404	0.486867	1238.5	1312	1713	158	1130.5	930	22.5	1617	1473	1871.5	580.5	2186	854.5	1554.5	1245	1187	1032	1297	1077	1377.33	1113.5	1240	1021
metB	SPV_1353	protein_coding	0.133128	0.940909	-0.341382	0.564669	0.400768	0.157605	-0.628825	0.0349351	-0.158682	0.98789	0.906307	0.16921	-0.700617	0.014647	0.0646993	0.915289	-0.339753	0.360495	-0.481603	0.118644	-0.382178	0.306427	0.196659	0.664869	1049	978	1270	254.5	1303.5	916	16	983.5	808	716	605.5	1131	1117	1777	1307.5	710.5	458.5	601	685	897.5	833	522.5	448.5
metP	SPV_0154	protein_coding	-0.0871344	0.994608	-0.154433	0.956893	1.28584	5.59836e-07	-0.404139	0.264058	-0.349648	0.62799	-0.678422	0.169473	-0.342937	0.373506	-0.201935	0.643377	-0.567781	0.092048	-0.603994	0.049772	-0.413827	0.290058	0.237481	0.601214	5748.5	3210.5	4207	852	4157.5	3614	82	3731.5	3627	2909	3342	4889	9530	11844	9685.5	3621.5	2238.5	2531	2685.5	2919.5	2910	2660.5	2142.5
ulaE	SPV_1843	protein_coding	-0.199207	1	-1.12573	0.735834	1.93829	0.0679359	-0.375546	0.891601	-0.517116	1	-2.44407	0.169616	-0.4871	0.855947	0.0680629	0.989193	-1.04524	0.498929	-0.734394	0.669155	-0.0243927	1	1.09537	0.452811	31	31.5	37	4	26	33.5	0	16.5	76	16.5	10.5	14.5	102	126	138	25	18	20.5	1.5	25	31.5	9	11
adhB	SPV_1636	protein_coding	1.70123	0.220997	1.33914	0.49221	1.42566	0.158544	1.10298	0.408243	1.24622	0.597696	-1.87448	0.169688	1.09843	0.407255	-0.572162	0.705318	0.405485	0.797395	1.55493	0.170599	0.980059	0.543834	1.63567	0.161879	1235	1184.5	1179.5	523	5076.5	3617.5	125	2584.5	4273	2072	2425	4262	2587.33	3732	3112	1920	1995.5	2449	1581	2234	3247.33	1767.5	1193.5
lacT	SPV_1049	protein_coding	-0.264201	0.961953	-1.79646	0.01643	-1.72996	0.00369736	-0.577775	0.535766	-0.431505	0.930379	-1.39992	0.172036	-0.58159	0.537043	-1.57799	0.0150747	-0.603239	0.493978	-0.96992	0.184605	-0.305426	0.85801	-0.248247	0.869989	80.5	227.5	282.5	23	198.5	141.5	0	147	240.5	59.5	17	86.5	41.5	88.5	41	229	51.5	61	108	143.5	101.5	92	100.5
SPV_1491	SPV_1491	protein_coding	0.854033	0.671016	0.702205	0.854886	-0.573291	0.593681	-0.311906	0.891601	0.300598	1	-1.80368	0.172036	0.207019	0.930031	-0.628362	0.643377	0.267644	0.872986	0.221733	0.910577	0.60593	0.761265	0.706584	0.624332	334.5	219.5	219	155.5	380.5	256	14	187	650.83	349	335.5	510.5	137	214	161.5	259	164.5	107	220	304	274	237	176
lacG-1	SPV_0427	protein_coding	0.954007	0.491726	-0.455846	0.953868	2.47747	0.000446321	-0.699216	0.582198	0.147783	1	1.62849	0.172764	-0.267131	0.908036	0.207906	0.907392	-0.362138	0.791131	0.381584	0.781414	0.462277	0.804797	0.0856165	0.974441	19.5	20.5	53	23.5	36	30	0	3	16.5	18	26	12	107.5	189	184.5	22.5	7	17	35.5	13	30	20.5	18
SPV_0703	SPV_0703	protein_coding	0.24574	0.975873	0.822783	0.507497	1.09764	0.073709	2.18896	0.000359658	0.767017	0.605741	-1.14534	0.178659	1.48509	0.0213229	1.476	0.0190336	1.31954	0.0590208	1.31059	0.0430919	1.11395	0.129058	-0.312861	0.803453	1356	2374.5	3901.5	551	3463.5	2248	18	4840	3803	3889	2886	5566	3626	5896.5	5761	5104	8629.5	13223.5	2846	4193.5	3324	3926	2849.5
SPV_0698	SPV_0698	protein_coding	-0.0444635	1	-0.191873	0.894848	-1.01034	3.28313e-05	-0.39351	0.238827	-0.128726	1	0.642178	0.178659	-0.351886	0.310323	-0.655905	0.0182077	-0.339139	0.35213	-0.187023	0.66978	-0.195964	0.723911	-0.145392	0.7925	2981	2737.5	3263	654.5	2684.5	2467	88	1781	2188	2292	1971.5	3067.5	1184.5	1769	1362	2894.67	1511	1381	1998	2420.5	2323	1805	1364
SPV_0048	SPV_0048	protein_coding	1.9725	1.55179e-05	1.05965	0.0865065	3.73077	4.30116e-20	1.9018	1.61757e-05	0.519468	0.713184	-0.838663	0.180906	0.953688	0.073072	2.11151	9.2913e-07	1.2292	0.0168915	0.93581	0.063609	2.55247	1.77724e-09	1.55888	0.00100312	42	35.5	73	13.5	243.33	208.67	0	53	55.5	84.5	85	113	464	705.5	713	219	122.5	120	65	48.5	57	63.5	57
smc	SPV_1104	protein_coding	0.0924167	0.961953	0.0167088	1	-0.557584	0.00546605	-0.215894	0.487141	-0.105308	1	0.475742	0.189801	-0.378114	0.120738	-0.0501714	0.914906	-0.241491	0.428642	-0.261359	0.35107	-0.326486	0.24802	0.0336854	0.956604	40248.5	37406.2	48702	10071.5	43934.5	35578.5	1513	37132	36175.3	35100	29653.5	55877	24537.8	31221	26318.5	38694.2	23134.5	28908.5	26260	36333.2	33598.5	23314.5	22008.5
zapA	SPV_0369	protein_coding	-0.758148	0.0508575	-0.585102	0.211377	-0.403503	0.217086	-0.13526	0.853355	-0.385771	0.615228	-0.6375	0.191998	-0.173357	0.780782	-0.348571	0.392072	-0.186292	0.701974	-0.0145634	0.990464	-0.227422	0.715156	-1.17506	0.000153685	3504	7528	11166.5	734.5	4540	3963.5	171.5	5056.5	5491.5	4521	3694.5	4954.5	4174	5945	5572.5	4789.5	5448.33	5651.17	3951	5305.5	4313	4144	3631.5
nspC	SPV_0813	protein_coding	-0.299309	0.744077	-0.334008	0.765889	-0.435205	0.257425	-0.457363	0.320379	-0.254612	0.91943	0.788355	0.193991	-0.0331029	0.973573	-0.900749	0.0138253	-0.498722	0.28727	-0.607708	0.133724	-0.595408	0.183482	-0.164371	0.835925	14305.5	6052	9819	1957.5	7034	6981	279.5	6100	6751.5	6547	6860.5	8700.5	7332	8157	5941.5	6801.5	5655.5	5718.5	8860.5	6300.5	5402.5	8630	5664
appD	SPV_1167	protein_coding	0.702996	0.352095	0.0110645	1	-0.862747	0.0739725	0.382887	0.628475	0.16599	1	-0.997282	0.204472	-0.106928	0.930558	0.26983	0.726068	0.121628	0.891948	0.190317	0.831779	0.356601	0.712497	-0.323103	0.693987	2093.5	1650	2198	848.5	3109.5	2107	107	1268	1459	2138.5	1181.5	2260.5	958.5	1129.5	1033	4411.5	1080.5	1321	2105	1984.5	1345	1582.5	931
SPV_0815	SPV_0815	protein_coding	-0.125181	0.991572	-0.289766	0.83885	-0.289361	0.482605	-0.274297	0.642973	-0.0361095	1	0.785491	0.208266	0.147462	0.856736	-0.370105	0.43909	-0.305366	0.555492	-0.331096	0.517276	-0.362651	0.542328	-0.319597	0.548782	11671	5600.5	8583.5	2128	6250	6240	317	6170	6081.5	6057.5	5639.5	7945.5	6606.5	7567	6142	6485.5	5120.5	6112	8711.5	6566	5247.5	8289	5640.5
cps2P	SPV_0327	protein_coding	-0.624379	0.229092	-0.45509	0.563148	-0.108517	0.827226	-0.564962	0.200878	-0.218107	0.980575	0.735719	0.209801	0.0103885	0.998794	-0.182487	0.762565	-0.304489	0.566637	-0.379103	0.448296	-0.198876	0.827047	-0.308721	0.582274	26452	17003	24088	3417	13682	11675.5	345.5	13725.5	15135	15850.5	11223.5	18824.3	17725	22292	20095	14915.8	10840.5	12100	21319.5	15029.5	10659.5	21401.5	12343
lemA	SPV_1139	protein_coding	0.102088	0.994608	0.00869323	1	-1.39534	1.05609e-05	-0.228528	0.721274	-0.265032	0.899601	-0.66744	0.209801	-0.493329	0.259235	-0.12492	0.853119	-0.107482	0.865982	-0.319898	0.52915	-0.177251	0.85024	-0.723567	0.0664987	17425	17228	24728.5	3907	24362.8	16903.5	184	21158	16267.5	16898.5	15236	22689.5	6472	8315.5	6645.5	15629	11847	13946	11126.5	15940.5	13177.5	8765.5	8990.5
SPV_0234	SPV_0234	protein_coding	1.37527	0.0554502	0.104771	1	0.283863	0.688868	-0.292995	0.807147	0.177974	1	1.17346	0.214753	-0.769624	0.288402	-1.09608	0.0764728	-0.153207	0.886931	-0.805231	0.249514	-0.175431	0.930124	1.07653	0.100096	734	585	662.5	274	2014	1571	8	463.33	1920	390	715	890.5	675.5	945	723.5	731	304.5	357.5	393	542	909	261	273
ugl	SPV_0294	protein_coding	-0.123357	1	-1.29714	0.572764	2.93266	0.00269924	0.281787	0.930666	0.21613	1	2.25566	0.214753	-0.900287	0.602358	-0.195783	0.938492	-0.56827	0.742055	-1.10659	0.462564	-0.464107	0.883166	-0.0454505	0.995489	26	14	59.5	0	39	34.5	0	9	24	14.5	0	24	192.5	255.5	242	51	23	23	22.5	41.5	26.5	19	14
ulaB	SPV_1846	protein_coding	0.229915	1	-0.773622	0.995758	2.2871	0.249794	-0.415883	0.942305	1.84502	0.765352	-3.08754	0.216125	-0.166712	0.976806	-2.97105	0.290379	-0.550724	0.898645	0.582305	0.888568	0.821462	0.879232	2.34336	0.335945	16	7	3	0	10	17	0	0	32	6.5	0	9.5	14.5	65.5	54.5	6.5	1	10	9.5	28	44.5	5.5	5
metN	SPV_0153	protein_coding	-0.216586	0.654204	-0.213866	0.746244	1.34372	7.63466e-13	-0.341274	0.196159	-0.230324	0.727131	-0.499884	0.223498	-0.222193	0.482463	-0.0874452	0.820912	-0.533941	0.0269673	-0.54459	0.0155146	-0.365091	0.179714	-0.236184	0.435128	8978	7979	11360	1777	7413	6990	278	6946.5	7435.5	5927.5	6792	9865.5	20938.5	24259.5	22912.7	7577	4870.5	6038.5	6316.5	6830.5	6416	6184.5	5225
purB	SPV_0062	protein_coding	0.242617	0.90265	-0.409179	0.7617	-0.81949	0.0602359	-0.826529	0.0977375	-0.193903	1	-0.804632	0.223833	-1.0644	0.0202812	-0.430002	0.470334	-0.920879	0.06666	-0.846477	0.0750155	-0.609189	0.304311	0.000249997	1	26442.5	39061	43814	7801	49335.7	35702.8	1229	27891.5	21572.8	17397.2	25807	32739	18238	21780.7	19012.8	23357.7	12138.5	16269.8	12903	37246	29404.5	10637	12546.8
SPV_1143	SPV_1143	protein_coding	-0.572916	0.17827	-0.18512	0.940906	-0.098985	0.816225	-0.111311	0.885815	-0.153875	1	-0.695097	0.223833	-0.109248	0.890646	-0.756632	0.0170608	-0.289405	0.50968	-0.16991	0.756902	-0.121491	0.913581	-0.402691	0.317986	1356	1837	2432.5	195	1402	1168	13	1141	1450.33	1402.5	1082	2147.5	1507.5	1855	1604.5	1535.5	1172	1539.5	1489	1450.5	1133	1367	903.5
nth	SPV_1135	protein_coding	0.208241	0.871271	0.35017	0.724251	-0.943531	0.00278924	0.864413	0.0167165	0.027182	1	0.724151	0.22786	0.439166	0.310323	0.806927	0.0206993	0.446536	0.318675	0.472148	0.255505	0.193046	0.815285	0.0979309	0.911883	11339	8936	13977	3759	10390.5	9073.5	1089	14988	11773	11932	11433.5	16731.5	5560	6161.5	5091	15418.5	13806	21373	8950	11024.5	8383.67	10837	7863.5
SPV_0229	SPV_0229	protein_coding	-0.222573	0.994608	-0.447063	0.955691	-0.531732	0.584182	-0.753529	0.543232	-0.227619	1	1.79632	0.237726	-0.692572	0.60125	-1.89647	0.0298479	-0.251364	0.865982	-0.63027	0.622978	-0.153032	0.964396	-1.51056	0.115783	202.5	595.5	468	11.5	534.5	421.5	0	503	484	368.5	143	372.5	173.5	298	381.5	265.5	149	221	247.5	327.5	320	185	198
celD	SPV_0283	protein_coding	2.97691	0.150689	1.51358	0.724251	0.0478011	0.986478	4.37085	0.010215	1.98029	0.545344	-2.47005	0.241124	0.646669	0.839957	-0.169903	0.957393	1.18224	0.575343	1.00739	0.668074	1.34017	0.602594	2.29331	0.2118	133	212	393	20	3534.5	1674	0	379	2744	144	886	824.5	124	287	305	1724.5	4071.5	5836	113.5	865.5	1347.5	77	214
ppiA	SPV_0672	protein_coding	0.292157	0.577999	0.214105	0.83885	-0.72471	0.00304808	0.00538198	1	0.129395	1	-0.517297	0.244744	-0.111293	0.856392	0.129209	0.770511	0.166351	0.684285	0.105547	0.831313	0.134265	0.848901	-0.0650606	0.928182	21677.5	24959.5	32748	6593.5	32794.5	27055	1146	28983.5	23080.5	22803.5	21859	42401.5	13576	17268	14826	19901.5	18404	26346.5	19152	27331.5	24321.5	18042	15783.5
blpS	SPV_0467	protein_coding	-0.43492	0.544444	0.0732575	1	0.198629	0.665006	-0.0525241	0.979799	0.168136	1	-0.732307	0.247811	0.285916	0.651462	-0.854142	0.0279301	0.0937747	0.89393	0.385413	0.452452	0.616999	0.188381	-0.236111	0.72689	2899.5	1701.5	2236	358	1743	1387.5	31	1504.5	2571	2003.5	1910.5	2818.5	2368.5	2745.5	2441.5	2661	1446.5	1487.33	2509.5	2004	1764	2184.5	1499.5
appA	SPV_1170	protein_coding	0.652786	0.53608	-0.351805	0.920532	-1.17546	0.0320235	0.164588	0.919628	-0.120498	1	-1.07504	0.256217	-0.310779	0.780833	-0.492119	0.526044	-0.108047	0.915799	-0.192566	0.86615	-0.0099939	1	-0.706884	0.335945	1760.5	1822.5	2178.5	949	2362	1810	5.5	698.5	1155	1612.5	1114.5	1352	730	902	809.5	3530.5	1168.5	911	1859.5	1367.5	1060	1117	784.5
spd_sr53	spd_sr53	ncRNA	0.597425	0.36965	-0.116546	1	-1.23028	0.00143343	0.086717	0.94601	-0.0944999	1	1.66581	0.257438	-0.120627	0.914271	0.303878	0.623597	-0.316537	0.611369	-0.443582	0.434847	-0.11417	0.939764	-0.16141	0.875521	900	1317	1758	670	1571	981.5	57	788	1189	937.5	1104.5	1250.5	491	567	536	2207	589	838	870	1190	957.5	894	741
SPV_0225	SPV_0225	protein_coding	0.417151	0.768895	0.400177	0.854886	1.43322	0.00278412	-0.0920315	0.968655	-0.19079	1	1.24685	0.259946	-0.342048	0.718737	0.553148	0.420657	0.217681	0.797395	0.0401273	0.981112	-0.0383332	0.991582	-0.372047	0.664719	129	133	249	34	269	190	35	212	293	135	232	228	402	397	474	85	123	167	108	135	114	87	77
proA	SPV_0823	protein_coding	0.291567	0.488544	-0.042449	1	0.229509	0.377665	0.133137	0.769424	-0.0455907	1	0.539079	0.265507	0.0159076	0.9831	-0.122377	0.746347	0.0370346	0.932663	0.0145929	0.985394	-0.0580434	0.943185	0.201463	0.57118	11609	8279	12070.5	3360	11495.5	9636.5	251.5	9226	9313.67	8954	6832	13523.5	11330.5	12933.5	11391.8	11443.5	7574.5	10045	7866.5	9263.5	8142.5	7687	7103.5
lysC	SPV_0377	protein_coding	-0.522252	0.229096	-0.733158	0.0610058	-0.376792	0.249251	-1.25551	1.53965e-05	-0.481607	0.407244	0.60953	0.267826	-0.882371	0.00482644	-0.312409	0.446337	-0.527162	0.158987	-0.846735	0.00635374	-0.796436	0.0158786	-0.687402	0.0384088	21982	21396	29944.5	4470.5	14862	12085.5	875	15730.5	11947.5	10779.5	11950.5	18165	15495	20174	18041.5	7649	7044	10226.5	12439	16683	13666	9848.5	9011
SPV_1609	SPV_1609	protein_coding	-1.38419	0.454109	-0.408871	0.995758	1.04296	0.371819	-0.864239	0.608231	-0.474073	1	-1.89912	0.272371	-1.11313	0.45642	-0.928869	0.523257	-1.52063	0.271354	-0.803938	0.622978	-1.34601	0.37125	-1.22039	0.391542	843	542	549.5	70	229	163	0	314	352.5	569.5	178	688.5	1049	1606	1273.5	621	207	115.5	619.5	312.5	205	278	207
spd_sr66	spd_sr66	ncRNA	0.90028	0.54925	0.491387	0.920532	-0.081363	0.943888	0.466132	0.7541	0.944771	0.625245	1.49504	0.272371	0.511568	0.709541	0.997802	0.294125	1.08294	0.287365	0.864729	0.410312	0.8023	0.533747	0.0516537	0.98617	92.17	152.5	138	15.5	267.17	313.83	5	294	268.67	192.67	91.33	230.83	92.83	138.83	119.83	235.67	150.33	59.33	149.67	217.17	242.33	93.5	117
potA	SPV_1221	protein_coding	-0.0303964	1	0.141055	0.955691	-0.167855	0.581996	0.00516052	1	-0.157495	0.975663	0.505607	0.272371	-0.0727348	0.916478	0.146629	0.720302	-0.123775	0.765521	-0.0539292	0.922399	-0.20398	0.683058	-0.16415	0.720261	11271.5	10037.5	14875.5	2576.5	11363	9610.5	571	10214.5	11011	10345.5	10819.5	15506.5	9652	11175	9633	9822.5	8576	11090.8	7224.5	9807.33	9330	7624.5	7201
SPV_0082	SPV_0082	protein_coding	0.752333	0.0096798	0.329565	0.551363	-0.427147	0.103343	0.585821	0.035733	-0.0714854	1	0.531402	0.278931	2.87164	9.55059e-39	0.578129	0.0300286	0.630141	0.026847	0.690205	0.00824045	0.301287	0.437419	0.597741	0.0318525	8688.17	6189.5	7024.17	2589.67	13933	9275	373.5	8954.67	8443.17	8792	6099.33	11200.7	4673.83	6064.67	5073	11997.3	6754	9142.33	5123	5750	6329.83	35110.7	39963.7
lepB	SPV_0367	protein_coding	0.106048	0.985766	-0.045906	1	0.237913	0.475017	0.223282	0.642973	-0.0835994	1	-0.553275	0.278931	0.0514055	0.946731	-0.334912	0.37162	-0.15689	0.734223	-0.0122909	0.992084	-0.128004	0.879232	-0.249235	0.572478	9996.5	12161	17873	3626	11966.5	10987.8	738	11012	11709	9911	10168.5	15497	13568	15775	14971.5	14597	9902	13662	9023.5	11736.3	9736.5	9270	8363
ftsH	SPV_0013	protein_coding	0.351038	0.478704	1.13142	2.99511e-05	0.0309015	0.93648	0.443152	0.183157	-0.245848	0.82014	-0.479717	0.287983	-0.0682129	0.925642	0.758113	0.0060296	0.100429	0.82777	0.0636894	0.91598	-0.0518323	0.964396	-0.0993133	0.88751	102146	76421	110344	33050	109570	83449.5	4396	101456	74591.7	173284	173268	234981	83536	106670	91764	117146	88762.5	117321	68563.2	71104	58519.5	65566.3	50941.3
trmFO	SPV_0833	protein_coding	-0.130608	0.961953	0.101727	0.995758	-0.515363	0.0865221	0.346362	0.389856	-0.344818	0.660573	0.6414	0.287983	0.00488154	1	0.16407	0.734031	0.274787	0.516409	0.27974	0.510053	-0.190638	0.780102	-0.380377	0.33045	10847.5	7212.5	11273	2575.5	7360.5	5870	267	7527.5	7386	8250.67	8129.5	12921.5	6089.5	7636.67	5848.17	9335	8409	12651	7063.83	6419.5	5211.5	6721.83	4874.5
SPV_1594	SPV_1594	protein_coding	-0.293597	0.994608	-0.518316	0.955691	0.539107	0.639513	-0.496179	0.800741	-0.364383	1	-1.58462	0.287983	-0.817888	0.590488	-0.875058	0.505133	-1.25688	0.322957	-0.273651	0.89484	-0.836079	0.633317	-0.333665	0.893706	3035	3407	4632	749	2710	2230.5	132.5	1751	1933.5	1631	2613.5	2717.5	4017.5	5759	5551.5	1578	2103.5	2571	2338.5	2661.5	1976	1410	890.5
srf-01	SPV_2081	ncRNA	-1.03433	0.484679	-0.0987469	1	1.03833	0.239976	-0.20283	0.936113	-0.0756248	1	-1.39251	0.287983	0.356934	0.847618	-0.893975	0.416936	0.266143	0.853671	0.485463	0.73799	0.695322	0.656424	-1.10741	0.304012	60	473.5	621.5	7.5	230	229.5	0	351.5	512	413.5	226	304.5	535	817.33	859	296	297.5	195	209	392	278.5	349.5	274
bgaC	SPV_0065	protein_coding	0.700095	0.727267	0.291381	0.995758	0.950468	0.274315	-0.243629	0.913976	0.411955	1	1.54263	0.288468	0.00253981	1	-0.839246	0.439463	-0.214223	0.886931	-0.642784	0.60156	0.0933352	0.985154	1.26125	0.20426	357	364	359	80	522.5	733.5	0	302	1516.5	215	536	449	695	740	575.5	418	193.5	173	178	376.5	637.5	283.5	196.5
coaE	SPV_0859	protein_coding	0.358091	0.543747	0.0590079	1	-0.304636	0.376157	0.582692	0.0980687	0.178799	0.98789	0.714439	0.295055	0.419476	0.28235	0.27399	0.523257	0.159005	0.747561	0.136474	0.806259	0.363371	0.433629	0.333762	0.434993	5114.5	3107	4779	1139.5	5912	4448	224	5679.5	5442.83	4069.5	2967.5	5716	3091	3870	3111.17	8731.5	3518	4374.5	3926.5	4394.5	3695.5	4119.5	3800.5
SPV_1289	SPV_1289	protein_coding	-0.37082	0.247883	-0.329656	0.420874	0.224446	0.364345	0.0339018	0.976823	-0.342525	0.428511	0.450593	0.297875	-0.313504	0.258327	0.369993	0.135139	-0.341613	0.226405	-0.423347	0.0833406	-0.587069	0.0141762	-0.328542	0.235193	16162.5	11688.7	18341.8	2494.67	12154.2	9580.33	540	12071	11229.5	8161.33	11127.3	14489	15902.2	19549	15831.8	15487.8	10514.5	12977	9808.5	10207	9469.16	9271.33	6898.17
gyrB	SPV_0709	protein_coding	0.135867	0.857395	-0.026524	1	-0.668937	0.000455958	-0.00809707	1	-0.135136	0.954417	0.38864	0.297875	-0.276471	0.299688	-0.15225	0.625315	-0.288249	0.294305	-0.35072	0.139876	-0.187899	0.616176	-0.0598378	0.911883	36401	33568.8	46238.5	9105.5	41569	35229	1194.5	32404.5	35889	28206.5	31607.5	45736.7	21409	26655	21541	46584.5	22291.5	28373	26583.5	31839.3	27709.2	22560	20875.5
glnQ1	SPV_0411	protein_coding	-0.171255	0.90265	-0.665416	0.0985287	-0.235068	0.505381	-0.704718	0.0314189	-0.114775	1	-0.605646	0.300457	-0.786856	0.0127014	0.0639866	0.925514	-0.320726	0.461084	-0.33014	0.42504	-0.481873	0.217641	-0.519964	0.145907	18491	16149	22788.5	4052	15520.5	13288	536.5	14293.5	11093	9394	9184.5	15218.5	12808	17620	16172	9497.5	8136.5	11111.5	11840	17712	13893	8168	7683
divIB	SPV_0600	protein_coding	0.680942	0.227732	0.39775	0.745644	-0.625706	0.12451	0.00479533	1	0.106166	1	0.74035	0.309235	-0.0415945	0.968668	-0.122672	0.873563	0.137214	0.837631	0.31634	0.601317	0.189655	0.858217	1.16922	0.00517868	36119.5	23926.8	28769.3	13076.5	41181.7	33649.8	3439.33	40826.3	34096.7	33933.3	24358	54823	16255.3	19508.2	19801.3	30360.7	20549.5	23894	20626	28409.7	30142.7	20875.3	18612.7
SPV_0657	SPV_0657	protein_coding	-0.776264	0.396966	-0.866735	0.388102	-0.799339	0.172404	-1.32	0.0313209	-0.406135	0.912273	-0.976079	0.311765	-0.884987	0.185624	-1.71862	0.00201247	-1.09427	0.0955762	-1.01591	0.105288	-0.73605	0.351639	-0.38444	0.688163	780	1010	1344.5	31	775	736	0	413	877	445	455	682.5	515	616	570.5	501	253	293.5	490	688	739	387	324.5
cps2T	SPV_0320	protein_coding	-0.344017	0.547879	-0.0223102	1	0.489947	0.108737	-0.157977	0.794729	0.159032	0.997447	0.540217	0.312154	0.553235	0.101403	-0.987179	0.000620766	0.0630683	0.912876	0.167065	0.752407	0.313809	0.523156	-0.0441108	0.958462	71093.5	57439	71527	9895	51458	50134.7	2244.5	58912.5	76867.2	66723	41521	76173.5	81967.2	100686	87178.8	70974.8	40775	39226.5	74323.5	58874	48417.5	81611.3	60566
cps2K	SPV_0326	protein_coding	-0.494807	0.410759	-0.307496	0.813847	0.0618659	0.898298	-0.331103	0.541503	-0.0284442	1	0.644097	0.316292	0.293444	0.614793	0.0107963	0.997181	-0.0797926	0.910618	-0.0355821	0.969836	0.120678	0.929497	-0.10096	0.911883	53743.5	32696	44105	7212	29642	24469	1477	29628	34106	35700.5	20376	44116.7	36933.8	49978.5	44775.5	33196.5	24835	28249.3	45199	33660.5	25353	51947.8	27345.2
SPV_0422	SPV_0422	protein_coding	-0.4312	0.744077	-0.673131	0.54668	-0.280627	0.654404	-0.358805	0.69231	0.0797723	1	-0.991981	0.316292	0.138301	0.919711	-0.126922	0.907392	0.0661007	0.950594	0.156973	0.888466	0.169488	0.929497	-1.0811	0.0606026	320	790	854	105	543	336.5	69	354	621	449	291	364	369.5	596	582	370	422	436	500	675.33	516.5	634.5	381
SPV_1277	SPV_1277	protein_coding	0.0905159	0.997206	0.0871699	1	-0.101774	0.840813	0.0751675	0.947899	-0.160382	1	-0.677211	0.316292	0.156526	0.856392	0.175091	0.779053	0.0411243	0.960642	0.363488	0.483793	0.0123469	1	0.343334	0.52743	3482	2149.5	2991.5	847	2851	1954.5	152	2133	2206.5	2701	2116	3826	2324	2854	2542	2567.5	2007	2945	2530.5	2150	1612	2480	1631
SPV_0873	SPV_0873	protein_coding	-0.157405	0.929425	0.0681529	1	-0.37359	0.260927	0.485535	0.195013	-0.0146871	1	-0.558202	0.318423	0.205215	0.707342	1.04532	0.000437189	0.309834	0.478468	0.443599	0.238883	0.0501496	0.972114	-0.651054	0.0581206	4592	5512	8991.5	1265	5595	4283	122	6888	5173	5415.5	5268	7392	3824	5263	4751	6333.17	6160	8824.5	4695.5	5923.5	4540.5	4461	3476
ykoD	SPV_0626	protein_coding	0.430603	0.688309	0.749182	0.340341	1.45671	0.000609534	0.622067	0.289476	0.378607	0.881285	0.828584	0.318423	0.581187	0.33399	0.309408	0.664597	0.621833	0.309393	0.951957	0.0543428	0.366132	0.688006	0.45244	0.500063	314.5	157	164.5	65.5	295.5	228.5	0	180.5	316.5	270.5	332	401.5	634	601	458	386.5	176	285.5	291.5	196	195	260.5	123.5
aguA	SPV_0814	protein_coding	-0.0285224	1	-0.22078	0.940073	-0.331146	0.420123	-0.280442	0.642973	-0.0270485	1	0.721182	0.318423	0.25015	0.701542	-0.347784	0.486483	-0.270945	0.620848	-0.214673	0.73799	-0.289057	0.684867	-0.288206	0.623008	14592	7159	10977	3001.5	8123	8211	321	7263	8750.5	8349	7496.5	10079	8194	9034.5	7691.5	8292	6646.5	7360	11217	8277.5	6616.5	11257.3	7723.5
ywlG	SPV_0576	protein_coding	0.32203	0.766946	0.638121	0.379885	0.46731	0.294119	1.2293	0.00307259	0.481921	0.654851	0.753901	0.318426	1.27907	0.00234507	0.263726	0.675101	1.20994	0.0061216	1.33211	0.00131567	1.11101	0.0119175	1.27715	0.00305285	13777	8578.5	10656.5	3635.5	12306	10072.5	453.5	15000	17679	18985.5	8273	22070.5	13267	17819.5	13242	28650	15920	21059	14531.5	12073.2	11158	19417	13092.5
SPV_1827	SPV_1827	protein_coding	0.609438	0.844729	0.29666	1	2.85376	0.00143343	1.38934	0.223217	0.659842	0.916489	-1.54311	0.318426	1.42013	0.205781	0.689515	0.609801	0.525844	0.722345	0.908397	0.482407	0.87553	0.583101	0.547021	0.752555	687	489	652	262	799	626	41	779	887	599	551	973	3414	4829.5	4501	1142	1057.5	1730	1160	690	478.5	1316	569
nmlR	SPV_1637	protein_coding	1.76351	0.52133	2.15506	0.442941	2.62012	0.0851618	2.09142	0.257738	2.25224	0.447091	-2.39624	0.318426	2.38909	0.178044	-0.0445485	0.997181	1.36401	0.508474	2.59649	0.126386	2.27269	0.247887	2.9381	0.0921266	67	238	168.5	0	996.33	539	0	684.5	1270.5	723.5	221.5	1185	647.5	1339.5	904.5	508.5	537	618.5	485	562.5	817	605.5	384.5
SPV_0490	SPV_0490	protein_coding	-0.712835	0.0795677	0.0913134	1	-0.309071	0.382259	-0.161847	0.812501	-0.531114	0.340104	-0.644685	0.318426	-0.259283	0.615769	0.521184	0.143714	-0.089387	0.882871	0.148708	0.793531	-0.409896	0.364625	-0.500268	0.200378	5937	4363	6428.5	674	3058	3274	169	4351.5	3926	4918.5	4947.5	6437	3827.33	4942	4128	2460	4296	5094	3043	3298	3069.5	2817.5	2687
potB	SPV_1220	protein_coding	-0.166464	0.830925	0.0380522	1	-0.0785422	0.807903	-0.0804133	0.891601	-0.278628	0.654851	0.451639	0.318426	-0.0296025	0.962548	0.0869998	0.845315	-0.139536	0.713202	-0.0492149	0.924996	-0.146453	0.791926	-0.120533	0.807601	4035	3170	4483	861.5	3081.5	2694	152	2813	3429.5	3481	3121.5	4436.5	3036.5	4060	3495.5	3245.5	2638.5	3179.83	2645.5	2802.5	2391.5	2780.5	2109.33
mgtC	SPV_1606	protein_coding	-1.39556	0.453532	-0.0340598	1	1.31476	0.249251	-0.361455	0.891601	0.034169	1	-1.78501	0.318426	-0.898963	0.597893	-0.0877524	0.974123	-1.04947	0.484038	-0.529371	0.778372	-0.933321	0.632284	-0.0916258	0.975484	583	221.5	283	14	131.5	186.5	0	179	331	397.5	131	527	787	1032.5	835	541.5	113.5	113.5	464.5	232	213.5	169.5	141.5
celR	SPV_0280	protein_coding	3.29307	0.121039	1.01897	0.907903	-0.375133	0.853425	3.92931	0.028499	1.96897	0.597696	-2.31353	0.327784	0.330839	0.930558	-1.66601	0.409287	0.602705	0.810764	0.158957	0.965735	1.13944	0.70738	2.57646	0.170183	138.5	351	357	79.5	4762.5	2653	0	463	3125.5	95	816	619.5	113.5	278	244.5	1699.5	3815	4619	74	1060	1610.5	86	261.5
regR	SPV_0301	protein_coding	0.147649	0.919757	0.0942554	0.995758	-0.637746	0.0180667	0.325711	0.389856	-0.190544	0.94292	0.51364	0.327784	0.0324607	0.963326	0.133954	0.776698	0.192235	0.651321	0.376073	0.277775	-0.213783	0.703389	-0.274215	0.500061	8065.5	5880	8795	2305	7436	5561.5	326	5971	5596	6390.5	6177.5	10075	3862.5	5468	4667.5	8750	6110.33	8654	5214	6297.17	4751.5	5698.5	3687.5
gnd	SPV_0343	protein_coding	-0.265886	0.547879	-0.138997	0.940073	-0.478347	0.0337797	-0.30999	0.287891	-0.334064	0.488015	-0.389018	0.330508	-0.522855	0.0342822	0.0415678	0.936527	-0.414392	0.134027	-0.321463	0.255505	-0.410558	0.142308	-0.418007	0.118414	59465.5	80101.3	114656	13245	76358.7	57469.5	1969.5	63806.5	56879	58835.3	62593	89132.5	50432.5	66572.3	55199.2	55923	47517.3	62053	48673	60658.3	53134	37376	33581.3
SPV_0228	SPV_0228	protein_coding	-0.109219	1	-0.426944	0.958195	0.296569	0.761458	0.228496	0.913976	1.1276	0.447091	1.55485	0.330508	-0.363791	0.825643	-0.696691	0.510253	0.206236	0.884645	0.266519	0.855344	0.143556	0.964952	-1.7115	0.0464165	5	61.5	74	11.5	32	36.5	0	36.5	34	33	33	23.5	45.5	39	74	58	46.5	27.5	73.5	85	86	37.5	23
argH	SPV_0111	protein_coding	-0.262307	0.90265	-1.32715	0.0205084	1.66195	0.000151215	-1.32957	0.00830767	-0.374073	0.896457	0.902195	0.333483	-1.08923	0.0348634	-0.481714	0.455671	-0.260163	0.733543	-0.516391	0.429981	-0.845992	0.147613	0.100578	0.940669	1447	565.5	824.5	132	895	732	0	584	694	323.5	227.5	552.5	1937.83	3915	3034	345	281	316	556.5	663	598	335	346
SPV_0109	SPV_0109	protein_coding	-0.427804	0.65497	-0.733764	0.334022	1.90698	2.51698e-06	-1.1025	0.026989	0.100243	1	0.847293	0.333483	-0.463119	0.481839	-0.835138	0.0904795	0.284209	0.685073	0.369224	0.585075	-0.226951	0.851633	0.0429722	0.974777	345	266.5	283	21	242	264.5	0	251.5	297.5	184	79	264	681.5	1327.5	1293.5	117.5	124.5	100.5	236.33	316	246	190.5	129.5
fhs	SPV_1087	protein_coding	0.119304	0.994608	-0.810674	0.09535	-0.802726	0.0229318	-0.496473	0.277525	0.161139	1	0.654822	0.333483	-0.612706	0.145707	-0.726033	0.0607695	-0.679306	0.117166	-1.1115	0.002597	-0.304545	0.660283	-0.0598835	0.955217	15180.5	19975	25359.5	4525	23397.5	16947.5	304	19832.5	11613	8863.5	8477	14945.5	11211	11893	9618.67	19773.5	7499.5	9213.83	16502	22392.5	16296.5	9019.5	10317.5
SPV_1092	SPV_1092	protein_coding	0.324627	0.403543	0.226464	0.748287	-1.17877	9.82834e-09	0.338081	0.237649	0.184402	0.89062	0.470356	0.334375	0.14782	0.726886	0.0810399	0.8552	0.291135	0.35179	0.209875	0.534839	0.175622	0.707422	0.0826832	0.889287	1560	1950	2572.5	508	2885.5	1871.5	35	1782	1991.5	1968.5	1788.5	2809	862.5	876	788	2546.5	1602.5	2195	1511.5	2189.5	1925.5	1515	1374.33
spd_sr72	spd_sr72	ncRNA	0.0374561	1	0.373792	0.769941	-0.746201	0.0704218	0.201443	0.818712	0.19526	1	-0.684527	0.338126	-0.250811	0.743497	0.395235	0.476947	0.174787	0.796835	-0.0336114	0.980208	-0.443098	0.494907	0.482073	0.371156	316.5	193.17	304.5	59.5	266	239.5	0	333	272.17	233.5	308.5	440	148	196.33	121	220.5	226	314	146.83	324	299	169	135.5
SPV_1906	SPV_1906	protein_coding	0.421086	0.90265	-0.134589	1	-0.172368	0.884754	-0.374931	0.833634	-0.645246	0.882914	1.38774	0.338126	-1.20019	0.228576	-0.941735	0.351466	-0.988837	0.360189	-1.16244	0.219936	-1.06744	0.334933	0.143617	0.947398	76	33	50	29	40	40	0	26	34.5	33.5	61	32	53.5	55	27	32	37	31	40	19	23	22	8
SPV_0775	SPV_0775	protein_coding	1.26783	0.458603	-0.146992	1	-0.0946342	0.945566	0.275173	0.922424	0.885958	0.808115	-1.52216	0.338126	-0.221223	0.930031	-0.960257	0.469688	1.63754	0.179866	0.869737	0.536467	1.14175	0.437419	-0.554075	0.763541	637	8453.5	10068.5	959	24009.8	13812	200	12692	12167.5	5325	3075	7704	3560	5394	7788	1688	6499.5	9456	3083.5	12690	12944.5	2496	3585.5
cps2D	SPV_0318	protein_coding	-0.240576	0.774833	-0.0544694	1	0.575746	0.0621058	0.0532565	0.968186	0.156996	1	0.535331	0.342893	0.587701	0.089628	-0.691191	0.0311459	0.0825564	0.886931	0.197307	0.704095	0.341711	0.479225	0.159045	0.803453	59507	40858.5	54050.5	9351	41274	38123.5	1961.5	44106.2	59211.5	47555.5	32365.5	59986.5	64330	83070.5	74156.3	59831	35068.3	39834.3	55224.5	45994.8	39018.7	65396	44721.7
pgk	SPV_0445	protein_coding	-0.185464	0.987803	-1.01455	0.176266	-1.66147	0.000521835	-1.62887	0.00195272	-0.322821	0.969189	0.900751	0.343638	-1.35495	0.0127174	-0.768763	0.194139	-1.01059	0.094506	-1.466	0.00576665	-0.586605	0.460406	-0.707677	0.283901	78768.5	150324	221398	14598.5	170879	123223	1348	116466	84144	62131.2	57972	80173	43102	49139	40198.8	61821.3	30637	27730.5	61630	120601	108149	34277.2	52978.8
SPV_1080	SPV_1080	protein_coding	-0.153547	0.791334	-0.280477	0.505406	0.537662	0.00521673	-0.445468	0.0501046	0.139389	0.945337	0.479032	0.351106	-0.177764	0.586869	-0.358247	0.115492	0.00652041	0.999432	-0.194957	0.506945	-0.137139	0.767692	-0.234482	0.401545	3749.5	4549	5578	722	4563	3690	161	3868	4704.5	2994	2989	4631	5400	6957	6847	2838	2517.5	2951.5	3925	4910	3651	2969	2625
SPV_0613	SPV_0613	protein_coding	-0.152869	0.997206	0.638124	0.7617	-0.227786	0.804423	0.550936	0.619156	0.0997102	1	1.27449	0.351106	0.511827	0.658577	0.0193715	0.999533	0.308511	0.780631	1.04595	0.193033	-0.170676	0.941723	0.953688	0.268076	853.5	522.5	390.5	58	511	719.5	9.5	479.5	1295.5	605	855	1198	245.5	840	471	728.5	803.5	635.5	324.5	527	754	435.5	279.5
copY	SPV_0633	protein_coding	-0.532994	0.857395	-0.35784	0.985825	1.2188	0.169729	-0.0186748	1	-0.377151	1	-1.41987	0.351151	-0.438658	0.808248	-1.43468	0.133407	-0.375847	0.787358	-1.37382	0.165216	-0.455611	0.836523	0.174348	0.940669	311.5	307	448	0	250	397.5	0	209.5	334	184.5	187	427	964.5	726	611	503.5	190.5	200.5	220.5	156	277	208.5	180.5
cps2M	SPV_0329	protein_coding	-0.342311	0.697922	-0.190383	0.963617	0.0795268	0.88144	-0.476012	0.329261	-0.140487	1	0.665894	0.352745	-0.0852889	0.930558	-0.34782	0.503989	-0.286167	0.61175	-0.438452	0.387862	-0.21799	0.809639	0.0593307	0.956604	50133.5	26964.5	34694	5951	29570.5	26335.8	467	30173.2	28975.3	29949.5	20311.5	44050	36056.5	44656.3	33848.3	26400	19306	21600.5	34424.8	26701	22001.2	30540.2	21698
SPV_0693	SPV_0693	protein_coding	-0.209695	0.74386	-0.401206	0.331518	-0.958172	1.35901e-05	-0.722064	0.003688	-0.223887	0.809668	-0.496113	0.353898	-0.684137	0.00699237	-0.548949	0.0317428	-0.478267	0.0951414	-0.608087	0.0163269	-0.512927	0.0727405	-0.453036	0.109653	3627.5	3605.5	5464	928	3263	2652.5	50	2511	2691.5	2452.5	2484.5	3939.5	1859	2390.5	1933	2749.17	1767.5	1809.5	2994	3263.5	2511	1834.5	1705
thyA	SPV_0581	protein_coding	0.3128	0.720611	0.0190836	1	-0.854968	0.0126544	0.142603	0.874352	-0.330446	0.808115	-0.609419	0.359958	-0.146871	0.857737	0.480645	0.266278	-0.145317	0.810326	-0.148524	0.822878	-0.284748	0.684493	-0.0583047	0.955217	6745.5	5269	8288.5	2235	7550	5655	525	7779	6595	5177.5	6106	7379	3270.5	4235.5	3163.5	4211	5454	8242.5	3574.5	5063	4502.5	3613	3199.5
spd_sr101	spd_sr1	ncRNA	1.55202	0.744077	-0.56606	1	-1.20007	0.584182	1.79489	0.513429	2.36915	0.6157	-2.72522	0.362009	0.668489	0.882925	-1.99536	0.427768	-0.0293269	1	-0.21725	0.958677	2.79208	0.285391	1.15766	0.729914	56	459.5	653	29.5	1845	1114	0	443.5	1443.5	70	295	343	135	191.5	144.5	3089.5	301	206	129.83	2035.67	2687	43	847.5
zmpB	SPV_0577	protein_coding	0.202646	0.900805	0.55602	0.361428	0.151896	0.734121	1.08318	0.00218403	0.547208	0.421396	0.590974	0.362586	1.23753	0.000605705	-0.0916396	0.904299	1.25562	0.000584398	1.428	3.85369e-05	1.05305	0.00525157	0.677256	0.0921266	179810	139189	160090	49089.5	161535	134222	8622	207811	222393	264695	128478	271583	143714	187959	183257	371102	228120	256388	222490	180332	169527	279481	176460
SPV_0806	SPV_0806	protein_coding	4.83708	8.35005e-08	1.48981	0.311592	1.79895	0.0412717	2.4251	0.010892	1.17734	0.57015	1.85831	0.362586	1.9779	0.041104	1.83462	0.0531541	1.83724	0.0745519	2.10762	0.0248953	1.6377	0.126535	0.202521	0.933836	58	13.5	34.5	508	327	241.5	0	85	49.5	85.5	67	130.5	117	126.5	109.5	99	106	262	113.5	48.5	30	79.5	64
ctpA	SPV_0635	protein_coding	0.191141	0.939014	-0.150837	0.995758	1.00671	0.00672346	-0.808257	0.0678502	-0.42848	0.706471	-0.697542	0.362586	-0.900509	0.0334426	-0.894951	0.0290606	-0.549997	0.28727	-1.12654	0.00503821	-0.718629	0.130261	0.0193785	0.989633	2931.5	1857	3469	783	1985	3008	36	1615	2536	1334	2657	2683	6068	4959	4359	1682.5	1002.5	1202.5	1506.5	1638.5	1785	917.5	997.5
SPV_1177	SPV_1177	protein_coding	0.878238	0.491726	-0.415989	0.945186	-0.770339	0.320366	-0.971056	0.276407	-0.19508	1	1.29718	0.362586	-1.25519	0.120806	-0.221396	0.871941	-0.202862	0.877391	-0.115613	0.942206	-0.490147	0.739829	0.446536	0.72298	1019	1277	1044	337.5	2595.5	1726	0	551	1044	630	752	969.5	538	677	694	705	451.5	292	398	952.5	1106.5	260.5	283.5
SPV_0097	SPV_0097	protein_coding	-0.299609	0.801884	0.349096	0.820978	2.65712	7.05629e-13	0.503987	0.352945	0.0409334	1	-0.686581	0.362586	0.361004	0.57869	1.12546	0.00665267	0.329382	0.588051	0.529553	0.315391	0.296762	0.725281	-0.297059	0.664869	2511	2927	4164	361	3248.5	2290	51	4896.83	3560.5	3294.5	3207	4694	15487.5	20557	21243.5	2717	3048	5145	2210.5	3142	2662	2532	2182.5
SPV_0425	SPV_0425	protein_coding	1.38865	0.112486	0.479203	0.898749	2.7143	4.77876e-06	-0.663132	0.555023	0.752033	0.687904	1.35613	0.362586	0.586401	0.601461	-0.427808	0.705591	0.00713657	1	0.26131	0.851651	0.558181	0.673981	1.13938	0.143789	26	30	28.5	37	25.5	37	0	30	37.5	40.5	10	67.5	163	212	164	20.5	10.5	14	36	36	45	36	23
SPV_1276	SPV_1276	protein_coding	0.108714	0.994608	0.200607	0.953868	0.170438	0.705675	0.0692287	0.9545	-0.0893548	1	-0.734932	0.370473	-0.0505724	0.957852	0.416183	0.371987	0.0528275	0.939869	0.275809	0.625306	-0.102692	0.935554	0.403457	0.409563	3017	1440	1899	616	2110	1602.5	75	1765.5	1662	2036	1828	3084	2322	2398	2172.5	1999	1438	2160.5	1956	1628.5	1331.5	1635	1082
nplT	SPV_0927	protein_coding	-0.501542	0.679196	0.534879	0.776266	1.67358	0.00219326	-0.557974	0.519967	0.507263	0.844074	1.10687	0.378798	0.822859	0.266001	0.735059	0.316992	0.178518	0.871406	0.654699	0.412167	0.898614	0.247027	0.299604	0.807601	115	171.5	113.5	3	99	136	0	102	195	125.5	182	246.5	343.5	402	504	163	36	46	219	127	123	212	128.5
atpB	SPV_1340	protein_coding	-0.0656147	0.997206	-0.159009	0.940073	-1.11307	2.05297e-06	-0.426364	0.179578	-0.25265	0.794946	0.43627	0.379799	-0.456439	0.129864	0.168914	0.676316	-0.262952	0.478766	-0.454728	0.125347	-0.352952	0.337354	-0.237932	0.548071	49158.5	39309	47886	9330	46143.3	33839	1448	35571.5	33281.3	39136.7	30359.5	43317.5	18224.8	24615.5	18088.3	35228.7	24099.8	25354.2	30902.5	34351	28785.5	24826.7	19602.3
SPV_1610	SPV_1610	protein_coding	-0.751654	0.801078	-0.146051	1	1.14791	0.287278	-0.775707	0.640034	0.0155736	1	-1.81099	0.385115	-0.953295	0.527011	-0.929989	0.499033	-1.1829	0.39424	-0.759822	0.62571	-0.794318	0.682806	-1.86827	0.111831	164	213	199	41	96.5	48.5	0	68.5	103	151.5	176	136.5	307	456	478.5	197.5	55.5	44.5	257	160.5	57	100.5	69.5
licC	SPV_1123	protein_coding	-0.0712657	0.997206	0.0701979	1	-0.0913746	0.826291	0.412165	0.277525	0.0481202	1	-0.493134	0.390756	0.0697667	0.930031	0.795266	0.00893394	0.269534	0.536178	0.0735231	0.911132	0.13487	0.877274	-0.768328	0.0183862	3666.5	6159.5	8388.5	804	7146	5081.5	107.5	5209	4971	4969	5597.5	6571.5	4637.5	6168	5312	8724.5	5354.5	5804.5	4964	5698.17	4477.5	3944.5	3699
vncR	SPV_0524	protein_coding	0.373154	0.759456	-0.143302	1	-0.690426	0.153152	0.0592772	0.985128	0.864022	0.236644	0.837011	0.390756	-0.479174	0.479573	-0.116496	0.907392	6.40657	7.88266e-43	-0.328011	0.664962	-0.11448	0.943185	0.252551	0.788495	1752	1908	2699	320	3621	2520	15	2267.5	2066	1909	1213.5	2181.5	1105.5	1577	1073.5	3037.5	1043	1558	2572	3584	3241.5	1030	1071.5
SPV_1258	SPV_1258	protein_coding	-0.40539	0.633407	-0.895606	0.0885646	-0.132497	0.805975	-0.909574	0.035246	-0.294693	0.904	-0.637647	0.390814	-0.615049	0.196095	-0.182456	0.786959	-0.707582	0.138489	-0.620033	0.18281	-0.493913	0.39024	0.354537	0.549433	21090	17997	24456	2278	20171.5	14173.5	503	22544	15821	9452.5	7790	15014.5	15057	21277.8	19249.7	6031	9085.5	11895	8194	18478.5	16184.5	7279.5	12172
SPV_0949	SPV_0949	protein_coding	0.705508	0.791405	1.0465	0.663041	-0.560721	0.627598	0.0628114	1	0.286485	1	-1.36342	0.390814	-0.468864	0.820365	0.133443	0.955325	-0.57853	0.691988	-0.490786	0.769205	-0.292819	0.931895	2.27423	0.0282079	101.5	27.5	24.5	33	52	49	0	50.5	47	12	163	122	65.5	21	11.5	49.5	37.5	51	86	40	30	10	28.5
sacA	SPV_1582	protein_coding	-0.106425	1	-0.397447	0.993087	0.388983	0.760963	2.46975	0.0265489	-0.502052	1	-1.57341	0.395384	-0.901525	0.551464	-0.0737653	0.977276	-0.670358	0.653689	-0.550006	0.756048	-1.1018	0.480726	-0.359905	0.884181	397	211.5	228	40	261.5	286.5	0	112	378	121.5	234.5	233.5	326.5	408	337.5	2220	818	1031	174	149.5	165.5	140.5	71
gadV	SPV_0066	protein_coding	-0.00219255	1	0.637019	0.90713	1.21957	0.216306	0.224283	0.938751	0.983587	0.727131	1.59785	0.395384	-0.0115515	1	-0.715205	0.616926	-0.0297748	1	-0.534444	0.752407	0.234139	0.943479	1.42852	0.216278	94.5	64	70.5	0	72.5	128	0	56	429.5	67.5	107	167.5	165.5	177	172.5	81	87.5	51	79.5	96	197.5	66.5	57
luxS	SPV_0309	protein_coding	-0.0365628	1	-0.161046	0.980211	-0.699407	0.0531287	0.00344614	1	-0.072633	1	-0.581064	0.395384	-0.0223991	0.985519	-0.161136	0.788925	-0.0181267	0.988587	-0.0719098	0.928659	-0.130679	0.927599	-0.322104	0.554952	9804.5	13983	20036	3424	12687.5	10834	229	11175.5	11625.5	10245.5	10642.5	14682	7487	9337	8539	14291.3	9180	12441	9277	12686.5	11621	10031	8221.5
nadC	SPV_1826	protein_coding	0.0252221	1	0.215132	1	4.38472	0.000167134	0.742614	0.719609	0.695313	0.975663	-1.67281	0.396099	1.12453	0.505052	0.326706	0.889166	-0.0574474	0.988587	0.468027	0.822878	1.12592	0.560172	0.703141	0.735194	1254	855	1208	229	1268	854	0	1129	2848	1110	787	1790	24150.5	22130.8	19264.8	1443	1353	1741	1793.5	1627	958.5	1919	1249
SPV_0923	SPV_0923	protein_coding	0.132655	0.994608	0.0367792	1	0.253301	0.618156	0.531647	0.331235	0.463144	0.70296	-0.77608	0.402857	0.688472	0.168086	0.832665	0.0650905	0.698681	0.18338	0.737217	0.122394	0.688225	0.198846	-0.536637	0.335945	356.5	662.5	1133.5	144	924	557.5	73	727	757	726.5	490	745	631.5	865.5	880.5	1219	548.5	781	749	915	686	877.5	527.5
SPV_0782	SPV_0782	protein_coding	-0.469093	0.523985	-0.332355	0.818516	-1.02215	0.00548691	-0.900367	0.0345966	-0.40841	0.733896	0.667434	0.404622	-0.731079	0.0993967	-1.49193	6.41398e-05	-0.370268	0.503545	-0.480555	0.34392	-0.810679	0.0765585	-0.924599	0.0296051	4825.5	4056.5	5277.5	863	2975.5	2634.5	13	1584	2170.5	2822	2905.5	4858.5	2107.5	2554.5	2009.5	2334.5	1903.5	2000.5	3234	3008.83	2439.5	2072	1686.5
fruB	SPV_0772	protein_coding	1.77984	0.140958	0.0818057	1	0.517336	0.623827	3.2687	0.000459324	1.1008	0.6157	-1.28514	0.40961	0.650636	0.665554	-0.374376	0.799494	0.0322566	0.995933	-0.233626	0.904442	1.25075	0.297183	1.71859	0.0937549	3533.5	4049.33	6279.5	7027	6883	4999	325	6602	15575	3321.5	3794	6519.5	6235.5	6361	5893	109224	5895.5	7315.5	3674	7075	13108.2	4056	6621
SPV_1136	SPV_1136	protein_coding	0.0713059	1	0.187435	0.959222	-1.03773	0.00198341	0.769566	0.054237	0.044945	1	0.601051	0.413579	0.414407	0.400111	0.723816	0.0595599	0.484347	0.307826	0.515692	0.2412	0.173583	0.858217	-0.235485	0.713031	5303	5915.5	9331.5	2056.5	5675	4760.5	724.5	8082.5	7145.5	6776.5	5972	8408	3057	3446	2863	8368	8255	11398	5815.5	6229.83	4947	6416.5	4283
SPV_2169	SPV_2169	protein_coding	0.734358	0.519358	-0.251459	0.985825	0.28367	0.702094	-0.160146	0.927071	0.425467	0.916489	-0.978101	0.413579	0.428744	0.676614	0.918943	0.163715	0.813251	0.287804	0.3896	0.689712	-1.14477	0.110723	-0.121461	0.939801	107.5	69.5	35.5	11	124	153.5	0	94.5	84.5	74	30	70.5	81.5	91.5	85	100.5	40.5	29	110	68.5	62	86.5	50
SPV_1589	SPV_1589	protein_coding	0.352738	0.987803	1.02842	0.722811	-0.910591	0.409295	1.89448	0.0988189	1.06301	0.713184	1.69561	0.417742	1.55434	0.190739	-0.0750299	0.975353	0.720077	0.623586	1.14777	0.385794	1.41747	0.290058	0.702785	0.666372	429	710.33	919.5	245.5	683.67	616.83	87	973	2012.17	1710.67	796.33	1264.5	329	359.5	339.17	4133.33	1162.67	1296.83	1361.33	1076.83	994.83	1948.83	589
SPV_1191	SPV_1191	protein_coding	0.212647	0.90265	0.0140151	1	1.20576	0.000466743	0.466204	0.339539	0.171791	1	0.68176	0.417742	0.671204	0.115174	0.764366	0.0550182	0.379078	0.476078	0.609778	0.160031	0.326694	0.636693	-0.0713219	0.9472	2963.67	1846.67	2875.83	827.5	2659.83	1911.33	166	2589.17	2892.83	2836	1549.5	2784.33	5627.5	5801.17	5367.17	3919.67	2195.83	2769.5	2963.17	2325.33	1709.33	3725.17	1890.5
SPV_1350	SPV_1350	protein_coding	-0.0292964	1	-0.00378252	1	0.182984	0.532604	0.0583574	0.938751	0.0410977	1	-0.402115	0.417742	0.175528	0.691467	-0.0902249	0.847158	0.139949	0.726622	0.318176	0.317826	0.456046	0.126535	-0.116981	0.83208	11410.5	13137.5	17265.5	3212	12757	10543.5	503	11877	13653.8	12232	10079	16203.5	13585.5	15943	15423.2	11736.5	10406.5	13237.5	8978.5	13378.5	12724.5	10338.7	10113.5
SPV_0781	SPV_0781	protein_coding	0.863521	0.0503016	0.330754	0.7617	0.590121	0.0979923	0.0426035	0.987174	0.280132	0.889923	1.17948	0.417742	0.664667	0.0929259	0.0409915	0.958042	0.152063	0.794071	0.378806	0.429981	0.357256	0.542328	1.00386	0.00624143	530	417	658	226	958	724	0	499	557.5	597	532	704	655	856	783	449	376	520	593	541	436	798	488
srf-08	SPV_2139	ncRNA	0.0166474	1	0.0205623	1	-0.678932	0.104808	0.187474	0.838076	-0.221443	0.994323	-0.63089	0.429288	0.00992274	0.998794	0.0563375	0.955325	0.0692011	0.928876	0.13009	0.886046	0.231747	0.817216	-0.402663	0.495567	859	713	918	277	683	450	30	405	640.5	671.5	698.5	968	411	585.5	501.5	880	648.5	818	592.5	617	534.5	482	414
rpsG	SPV_0252	protein_coding	-0.370542	0.474627	-0.262572	0.782295	-0.320247	0.314804	-0.127696	0.850748	-0.380137	0.576158	0.461767	0.433234	-0.249929	0.586869	0.19279	0.664617	-0.30086	0.469798	-0.617303	0.04463	-0.423905	0.277599	-0.457109	0.199311	126269	99682.5	150972	22636.5	86116	79846.2	4510.5	118996	95316.7	84646.2	92516.5	106679	91431	105350	89191.8	89631.8	85790	103934	77541.8	86692.5	70788.3	74111.3	69442.5
SPV_0872	SPV_0872	protein_coding	-0.143369	0.976108	0.0231753	1	-0.086001	0.858223	0.381959	0.442598	-0.196322	0.994323	0.618046	0.437643	0.0504176	0.956628	0.516727	0.204026	-0.0582117	0.930506	0.063352	0.935915	-0.0206558	0.992462	-0.274711	0.632818	2735.5	2772.5	4322.5	704.5	2999	2015.5	35	2646.5	2405.5	2432	2649	4124.5	2403	3419	2949.5	2795	3025	4421.5	2207.5	2635	2076	2438.5	1691.5
SPV_0009	SPV_0009	protein_coding	-0.258679	0.783322	0.151403	0.985825	0.789146	0.0174417	0.434023	0.331235	0.0441014	1	0.522665	0.444592	0.128669	0.882925	0.305484	0.52944	0.226054	0.671218	0.0428963	0.956636	0.0970409	0.937669	-0.277149	0.618951	360	556.83	732.67	64.5	531.5	423	22.5	529	584.83	663.83	340.5	680.33	655.83	1060	999.33	629.67	530.5	644.83	483.83	503.67	382.33	431	347.67
lacE-1	SPV_0428	protein_coding	0.704959	0.635458	-0.579439	0.846169	2.29523	0.000352975	-0.519998	0.681919	0.457251	0.957154	1.12116	0.444592	0.205149	0.916478	0.138087	0.937805	-0.150116	0.912876	0.219681	0.888568	0.0515041	0.991438	0.945198	0.286865	73	31	59	27	49	79.5	0	40	48	49.5	13	39	232.5	295.5	238.5	36.5	28	29	75	71.5	36	38	66
SPV_0690	SPV_0690	protein_coding	-0.652427	0.306404	-0.741714	0.420288	-0.535297	0.350094	-0.358415	0.698677	-1.06495	0.186172	0.966716	0.444799	0.0216583	0.998794	-0.214743	0.837908	-0.73128	0.305187	-0.674529	0.312097	-0.148397	0.931708	-0.620893	0.3476	38.5	29	62	0	29	31.5	0	40.5	31.5	20	11	42.5	23.5	35	25.5	40.5	18.5	24	15	20.5	14	31	29
ptvR	SPV_0096	protein_coding	-0.944849	0.270717	1.6569	0.0171641	0.0997056	0.898298	0.450922	0.642014	-0.0437657	1	-0.858794	0.447496	-0.272923	0.827519	0.474334	0.562697	-0.403184	0.650226	-0.556014	0.50126	0.326102	0.822594	-0.566222	0.500114	651	1861.5	2764.5	134.5	1121	746	75	3871	2199	3862.5	4415	6815	1654	1780	1773	2831	1283.5	1808.5	643.5	2087	1425.5	895.5	1009
SPV_1591	SPV_1591	protein_coding	1.06765	0.65497	1.4751	0.507497	-0.735609	0.565571	1.87782	0.149629	1.07903	0.765352	1.8207	0.456847	1.71348	0.192394	-0.202066	0.933823	0.941775	0.548687	1.34425	0.341054	1.65962	0.253333	1.07656	0.489884	2592.5	2503.5	2512	1280.5	4613	4545	158	5952	9689.67	8094.5	4320	7290	1641.5	1549	1188	14876.8	4788	4898	4485.5	4092	4624.5	8056.33	3959
pabB	SPV_0578	protein_coding	0.173433	0.798154	0.0967123	0.992607	-0.119739	0.682399	0.217829	0.541178	0.197355	0.862192	0.48058	0.456847	0.354061	0.21326	-0.394879	0.131993	0.148473	0.684904	0.358928	0.195301	0.187371	0.684493	0.525995	0.0401066	9428.5	10067.2	12862	2638	11992.3	9869.33	528	9369.67	11750.5	10798.2	7714.5	13686.7	9045.5	10321	8918.5	12676	8418.5	10051.3	9438.83	10920.5	9841.5	9800.67	7641
SPV_0651	SPV_0651	protein_coding	-0.795453	0.144221	-0.353564	0.801785	-0.299346	0.526674	-0.0429926	0.989259	-0.011219	1	-0.641535	0.456847	0.138597	0.896158	-0.0697528	0.93763	0.0430587	0.96188	0.0291249	0.982455	0.126475	0.929497	-0.942467	0.0313146	781	1908.5	2807.5	160.5	1167.5	953	71.5	1415	1564	1436	1006	1369	1040	1530.17	1601.5	1238	1371	1588.83	1536.5	1615.5	1175.5	1409.5	1054
spd_sr35	spd_sr35	ncRNA	0.056869	1	0.868005	0.32676	1.11363	0.0302275	1.04468	0.0789528	0.544969	0.734183	-0.763828	0.45932	1.10515	0.0546858	1.73629	0.00073178	1.14973	0.05666	1.23485	0.0248953	1.16915	0.049898	0.00826432	1	284	669.17	900.83	67	703.83	717.5	0	875	938.5	1072.67	625.5	1445.5	902.17	1455.83	1428.67	1093.5	850.17	1139.17	571.5	894.5	714.5	1049	660.5
srf-16	SPV_2291	ncRNA	0	1	0	1	-5.12548e-15	1	0	1	2.80279	1	0.96604	0.460118	0	1	0	1	0	1	0	1	2.00499	1	-5.12548e-15	1	0	0	0	0	0	0	0	0	0	0	0	0	0	0	0	0	0	0	2	0	0	0	0
SPV_0249	SPV_0249	protein_coding	0.278993	0.977001	0.473362	0.913277	1.2174	0.101805	0.631853	0.573092	-0.199965	1	-1.08467	0.46288	0.631621	0.579413	-0.0961952	0.955325	0.932723	0.334582	1.30485	0.111028	0.163129	0.950198	0.744182	0.469198	7829.5	1815	2972	1854	3707	2581.5	236	3321.5	2981.5	4277.5	4756	7894	10573.5	9887	7993	3864.5	4504	7883	5461	1739.5	1691	4713.5	2222
lacE-2	SPV_1047	protein_coding	1.10411	0.308003	-0.033603	1	-0.285356	0.757197	0.553615	0.640034	0.71292	0.762304	-1.16569	0.46288	0.435126	0.741172	-0.608374	0.54345	-0.0595943	0.97603	-0.442599	0.712721	0.369913	0.845588	0.917386	0.323022	226	407.5	550	109	1129.5	711.5	0	449	866	150	400.5	512.5	308.5	291.5	302	795	250.5	426.5	228	639	711.5	292.5	417
potC	SPV_1219	protein_coding	-0.255937	0.671016	0.0263746	1	-0.0671259	0.854037	-0.187525	0.692089	-0.306753	0.666743	0.471814	0.46288	-0.114335	0.855947	0.072665	0.899319	-0.233061	0.550987	-0.179812	0.682282	-0.196375	0.719587	-0.429341	0.190355	3059.5	2493.5	3271.5	517	2337.5	2177	134.5	1920	2236.5	2552	2296	3504.5	2358	3030.5	2687	2226	1866.5	2274	2043	1992	1776	1958.5	1445.5
murB	SPV_1222	protein_coding	0.193761	0.786451	0.133062	0.959222	-0.150739	0.624272	-0.0974887	0.879982	-0.303522	0.648312	0.395071	0.46288	-0.412008	0.174437	0.218182	0.541964	-0.296234	0.407366	-0.351273	0.262613	-0.478609	0.117859	0.141424	0.777331	9889	7033	10478.5	2352.5	9698.5	8652.5	218.5	8874	7608.5	7561.5	7985.5	12463.5	7687.5	8706.5	7066	6415.5	6340	8036.83	4931	6971	6270	4352.5	4476.5
lacF-2	SPV_1048	protein_coding	0.152261	1	-1.39765	0.589441	-1.07951	0.396245	0.276543	0.938751	0.655269	0.987137	-1.88051	0.465505	-0.252662	0.930558	-1.43364	0.320162	-0.169468	0.94575	-0.731369	0.706428	-0.0194054	1	0.334132	0.911742	28.5	73.5	86.5	0	103	82.5	0	32.5	142.5	36	0	32.5	18.5	38	29	109	51	31.5	40	103.5	99.5	26.5	53
lctO	SPV_0621	protein_coding	0.570123	0.442189	-0.201238	0.978204	-1.41771	0.000320762	0.0386258	0.993823	-0.116989	1	-0.611784	0.469042	-0.399092	0.533806	-0.913553	0.0416409	-0.222845	0.745318	-0.400653	0.511873	-0.145286	0.929497	0.399009	0.524265	32385	24633.5	31200	12107	36554	31031	1079	20785.8	33161	20263	21905	28806	10292	12057	9337	54579.2	12106	13825.5	18834	22083	25727.3	16698.3	12655.5
srf-17	SPV_2292	ncRNA	-0.1394	0.994608	1.10573	0.0399618	0.553675	0.228259	0.698984	0.180554	0.195986	1	0.819841	0.469184	0.797813	0.102558	0.899684	0.0488867	0.83868	0.0961343	1.1534	0.00925155	0.72348	0.180479	-0.387687	0.548782	829.5	808.5	956	252.5	535.5	535	45	1084.5	1411	1967	974	2361	995.5	1533.5	1158.5	1587.5	940.5	1004.5	1184	658	547	1291.5	717.5
spd_sr90	spd_sr90	ncRNA	5.03485	4.96675e-05	5.21189	2.99511e-05	6.7956	1.40927e-08	5.71174	2.83913e-06	5.26181	4.01255e-05	2.078	0.476561	6.23559	1.0111e-06	5.06167	2.00328e-05	5.29333	2.46099e-05	5.46836	1.4214e-05	5.52895	5.89008e-06	4.30628	0.000593465	2	7.5	16.5	91.67	201.83	155.83	0	288.67	332.5	315.17	210.5	331	778.17	912.67	965.5	378.33	348.83	346.83	415.33	194.33	158.5	539.83	296.83
rnhC	SPV_0368	protein_coding	0.028214	1	0.132278	0.978204	0.460292	0.110932	0.164017	0.765636	-0.101316	1	-0.465807	0.477077	0.00970087	0.996563	-0.33942	0.345331	-0.0782597	0.884645	-0.0366577	0.953588	-0.0892013	0.929497	0.137344	0.826515	12449	12688	15630.5	2659	13536.5	12876.5	401.5	13678	14641	11670.5	12340	17328.5	17000.5	19012.5	17378.5	14516.5	10519	12717	9160	11295	10617	8802	8582
sodA	SPV_0667	protein_coding	0.338372	0.750263	0.191553	0.978204	-1.12236	0.00379224	1.16504	0.00663704	0.0189703	1	-0.586252	0.479661	0.634461	0.203081	0.71318	0.119895	0.71054	0.160714	0.568657	0.262613	0.345878	0.660283	-0.381142	0.531971	44569.5	46252	74755.5	20794	54359	43028.5	3285	61582	55728	58428.5	49683	60480	26125.2	24539	19963.5	146520	69423	92484	50788.8	46352.5	36764.5	68035	36118
SPV_0792	SPV_0792	protein_coding	-0.383423	0.582194	0.229957	0.909983	-0.685179	0.0472412	-0.703287	0.0745357	-0.170547	1	-0.665714	0.479661	-0.462212	0.299588	-0.0843635	0.910075	-0.225222	0.675512	0.00466503	1	-0.424315	0.413843	-0.393117	0.406956	1916.5	2388	3319.5	289	2150	1874.5	42	1583.5	2006	2782.67	1923	3565.5	1233.5	1822.5	1455.5	755	1323	1600	1533	2044	1905	1115	973
ulaB2	SPV_1960	protein_coding	-0.115119	1	-0.911734	0.786262	0.126623	0.93648	0.265001	0.930666	0.0254042	1	-1.61506	0.479661	0.61023	0.744227	0.644086	0.676316	-0.544336	0.736695	0.459874	0.79655	0.426687	0.897087	0.293202	0.9118	48.5	45.5	43.5	0	96.5	21	12.5	34	44.5	30.5	7.5	33	29.5	59.5	59	67	33.5	41	30	38.5	47.5	51	44.5
SPV_0637	SPV_0637	protein_coding	-0.114581	0.994608	0.241003	0.940073	-1.34953	0.000225354	0.348218	0.573092	-0.176531	1	0.633048	0.481428	0.253376	0.726886	-0.0505695	0.95568	0.200003	0.754417	-0.184683	0.79655	-0.127134	0.929497	0.235306	0.754186	4074	3311.5	4314.5	632	3460.5	3653	173	3337	4225.5	3749.5	4360.5	4343.5	1327.5	1819.5	1275	3269.5	4702	3926.5	2753.5	2834	2852	2868.5	1892.5
SPV_1265	SPV_1265	protein_coding	0.507178	0.854585	-0.0686984	1	-0.715272	0.416792	0.563005	0.679858	-0.266514	1	1.18337	0.481482	-0.291721	0.882925	1.08076	0.240332	0.163944	0.912876	0.0910196	0.962533	0.220756	0.935554	1.47479	0.0988154	240	59	62	51	134.5	134.5	0	124	94.5	124.5	72	137.5	83	97.5	38.5	301.5	100.5	79	141.5	68	40	72	45
ilvH	SPV_0405	protein_coding	0.0114437	1	-0.516983	0.507497	0.0898822	0.86233	-0.964305	0.0182483	0.144562	1	0.615283	0.482696	-0.452148	0.374943	-0.290386	0.602043	-0.451799	0.39424	-0.349174	0.527368	-0.350286	0.604715	1.0133	0.0125071	5596	5572.5	6897.17	1107	6346	5524.5	39.5	4894.5	4223	3244	3067	5638.5	5861	6779	5699	2409	2413.5	2706.5	4364	6425	5622.5	3366.5	3229
SPV_1874	SPV_1874	protein_coding	-0.541194	0.975873	1.05726	0.853272	2.19199	0.12451	3.12516	0.0483365	0.284993	1	-1.78856	0.482696	1.32805	0.50815	-0.611772	0.786959	0.25738	0.915802	0.418285	0.886791	1.35135	0.55378	0.0534989	0.991965	14920	25514.5	49102	3587	25869	13456.5	2682	109230	39489.5	34639.7	61875.5	66790.5	110398	122702	140229	54328.8	186419	350715	15730.7	40888.3	30620.5	24970.5	32124.3
uvrB	SPV_1096	protein_coding	0.437839	0.208452	0.3183	0.548963	-1.01033	4.52885e-06	0.27811	0.419153	0.0627584	1	0.427492	0.482696	0.19271	0.641279	-0.326235	0.277633	0.224696	0.528022	0.236312	0.50126	0.123883	0.851633	0.370582	0.226245	11077.5	8788	12513	3237	14725.5	11346.5	228	10874.5	12304.5	11918.8	9353.5	16407	5100	5568.33	4582.5	13013	8297.5	11262.5	7433	10601	9642.5	8307	8278.5
ptvB	SPV_0094	protein_coding	-0.774298	0.208452	1.92071	8.23549e-06	0.125779	0.833284	0.460447	0.459866	-0.313025	0.916489	-0.629617	0.482696	-0.420464	0.52002	0.0234626	0.985494	-0.384586	0.543817	-0.748144	0.130527	0.132469	0.931677	-0.658045	0.22362	7985.5	14800.7	20404	2209.5	7466	5621	704.5	25238	13567	34465.3	44732	72052.3	12956	15067	16002.8	22824.5	10764	15671.5	4842	13831.5	9807	7680	7059.5
SPV_0142	SPV_0142	protein_coding	0.0112914	1	1.99355	0.572764	1.78569	0.315508	1.23216	0.769164	1.97634	0.69851	2.1636	0.482696	2.06831	0.352251	1.31631	0.595423	1.49879	0.547501	2.53749	0.139876	1.38971	0.7565	4.29807	0.00686791	0	3	1	0	2	1	0	11	8.5	1	11.5	2	8	4.5	1.5	4	2	2.5	5	9.5	0	10	1
SPV_0778	SPV_0778	protein_coding	0.336481	0.702372	0.102686	1	0.246015	0.580133	0.0556915	0.978009	0.370362	0.772395	1.06628	0.482696	0.573544	0.20385	0.238035	0.679044	0.275518	0.623586	0.490015	0.296865	0.33916	0.610307	1.31137	0.000593465	477	334.5	603	137	475.5	536	36	327.5	528.5	410.5	373	618	590	493	474	467.5	308.5	428	580.5	483.5	398	618	353
SPV_2134	SPV_2134	protein_coding	-0.221023	0.976186	0.141611	1	0.659972	0.158544	0.348704	0.647621	0.199811	1	-0.923149	0.486468	0.440737	0.520906	0.337312	0.622891	0.158516	0.8419	0.500802	0.412167	0.690039	0.245515	-0.712623	0.204005	53.5	111.5	187.83	29	72.83	78.83	0	83	124	114.67	88.67	147.33	142.67	202.83	173.33	192.33	89	87	121.17	130.67	69.33	122.33	71
SPV_0697	SPV_0697	protein_coding	0.451791	0.527896	-0.0778768	1	-0.802904	0.0310715	-0.21555	0.772427	0.0185502	1	0.667082	0.486468	-0.171069	0.840147	-0.882074	0.0251218	-0.00300927	1	-0.0557057	0.949094	0.0613662	0.972114	0.909703	0.0278651	1711	1389	1372	524	1949.5	1489	86	838.5	1423	1351.5	838.5	1908	698.5	1035.5	780	1590.5	850	856.5	1023.5	1359.5	1389.5	945	775.5
SPV_0619	SPV_0619	protein_coding	0.91716	0.349033	0.626693	0.746234	0.12716	0.889603	0.935051	0.228797	-0.0500028	1	-0.900453	0.499675	0.898523	0.250646	1.07485	0.121269	1.62784	0.0175034	1.54103	0.0170434	1.20761	0.105237	-0.362565	0.770659	45	63	56	44	59.5	52	0	49.5	43	97.5	51	87.5	52	58	62.5	119	75.5	70	68.5	40	20.5	77.5	41.5
SPV_2326	SPV_2326	protein_coding	-0.210211	0.997206	-0.371733	1	-1.50455	0.295324	-1.07688	0.6237	-0.866402	0.951311	1.94912	0.499675	-1.97512	0.305649	-0.663493	0.758453	-0.553557	0.826393	-0.779888	0.747233	-0.983211	0.723523	-1.85747	0.272877	0	24.33	18.33	0	17.5	13.17	0	18	6.5	4.33	19.17	3.67	1.17	9.33	4.33	10.08	6.33	0.33	6.17	7.17	5.67	0.33	4.17
lepA	SPV_1060	protein_coding	0.048769	0.997206	0.137489	0.920471	-0.03835	0.895215	0.125567	0.764732	-0.0920345	1	0.347363	0.499675	0.0328622	0.95522	0.0313152	0.9521	-0.0930503	0.794071	0.150297	0.668074	-0.152319	0.731326	0.199108	0.529999	30594.5	22275	30343.5	6564.5	26215.5	24031.5	686	24140.5	24333.5	26060.5	22389	37241.5	24311.5	28329	24804.7	29063.8	20269	26008.8	20597.5	22926.5	20325	19956.5	16104.5
dapE	SPV_0152	protein_coding	-0.200631	0.764255	-0.225532	0.786262	1.20994	5.57641e-08	-0.118073	0.833634	-0.269502	0.71871	-0.452293	0.499675	-0.0730267	0.914197	0.107119	0.799494	-0.521623	0.0716476	-0.344574	0.264484	-0.185559	0.715056	0.0258508	0.974441	7562.5	4898	6866.5	1298.5	4935	4820	254	5294	5922	4708.5	3750.5	7212	12380	15405	15090.2	6222.5	3862	4809.5	4238	4340.5	4509	4975.5	3726.5
cinA	SPV_1740	protein_coding	0.36712	0.994608	1.42121	0.644975	4.44749	0.000487164	0.449429	0.885592	1.95027	0.427059	-1.62693	0.499675	2.09284	0.161428	-0.0922561	0.975353	0.452259	0.826393	1.44092	0.389148	1.92812	0.247887	2.35755	0.111831	7839	8611	10055.5	1558.5	13064	11583.5	395	10724.5	57737.8	12057.5	21260.5	34278.5	267215	122499	141391	13293.5	7804	9215	26615.5	40629.5	17766	25802.5	22623
rex	SPV_0976	protein_coding	-0.31435	0.733483	-0.045311	1	-1.0674	0.00167831	0.0352882	0.993823	-0.197512	0.994323	0.603678	0.499675	-0.0638219	0.946833	0.090531	0.907392	-0.321084	0.547501	-0.376764	0.456271	-0.382772	0.529092	-0.352954	0.507183	8534.17	11181.3	18082.7	1616.5	10080.5	10004.5	274	8210	11446.2	7824.5	12474	11945.2	5170.5	6587.17	5117.67	7088	9414.83	13953	7338	10774.3	8379.5	7192.5	5998.83
tRNA-Ala-3	SPV_1815	tRNA	-0.480371	0.985766	-0.585267	0.980211	-0.658694	0.6849	0.0467152	1	0.0484331	1	2.89448	0.499675	0.165232	0.961717	-0.600135	0.786959	-0.682867	0.745318	0.277259	0.922168	-0.0853301	0.991438	-0.00571962	1	4779	4110	6416	586	3010.83	4251	56	3822	5357.5	2165.5	3116.5	4063.5	2291.83	3230	3674	4482.5	4526	3681.5	3432	4949	4474.5	4081.5	3303
SPV_0122	SPV_0122	protein_coding	1.48218	0.0357436	0.304703	0.956893	-1.00499	0.083068	1.49044	0.014335	1.39395	0.052186	0.986832	0.500162	1.21111	0.0525071	0.602601	0.428644	1.11945	0.0923411	1.47225	0.01265	1.6214	0.00891311	1.10721	0.0895442	260.5	296.67	358	179.5	790.67	760.67	8	356	747.33	416.33	219	411.83	93.33	155.67	189.33	903.33	638	585.67	401.17	1057.5	555	460.33	302.5
tarJ	SPV_1126	protein_coding	0.34037	0.671016	0.0972996	1	-0.226068	0.596573	0.56161	0.195731	-0.0365565	1	-0.50897	0.500162	-0.15609	0.84688	1.18748	0.000627121	0.111942	0.86219	-0.111937	0.886961	-0.0346142	0.989389	0.0329679	0.974777	10720.5	13538.5	19203.5	2521.5	22868	16298.5	393	13881.2	12050	9980.5	14018.5	18485	10113.5	14544	10630.5	24024.5	12498.5	16697	9233.5	14091.5	11086.5	8247	8221.5
rnpB	SPV_0340	RNase_P_RNA	0.952865	0.229096	0.369402	0.909818	-0.898393	0.115528	-0.00582371	1	0.481212	0.836042	-0.75364	0.500162	0.195078	0.890646	0.188948	0.858373	0.535262	0.495035	0.622352	0.40669	0.995843	0.1407	0.540402	0.500114	332178	331617	299956	113312	757242	505403	9600	757297	559003	468369	177952	569180	125038	201837	181520	280891	244471	275088	151770	456853	526388	209834	291862
SPV_0310	SPV_0310	protein_coding	0.02879	1	-0.0372868	1	-0.603827	0.0704218	-0.333422	0.488009	-0.38285	0.660573	-0.46474	0.501911	-0.59295	0.115174	0.267118	0.569719	-0.374136	0.427795	-0.381684	0.389565	-0.34177	0.535784	-0.772853	0.0319494	31886	44375	66434.5	12189	44165.5	33650.5	1773	42165.8	32696.5	35806.5	38007.5	52066	24473.5	32875	30910.8	33555.5	23946.5	34348	22102.8	35573.7	30692	20322	20729
xylR	SPV_0423	protein_coding	-0.344646	0.671016	-0.685768	0.211377	-0.508982	0.179877	-0.317701	0.571115	-0.243546	0.945337	-0.634648	0.501911	-0.316923	0.579106	-0.0218752	0.984312	-0.509861	0.282422	-0.378101	0.44714	-0.338896	0.59176	-1.17722	0.00175272	752	1881	2920.5	319	1447	1061	77	1019	1348.5	855.5	1059	1108	1033	1344	1240.5	1330	984	1247.5	1107.5	1536	1091	1117	759.5
acoB	SPV_1027	protein_coding	0.238792	0.994608	-0.506568	0.865893	-1.09244	0.110407	-0.940095	0.263745	-0.0714183	1	-0.873009	0.515215	-0.878143	0.307718	-1.2254	0.095283	-1.11492	0.18332	-1.23343	0.100216	-0.348251	0.847898	0.182468	0.916123	164	154.5	122.5	10	244.5	193.33	16	90	118	58	148	66	65.5	74	62.5	103	41.5	56	66.5	148	141.5	37.5	60
SPV_1864	SPV_1864	protein_coding	0.209417	1	1.52238	0.623469	1.4815	0.295324	2.52748	0.100313	1.10256	0.850346	-1.65295	0.515544	2.63001	0.0794902	1.8022	0.249476	1.97369	0.243886	2.94454	0.0418009	2.26152	0.170407	1.04165	0.614255	912	2342	2778	489	2366	1820.5	112	4080	5025	7744.67	1610	6867	4052.5	5954	5953.5	7048.5	9032.5	11510.5	5621.33	2731.5	1838.5	8295	4316.5
licB	SPV_1124	protein_coding	0.520186	0.229096	0.0907198	1	-0.106662	0.791551	0.483066	0.187821	-0.00198035	1	-0.435928	0.515544	-0.0922736	0.91306	1.19554	3.09165e-05	0.156678	0.747561	-0.0177805	0.98637	0.0729392	0.94471	0.103774	0.896236	13539	10043.5	13886	4248	18240.5	12736	471	11926	9735.5	9493.5	10769.5	17227.5	9540	13098.5	10802.7	17945.7	10554.5	15277.5	8412.5	12340	10039	7957.5	6948
bta	SPV_1327	protein_coding	0.11586	1	-0.00551783	1	-1.41024	0.0101597	0.891792	0.198229	0.441773	0.897606	-0.769882	0.515961	0.445412	0.638626	0.324164	0.722852	0.610828	0.455708	0.639985	0.406396	0.421845	0.715056	-0.722259	0.335945	2443	9147.5	14838.5	1382	11634	7786.17	155	9293.67	8960.5	7947.5	6765.5	8223.5	2816.5	3287.5	2997.83	14247	10750.5	13827	6478	12259	9767	7493.5	5138.5
aroB	SPV_1209	protein_coding	0.0420175	1	0.216185	0.886328	-0.469068	0.128271	-0.492118	0.174407	-0.284242	0.794946	0.51006	0.522478	-0.522214	0.128935	-1.33679	1.44316e-06	-0.568837	0.109116	-0.396776	0.292526	-0.462322	0.243728	0.0442043	0.958595	12070	9830.5	13407	1898.5	12805	12152	118.5	8031	10308	9226	11677.5	17428.5	7814	9371.67	7166	9391	5637	5927	7462.5	8228	7927.5	5110	5578
piaA	SPV_0915	protein_coding	-1.65688	0.282002	-2.15042	0.150095	-1.83919	0.078448	-2.81234	0.0167165	-1.48526	0.488015	1.54279	0.526546	-2.46636	0.0342822	-2.88979	0.0101164	-1.00583	0.484441	-2.65602	0.0193991	-2.18462	0.0763991	-0.1243	0.965114	168	12	17	3	14.5	29.5	0	13.5	18	10	23	6	14.5	41	2.5	12	6.5	6	13.5	25	22.5	3.5	7.5
aroA	SPV_1205	protein_coding	0.0794126	0.994608	0.0312563	1	-0.354853	0.169023	-0.352051	0.252313	0.162144	0.948523	0.394978	0.526838	-0.234174	0.528677	-0.859366	0.000261267	-0.252691	0.472471	-0.241721	0.486406	-0.152671	0.791926	0.0227062	0.974777	14488	17139.5	22474.5	2960	20442	18645.5	432.5	15341.5	17663	14613.5	12422	25216	12428.5	15010	12680.5	15201.5	9396.5	10492	14010	18588	16650.5	10422.8	10769.5
clpP	SPV_0650	protein_coding	0.0187831	1	0.330016	0.816881	-0.276824	0.542725	0.381759	0.501002	0.129789	1	-0.536031	0.52793	-0.0712642	0.944831	0.759832	0.0659443	0.152604	0.816104	0.117315	0.888568	0.0917417	0.9449	-0.740553	0.0952469	13493	25104.5	38349.5	3912	30330.5	22628	402	30578.5	23485	24943	26498	35266.5	18108.5	22164.5	18832.5	27673.5	22307.5	30270	19768	27079.5	20505	16782	14575.5
xseA	SPV_1067	protein_coding	0.0713367	0.994608	0.0694207	1	-0.490033	0.0264509	0.102858	0.841584	-0.0687023	1	0.416985	0.52793	0.0320782	0.957852	-0.564287	0.0150339	0.020167	0.97229	0.0904526	0.832806	-0.0695653	0.931151	0.396027	0.13903	17592.2	14207.5	17733	4038.5	16325	13962.3	391	14371.7	17326.8	14493.7	12100	22704.5	10128.8	12864.8	10921	18305.5	11773	14376.5	12825.2	13510.8	12324.7	11506	10141
aatA	SPV_0099	protein_coding	-0.0223325	1	-0.00358142	1	-0.286892	0.35063	-0.269574	0.50689	-0.501839	0.249195	-0.380776	0.538342	-0.633615	0.0321831	0.00102111	1	-0.500528	0.129867	-0.579534	0.0488021	-0.483741	0.15317	-0.135552	0.823	37775	30131.5	44819	5050	45585	34254.5	937	32452.5	28739.5	26524.7	32196	45101	25922	35370.8	26963.8	22649.5	22738	30263.5	17162.5	24760.5	23042	15203	16508.5
speE	SPV_0811	protein_coding	0.0705274	0.995932	0.178773	0.914262	-0.0661386	0.858223	0.137931	0.814104	0.320525	0.654851	0.543742	0.540342	0.659287	0.0219004	-0.753745	0.00586966	0.141922	0.746728	0.133979	0.783247	-0.0350289	0.979241	0.114964	0.859701	7054.5	4544	7045.5	1627	5335	5393	190	5232	5887.83	5653.5	5787.5	7993.5	5470	6376.5	5108.5	5601	5189	5916.5	7339	6087.17	5388.5	8482.83	5575.5
SPV_2171	SPV_2171	protein_coding	0.0149601	1	1.11353	0.442941	-0.22179	0.832034	-0.965769	0.329261	-0.0124525	1	1.17884	0.543159	-0.471293	0.736605	-2.53536	0.00105816	-0.504319	0.663908	0.0450387	0.98637	-1.09652	0.290469	-0.331845	0.849588	5456.5	6153	5743.5	448	7592	6814	27	2008.5	4496	9744.5	12492	11947	4026.33	5309.5	5122	791.5	3262.5	2889	4977	4823	4390.5	1967.5	2502
SPV_1095	SPV_1095	protein_coding	0.159593	0.976186	0.200759	0.959222	-1.18996	0.000926703	0.2747	0.684275	-0.120797	1	0.645935	0.544323	0.264868	0.701832	-0.58371	0.189276	0.348108	0.533342	0.277185	0.661044	0.314275	0.676911	0.672902	0.140153	1155.5	658	710.5	99.5	1266	937.5	26	764.83	993.5	996.5	597.5	1179.5	302	389	389.33	1146	677	782.5	594	711.5	632	738	557.5
atpC	SPV_1334	protein_coding	0.168333	0.931058	-0.199606	0.945186	-1.24527	4.66724e-05	-0.512871	0.215485	-0.548185	0.370824	0.491794	0.544618	-0.622666	0.102929	0.0615075	0.936527	-0.568801	0.173815	-0.748263	0.0370057	-0.643578	0.110196	-0.362758	0.439728	76440.2	47424	72201.5	20289	63731	49624.8	3340.5	51946.5	42844	49312.5	47626	58744.5	25175.5	28283.5	25292.7	49115.2	30306	35160	31928.5	42823	35256	28997.5	29898
coaC	SPV_1089	protein_coding	0.0484537	1	-0.191753	0.9626	-0.393467	0.34633	0.171556	0.839397	-0.0877404	1	0.630715	0.544618	-0.315884	0.603141	0.266095	0.637622	0.000496657	1	0.0868229	0.91598	-0.113191	0.931895	-0.80937	0.0527622	3497.5	5787.5	8345	1567.5	5883	3746.67	185.5	4352.5	3511.5	4129	3759	6270.5	3498.5	4596.5	4495.5	4605	4305.5	6980.5	3715	5691.5	3995.5	3204	2595
spd_sr13	spd_sr13	ncRNA	0.303242	0.640788	0.192252	0.915325	-0.147897	0.691305	0.877167	0.00296008	0.0639532	1	0.45123	0.546129	0.209631	0.691467	-0.0812466	0.897867	0.389839	0.317937	0.514132	0.120268	0.203868	0.750621	0.17273	0.754619	455.16	274.5	474.33	96	472	454.5	17	483.66	466.33	399.66	336.83	533.66	309.5	344.5	373.16	872.83	460.16	514.66	368.33	323	322.66	286.83	221
cps2I	SPV_0324	protein_coding	-0.115611	1	0.223062	0.995758	0.170361	0.826613	-0.154309	0.927071	0.378982	0.945337	0.826754	0.546129	0.769725	0.287087	-0.495743	0.532903	0.580957	0.472471	0.569782	0.473175	0.841226	0.270762	0.665076	0.389632	23144.5	11995.8	8878	3314.5	12396.5	11762.5	570	14178.8	20345.8	21589	7933	20696.3	12264.5	20010.5	17520.8	14881	10499	8709.5	23000.8	12887.7	11831	23849.5	12815.7
SPV_0646	SPV_0646	protein_coding	-0.0920936	0.997206	-0.404098	0.730114	-0.0103756	0.987871	-0.0248187	1	-0.121799	1	-0.540765	0.546129	-0.0120804	0.998242	2.40256	1.9069e-11	-0.727147	0.124251	-0.502936	0.322975	-0.525013	0.343975	-0.391863	0.492676	8782.5	9851	15209	2679	9351	7577	263	9449.5	8712.5	6445	6684	10346	9938.5	12010	9626.33	6521	7812.17	12113.5	6010.5	9901.5	9259.83	5219.5	5686
gls24	SPV_1590	protein_coding	0.277275	0.997206	0.988059	0.795443	-1.08965	0.379921	1.52271	0.28241	0.854429	0.89863	1.69685	0.552757	1.55311	0.272969	-0.245731	0.919041	0.639147	0.718701	0.989306	0.539772	1.31938	0.433629	0.392369	0.889287	5421.67	7164.17	9211.33	1999.5	7889	7330.33	481	8862	18072.3	15447.7	10790.5	12239.8	3325.5	3470	2849	33447.2	9835.67	10792.5	11684.5	10037.3	9935.67	20837.5	8674.17
SPV_0741	SPV_0741	protein_coding	-0.262802	0.744077	-0.633686	0.149872	-1.14493	5.143e-05	-1.02654	0.00104903	-0.742345	0.0658411	0.468107	0.553256	-1.16388	0.000256732	-0.695887	0.0326811	-0.96974	0.00431588	-1.1956	0.00011313	-0.93007	0.00566082	0.329438	0.452811	30990.5	15848.5	21120.3	4113	18947.5	15742.5	469	14685.8	11712.5	9790	11466	21018	9274	12418.3	8218.5	13364.3	6911.33	8184.17	10625.5	11766	11168.5	7084.5	6988.5
SPV_1585	SPV_1585	protein_coding	0.473186	0.928394	-1.39744	0.420288	0.157782	0.899146	2.52268	0.0139499	0.10983	1	-1.20208	0.553256	0.155263	0.950105	-0.424853	0.786959	-0.0413381	0.993291	0.371874	0.831313	0.142466	0.97449	0.710551	0.641855	408	308.5	368.5	125	342	488	18	186.5	486.5	140.5	75	178	401.5	428.5	331	2158.5	1475	1584.5	314	322.5	324.5	417	138
SPV_0793	SPV_0793	protein_coding	-0.729919	0.348979	-0.131393	1	-0.506904	0.35615	-0.869584	0.137227	-0.133225	1	0.686818	0.553256	-0.523951	0.460372	0.22756	0.784443	-0.267173	0.736456	0.112777	0.916699	-0.485762	0.56434	-1.23311	0.0219265	193.5	346	511	29	231.5	201.5	0	262.5	260.5	391	147	332	146.5	302.5	254	94	167.5	185	202	219	338.5	122	125.5
cps2L	SPV_0328	protein_coding	-0.493075	0.290361	-0.22378	0.890417	0.0508077	0.904138	-0.415024	0.293893	-0.0757802	1	0.445105	0.553256	0.0150013	0.991251	-0.0697232	0.919041	-0.169738	0.734407	-0.272224	0.554515	-0.0583389	0.964396	-0.0273837	0.975484	42078	30391.5	42496	5173	27938	24440.3	1226	31316	30525.2	32681.8	19067	41202	33745	44444.8	36083.8	28011.5	20701	22545	36667.5	28814.3	22850.5	33645.7	23413
sfuB	SPV_1607	protein_coding	-0.635281	0.902501	-0.413895	0.995758	0.830327	0.516618	-1.10682	0.487545	-0.514147	1	-1.49091	0.553256	-1.40194	0.324175	-0.576569	0.745527	-1.73174	0.222486	-0.935858	0.561968	-1.42285	0.366719	-0.725159	0.704822	1081	442	443.5	187.5	188	186.5	35	204.5	344.5	475.5	255	743	1098.5	1203	1132.5	624	119.5	98.5	647	293	192.5	260	136
bguC	SPV_1833	protein_coding	-0.251156	0.994608	-0.354687	0.992607	2.7791	0.000995688	-0.241202	0.926072	0.245973	1	-1.24957	0.553256	0.130023	0.95522	-0.483686	0.734031	1.19654	0.2988	-0.026062	0.995321	0.0864557	0.989324	0.0647518	0.980083	262	294	295.5	46.5	288.5	177	20	274.5	323.5	201.5	157	269.5	1522	2244.83	1918.67	230	169	202	216.83	357	268	236	188
ribF	SPV_0994	protein_coding	-1.00054	0.838845	-0.377229	1	0.657895	0.738218	0.200616	0.987174	0.322253	1	2.23141	0.553256	0.470163	0.908036	0.732768	0.762749	0.00952237	1	1.05342	0.66126	-0.0959306	1	-0.383297	0.93111	27	5	0	0	3	10	0	0	5	4	0	25	6	19	28	11	6	16	6	9	20	22	5
argG	SPV_0110	protein_coding	-0.314636	0.844729	-1.0446	0.107682	1.56887	0.000381028	-1.28686	0.012108	-0.471585	0.778995	0.757513	0.554632	-0.990446	0.0622099	-1.09969	0.0282975	-0.156291	0.850978	-0.349699	0.653748	-0.502237	0.525586	0.11973	0.925397	1045.5	545.5	646	91	727	556	21	449.5	628.5	355	128	611	1574.5	2677	2289	290	302	163.5	447	518	379.5	292	321.5
SPV_0555	SPV_0555	protein_coding	0.235641	0.841753	-0.118337	0.995758	-0.483446	0.190749	-0.344662	0.504264	-0.403779	0.660573	0.494555	0.556615	-0.555149	0.183433	0.0136313	0.996425	-0.776023	0.054148	-0.410433	0.383818	-0.207289	0.800694	0.239364	0.690742	18790.5	11383.5	12823.5	4356.5	16366	11964	557.5	11522.5	11297	11907	9520	16220.5	8409	12555.5	9214	16744	6017.5	6879.67	7890.5	9694.33	9445	7454	6073.5
SPV_1263	SPV_1263	protein_coding	0.520813	0.869479	-0.576554	0.902967	-1.23806	0.159576	0.668995	0.629863	-0.184078	1	1.22751	0.55966	0.0925786	0.965974	0.69339	0.557359	-0.0237755	1	0.251351	0.890148	0.1953	0.947033	-0.482657	0.761624	927.5	273	552	337.5	545	312.5	81	365	290	496.5	202	391	274	230.5	200	1522.5	467.5	452.5	688	256	288	524.5	367
adhE	SPV_1834	protein_coding	1.24795	0.818918	-1.54522	0.808568	-2.09109	0.289605	0.514762	0.919928	1.30202	0.908979	-2.11516	0.55966	-0.683477	0.871568	-2.70838	0.20569	-1.70537	0.501563	-1.80481	0.472447	1.68726	0.588098	0.675805	0.875521	11223.5	43370	66569	10639	135807	76452.5	135	20362.5	49893	3430	16716	16527	8728.5	9064.5	8206.33	136694	7976.5	10473.5	6169.5	109954	125150	3230.5	35450.3
srf-03	SPV_2086	ncRNA	0.384871	0.994986	4.0083	0.0399618	5.25694	0.000511545	0.591922	0.864195	5.27072	0.00385988	-1.81846	0.560541	5.8741	0.0007339	-0.199435	0.955325	4.81119	0.00593056	5.16922	0.00191866	5.56231	0.00144434	4.20214	0.0124253	62.5	34.5	27	18.5	41.5	33.5	0	121.5	1476	63.5	420.5	1725	2382.5	954.83	1156.5	98	46	21	2616.5	1006.5	321	2137.5	1526
SPV_0595	SPV_0595	protein_coding	2.16417	0.019284	1.61418	0.127912	1.05641	0.191728	1.36012	0.13249	1.93445	0.0432591	-0.986917	0.563265	1.79404	0.0301848	0.36365	0.787357	1.35563	0.148001	1.5138	0.0710694	2.18902	0.00954066	1.89339	0.0237437	18	84	47	32	280	210	0	101	554	146.5	111	177	87	129	91	156.5	92	80.5	97	170.5	213	103.5	99.5
plsX	SPV_0043	protein_coding	0.0756555	0.997206	-0.368896	0.598474	0.184115	0.618156	-0.394637	0.317847	-0.37257	0.62799	0.467811	0.564573	-0.656268	0.0501407	-0.518873	0.128634	-0.622479	0.080352	-0.700764	0.0302292	-0.475434	0.241822	-0.112279	0.884754	21914	16899	24726.5	5084.5	22296.5	16837	463.5	17447	14301	12517	12059	21760	20505	25884	22425.8	19064.8	9210	12397.5	9950	15654.5	14598	8652	9853.5
lacR	SPV_1044	protein_coding	-0.394633	0.514433	-0.402164	0.569917	-1.14312	0.000110206	-0.120302	0.885592	0.0877779	1	-0.436029	0.564573	-0.00509979	1	-0.104148	0.871076	0.0503906	0.933551	-0.00136081	1	0.151441	0.870129	-0.7482	0.0342048	4016	7565	9490	988	5682.17	4540	237	6181.5	6561	5195.83	3651	5653	2320.67	3462.67	3273.5	6087.67	4133	5639.83	5405	7142	5583.67	5408.33	4098
SPV_1367	SPV_1367	protein_coding	-0.153653	0.832292	0.114379	0.961297	-0.318037	0.173087	0.0135588	1	0.0939639	1	-0.306249	0.570302	0.320341	0.246043	-0.0921373	0.811941	0.0436323	0.915425	0.146606	0.692928	0.130731	0.804797	0.107649	0.828152	20679.8	21066	30246	4224	21278.5	19001.5	685.5	19377.5	26073.5	20058.5	21972.5	29041.3	16494	20823.7	17418	22108.5	16787	20448.5	21744.5	22199	18065.5	22368	16757
SPV_2271	SPV_2271	protein_coding	-0.312036	0.633407	0.0487129	1	-0.498199	0.109805	-0.217352	0.681031	-0.200832	0.948523	0.462517	0.577582	-0.694404	0.0332955	-0.0564815	0.93423	-0.481166	0.207903	-0.726487	0.0222802	-0.421606	0.311096	0.396556	0.317986	17576.5	9500.5	12737.7	1735	12232.5	10008	475	14889.5	10044.5	9721.5	11894	17172	8434	10987.5	7916.5	11698.5	7482.33	9628.5	8537	10731.5	9405.5	5645.5	5460
pfbA	SPV_1617	protein_coding	-0.950875	0.661396	0.473193	0.974294	0.599118	0.607601	-0.0321749	1	0.480478	1	-1.26292	0.577582	0.221616	0.930558	-0.715192	0.623903	-0.176971	0.921078	0.386198	0.833712	0.193507	0.961968	-0.337679	0.895146	377	615.5	562.33	41	293	270	21	321	669	946	244	874	502	923.5	878	697	341	262	674.5	584	517	529	395
ftsX	SPV_0660	protein_coding	-0.141843	0.90265	0.196112	0.851398	-0.649306	0.00539698	0.412793	0.165375	0.0225421	1	0.352888	0.592217	0.338745	0.28235	0.0873571	0.855147	0.277616	0.43335	0.422786	0.133185	0.380169	0.247027	-0.163573	0.709769	11269.5	13192	16397.5	2388	12634.5	10787.5	486	11733.5	14143.5	15160	10880	17012	7267.5	9957.5	7709	16890	12788	15015	12049.3	11595.5	9983.5	12918	8909
SPV_0614	SPV_0614	protein_coding	-0.496911	0.775848	0.371791	0.945273	-0.469617	0.535683	0.148537	0.938751	-0.133394	1	0.915105	0.594266	0.0893164	0.957852	0.148519	0.915289	-0.298354	0.773325	0.709987	0.415752	-0.409561	0.780102	0.455044	0.670844	820	1057.5	1538	94.5	692	1039.5	9.5	851.5	1703.5	760.5	1555.5	1662	535	1222	630.5	918.5	1041	1050	451.5	986.5	1090.5	538	435.5
SPV_1176	SPV_1176	protein_coding	0.68258	0.54925	-0.254917	0.985825	-0.799925	0.205048	-1.04957	0.135558	-0.32363	0.994323	0.846364	0.59801	-1.35873	0.0353053	0.0228545	0.997097	-0.284048	0.766759	-0.134665	0.916699	-0.681874	0.454645	0.480381	0.613815	1075.5	1119.67	1288.5	229.5	2313.5	1850.5	0	654	1002	643	962.5	1068.5	522	742	665.5	657.5	390	365	379.5	874.5	1049.5	240.5	276
SPV_1426	SPV_1426	protein_coding	-0.546645	0.393251	0.129808	0.995758	0.604934	0.12894	0.482959	0.338073	-0.0258593	1	0.538542	0.59895	0.557024	0.245529	0.562242	0.211263	0.240063	0.691374	-0.0623698	0.943192	0.132838	0.929497	-0.28772	0.657569	8251	5634.17	8902	909	4919.5	5262	510.5	6988	8123.83	8414.5	6259.5	7803.83	9049.67	13392.5	10773.5	6266.33	8486.5	10689.3	6970.5	5919.17	5159.33	9002.33	5828.33
eno	SPV_1012	protein_coding	-1.16139	0.160224	-0.390231	0.952028	-0.207329	0.826291	-1.79338	0.0182483	-0.939813	0.515155	0.918686	0.607723	-1.31853	0.100951	-0.228513	0.871076	-1.08872	0.226013	-1.23502	0.113867	-1.7858	0.0242772	0.484184	0.655441	69	21	39	0	24	21	3	10	18	14	45	29	25	61	25	12	7	12	14.5	32	10	12	6
fucR	SPV_1996	protein_coding	0.906595	0.615872	-0.21373	1	0.259921	0.826291	0.0898417	0.990131	0.0706184	1	-1.06548	0.607723	-0.469372	0.79013	0.110028	0.95568	-0.862502	0.478468	-0.406734	0.788656	-0.156492	0.964952	-0.197313	0.933485	405	414	492	225	720	559	0	303	441	340	267	449	402	542	563	537	347	280	241	457	440	290	184
SPV_0141	SPV_0141	protein_coding	-0.979687	0.974421	-0.069056	1	-2.2078	0.382038	-0.756521	0.88781	0.38941	1	4.11151	0.61098	-2.11641	0.57786	0.335078	0.969531	-0.802859	0.892183	-1.12289	0.804646	-1.02654	0.927599	1.8018	0.532918	7	1	0	0	1	2	0	1	0.5	1	5.5	0	0.5	1	0	0	0	4	5	2	2	0	0
aspC	SPV_1373	protein_coding	-0.029565	1	-0.212786	0.889547	-0.468979	0.125132	-0.401031	0.285548	-0.242008	0.880929	0.404866	0.615454	-0.50128	0.145223	0.15823	0.74286	-0.555782	0.116579	-0.503501	0.135417	-0.426377	0.290058	-0.123214	0.861686	41732.5	34528.5	53222.7	9522	41473.5	32445.3	1645.5	38573	31163	26158.2	31761	45028.7	28586.2	32142.3	27584	29741.5	21160.2	29499.7	22261.5	36101.5	31017.8	20564.8	20785.8
exoA	SPV_1626	protein_coding	0.71991	0.869479	0.518253	0.980211	0.0779009	0.9654	1.32291	0.410202	0.231203	1	-1.3653	0.617775	0.784976	0.701614	1.66355	0.225014	0.508976	0.787358	0.994749	0.557972	0.603874	0.843997	-0.363469	0.901847	17462	10062.5	17054.5	8670	17552.5	11552.5	525	19989.5	13097	17159	16632	25336.5	14086	15874.8	14652.8	35731.3	21050.5	35901.5	17759	14411	10057	20176.5	11215.5
lysS	SPV_0620	protein_coding	-0.359226	0.485038	-0.218027	0.862175	-0.783621	0.00304808	-0.14057	0.818712	-0.235487	0.875171	-0.376027	0.617775	-0.296735	0.469227	0.349076	0.329657	-0.266299	0.510469	-0.281251	0.482117	-0.307822	0.498336	-0.364111	0.33065	56070	59785.5	91433	10461	53968	46394.5	1453	59155.5	49504.5	41739.5	55666.5	62616.5	35303.5	42486	35530.5	43541.5	44355.2	62779.5	39470	58391.2	44907.5	39171	33010
SPV_1347	SPV_1347	protein_coding	-0.264823	0.551584	-0.238328	0.724251	0.373626	0.114667	-0.158574	0.700058	-0.390796	0.330199	0.35725	0.619064	-0.220557	0.528288	-0.185428	0.574053	-0.372074	0.198296	-0.270672	0.383818	-0.237145	0.538468	-0.148949	0.71995	5915	4450.5	6179.5	995	4319	3946	129	3592	4158.5	3459.5	3797	5852.5	6384.5	7650	6439	4017	3755.5	4322.5	3407	3662.83	3221.5	3241.5	2857.5
mapZ	SPV_0342	protein_coding	-0.163289	0.891615	0.156731	0.952028	0.730137	0.00488195	0.405516	0.234775	-0.198806	0.916489	-0.377178	0.621012	0.175345	0.726886	0.111496	0.819548	0.056747	0.912876	0.223688	0.597825	-0.170447	0.792223	-0.0673981	0.930286	22884	20097.5	26578	4490.5	19943.5	17322	853.5	19283.5	23193	20243	22399.5	28452.5	31399	43387	35943.2	20324.5	23529	30559.5	17538	17255.5	14488	16527.2	12986
gdhA	SPV_1158	protein_coding	-0.127043	0.983074	-0.427054	0.564669	-1.03822	0.00100475	-0.221912	0.722781	-0.301148	0.826941	-0.427595	0.621012	-0.421386	0.344793	0.762576	0.0326251	-0.389253	0.421925	-0.605611	0.116277	-0.0746479	0.952423	-0.153924	0.842175	31323	44108	63787.5	6596	50706.5	36227	1699	58435.5	39866.5	29551.5	26548.5	37686.5	19896.5	23505	20171	25611	29512	39741.2	22012	39079.2	30650	23482.5	25027.5
SPV_0556	SPV_0556	protein_coding	0.250789	0.794907	0.120043	0.995758	-0.193491	0.635269	0.101495	0.916238	0.0203598	1	0.455067	0.623018	-0.0791853	0.930031	0.602931	0.104566	-0.390266	0.410519	0.0110266	0.994393	0.140993	0.90041	0.107151	0.901847	30795	26555	31504.5	7800.5	38288	25777	1206.5	30502.5	27446.7	34297.5	18823	37647.5	20680.5	30234.2	24352.5	45374.7	16081.5	21008	21428.8	28459.5	24448.5	21627	18618
SPV_2158	SPV_2158	protein_coding	-1.14094	0.195363	-2.02542	0.0123224	-1.28545	0.0584744	-1.2197	0.127324	-0.559043	0.866039	-0.881592	0.624956	-0.882505	0.309425	-0.40471	0.704847	-1.04448	0.226405	-0.900714	0.282791	-0.553126	0.6641	-0.191486	0.911883	23	127	197.5	0	57.5	68	6	56.5	105.5	13.5	30	31.5	44.5	38.5	46	35	42.5	38	40	87	61	43	23.5
SPV_1200	SPV_1200	protein_coding	0.0522533	1	0.263956	0.854886	-0.330898	0.379921	0.0679907	0.948711	0.296447	0.828114	0.491702	0.624956	0.4903	0.238598	-0.27703	0.560535	0.439297	0.325117	0.56856	0.139715	0.529035	0.234765	0.143946	0.855705	5822.5	6682	7470	1283.5	7516	5986	105.5	6383	8923.5	8387	4442.5	9827	4186.5	5850.33	5264	7562.5	4937	4971.17	6681.5	7151.5	6237	6973.5	5260.5
SPV_1951	SPV_1951	protein_coding	-0.291769	0.993018	-0.0533585	1	2.89466	0.00254953	0.110338	0.991495	-0.317016	1	1.31419	0.62568	0.458596	0.840147	0.639266	0.676316	-0.471618	0.770438	0.292498	0.89484	0.0455636	0.999529	0.820732	0.592187	90.5	30	47.5	0	81	43	0	107	56	32.5	28	105.5	321.5	494	411	57.5	32	64.5	43	36	32	56.5	40.5
ytgP	SPV_1358	protein_coding	0.224488	0.755686	0.185548	0.907903	-0.392882	0.175041	0.119131	0.859846	-0.398572	0.488015	0.373693	0.626605	-0.202997	0.668375	0.0264011	0.967196	-0.173476	0.685276	-0.312365	0.4031	-0.266491	0.574099	-0.119	0.852774	12492.8	9271	12926	3248	12704	10308.5	315	9203.67	9201.5	9812.5	11035	15792	7606.83	9567.5	8110.5	13131	8065	10226.5	6669	7409.83	7379	6544	5606
SPV_0761	SPV_0761	protein_coding	-0.0849663	1	0.724207	0.306119	-0.344716	0.489384	0.986994	0.0344631	0.59745	0.515155	0.647633	0.627036	1.02668	0.0232417	0.811411	0.080197	1.08387	0.0214008	1.38973	0.0013289	1.27833	0.00556045	0.591834	0.277347	496	558	703	106.5	612.5	441.5	11	697.5	788.5	1037	463.5	1250	277	601.5	467	1115.5	846.5	899.5	788	754.5	612.5	948.5	681
cps2H	SPV_0323	protein_coding	-0.720866	0.551584	-0.439264	0.900465	-0.373241	0.62342	-0.866985	0.277525	-0.376738	0.982951	0.861621	0.627036	-0.423259	0.706005	-1.10903	0.114276	-0.305493	0.765521	-0.632558	0.473175	-0.0979873	0.973669	0.574763	0.543057	21650.5	7827.5	6090	1759	6083.5	6761.5	712	5698.5	8737.5	8480.5	6629	10247	8588	11756	7269	8167.5	4853.5	4034	13306.5	4893	4471.5	7488	5324.83
SPV_2009	SPV_2009	protein_coding	0.401287	0.977001	-0.689366	0.909818	-1.18328	0.301754	-1.09802	0.462326	-0.443312	1	-1.24287	0.627036	-1.21785	0.392099	-1.69926	0.156393	-1.51546	0.272752	-1.32093	0.33027	-0.61389	0.800694	-0.268059	0.923954	848	1000	1242	405	872	1050.5	0	441	935	531	452	813	382	471	442	729	284	222	319.5	690.5	854	332	285
ptvA	SPV_0095	protein_coding	-0.838292	0.221813	1.83345	0.000262903	0.151456	0.819366	0.470031	0.50689	-0.151648	1	-0.610053	0.627036	-0.568459	0.380346	0.350739	0.625315	-0.431087	0.535061	-0.760147	0.179506	0.19696	0.906913	-0.24998	0.803453	2322	4390	6117.5	389.5	2765.5	2015	311.5	8900	4703.5	10068	11465.5	21125	3720	4977.5	4681	6936.67	3076	4743.5	1476	4565	3413.17	1898	2049
adk	SPV_0214	protein_coding	-0.24816	0.77982	-0.439724	0.501688	0.157631	0.69372	0.491209	0.211233	0.221234	0.931612	0.446162	0.632252	0.476592	0.223998	1.00099	0.00136568	0.24083	0.616933	0.268335	0.57251	0.0636736	0.961968	-0.684964	0.0536061	8115	8033	12410	1774.5	7139	6794	262	8573.67	10543.7	7019.5	4343.5	7987	8654.67	10799	10575.3	14499.5	8904	9632.83	11690.5	8504.17	6325.5	10704	7072
fruR	SPV_0771	protein_coding	0.927168	0.629207	-0.624175	0.898749	-0.448156	0.686097	2.12029	0.0342821	-0.122451	1	-1.05331	0.635784	-0.414839	0.829133	-1.25517	0.23944	-1.00886	0.429131	-1.31864	0.225985	0.0999284	0.985199	0.0796135	0.974777	5237.5	5896	9698.83	6144.5	4581.5	3799.5	124	4562.5	10434.7	3718.5	3231	5431	4921	4899	4347	73712	4021	4962.5	3101.5	4557.5	7610	2817	5002
ugd	SPV_0143	protein_coding	-1.63881	0.708707	-2.15786	0.722256	1.46054	0.406638	-0.553059	0.891601	-0.232734	1	2.17672	0.637564	0.184713	0.976806	0.77206	0.799494	-1.00561	0.754417	0.881395	0.756935	0.914809	0.854345	4.08873	0.0133193	8	5	0	0	1	2	0	5	5	2.5	0	0	8	12.5	17	3	0	5	5	2.5	2	3	0
SPV_0072	SPV_0072	protein_coding	0.00471238	1	0.432313	0.782295	1.85247	2.13563e-05	0.0247739	1	-0.125179	1	1.72156	0.65043	0.25131	0.807322	-1.75524	0.000171262	-0.0821142	0.928113	-0.243344	0.769365	-0.0777817	0.972114	0.155398	0.901847	606	693.5	797.5	131	757	605.5	0	276.5	490	526.5	844	1306.5	1816	2993	2523.5	707.5	487	576.5	735.5	365	437	546	556
SPV_0495	SPV_0495	protein_coding	-0.0505249	1	0.0598361	1	-0.314411	0.557867	-0.323472	0.681031	0.232596	1	-0.644903	0.654972	-0.217498	0.825643	-0.368177	0.564166	-0.0271469	0.984445	0.236011	0.768264	0.0613682	0.976092	0.0510163	0.969711	599.5	825.5	1052.5	159	919.5	579	0	484	742	611.5	490	1415.5	495.5	731.5	673	664	476.5	483	724	901	738.5	489.5	444.5
glnQ3	SPV_0616	protein_coding	0.812323	0.381431	-0.0757411	1	0.392136	0.560256	-0.282873	0.814515	-0.170506	1	0.902974	0.655548	-1.12488	0.0768881	0.532187	0.497117	-0.397039	0.645545	-0.707657	0.336294	-0.536162	0.586328	0.0446496	0.977677	895	564.5	495	106	1528.5	1254	0.5	435	459.5	326	750.5	633.5	695.5	1030.5	817	860	259.5	315	354.5	456	645.5	228	232
ulaR2	SPV_1961	protein_coding	-0.0256414	1	-0.858335	0.757725	0.0265879	0.986854	-0.027003	1	-0.0539775	1	-1.05771	0.656394	-0.0478527	0.988997	0.523239	0.708238	-0.893337	0.478468	-0.0609302	0.982905	0.285598	0.929497	0.0968095	0.971843	523	485	636	74	642	517	0	378.5	561.5	292.5	196	356.5	389	607.5	613.5	704.5	320	343	324.83	444.5	523	362	376
satC	SPV_1493	protein_coding	-0.23266	0.997206	0.0703186	1	-1.06011	0.35063	-1.37621	0.28895	-0.44848	1	-1.28358	0.657692	-0.834251	0.613641	-0.828552	0.56376	-1.10841	0.449256	-0.854233	0.570916	-0.531592	0.844465	-0.28622	0.911883	1826	1169.5	1412.5	202.5	1347	1248	14.5	713	2044	753	1726	1804.5	696.5	725.5	610	734	371	346.5	800.5	831	1025	593.5	523
SPV_1608	SPV_1608	protein_coding	-1.55541	0.308003	-0.22616	1	1.26854	0.22609	-0.739446	0.654018	-0.149064	1	-1.29721	0.657692	-1.14634	0.392025	-0.635879	0.673721	-1.2895	0.325117	-0.596208	0.722783	-0.900167	0.606816	-1.06547	0.435247	414	326	395	34	87.5	118	0	166	251.5	364	112.5	472.5	872.5	925.5	818.5	406.5	121	71	454	218	150.5	184.5	99
mtlD	SPV_0363	protein_coding	2.1389	0.491726	-0.935557	0.955691	0.227941	0.925579	1.82942	0.442598	1.32984	0.89062	2.57412	0.662787	-0.43326	0.925642	-1.70644	0.480759	1.61824	0.493202	0.689354	0.828957	0.708491	0.90041	0.343159	0.946895	9.5	11	34	0	158	56	0	22	21	8	0	20	20	20	17	60	35	58	4.5	54.5	50	1	16
pde2	SPV_1153	protein_coding	-0.52299	0.297701	-0.168754	0.963617	-1.38853	3.69431e-06	-0.89947	0.0104656	-0.550497	0.349732	-0.444214	0.668536	-0.593476	0.118498	-0.0302928	0.969915	-0.686379	0.0747052	-0.385352	0.389358	-0.518754	0.238628	-0.35194	0.45189	9500	9211	14585	1875.5	7178	5600	574	8797.5	6114.5	7615.5	8073	11312	3641.5	4445.5	3886.5	4144	3969	6237.5	4878.5	7280	6257	4931	4757.5
SPV_1217	SPV_1217	protein_coding	-0.466574	0.486232	-0.109855	1	-1.52931	4.48899e-06	-0.380375	0.472587	-0.389997	0.727131	-0.449329	0.66942	-0.14861	0.861993	-0.279028	0.606224	-0.0735126	0.913662	-0.105771	0.89484	-0.209482	0.817546	0.271474	0.657569	4740	3953	5400.5	752.5	2668	3293.5	221.5	3381	3322.5	4098	3263.5	4607	1643.5	1795	1203.5	1960	3000	3676.5	2544	3361	2897.5	2663	2363
SPV_0784	SPV_0784	protein_coding	-0.125866	0.904114	-0.134273	0.945186	-0.728395	0.000501678	-0.57145	0.0193436	-0.160616	0.927139	0.305717	0.671115	-0.507245	0.0404432	-0.55857	0.0174886	-0.316432	0.294305	-0.195569	0.561968	-0.444252	0.102534	-0.203234	0.555327	20800	19932	26812	4018	22094.5	17079	415	12001.8	14414.5	16232	16297.5	24451	11299.5	15285.5	12387	16810	9881.33	11164	16037	17829.5	15262.5	11213.5	8854
folD	SPV_0721	protein_coding	0.070198	0.997206	-0.318155	0.69707	-0.388513	0.217086	-0.0781644	0.930666	-0.365216	0.625245	0.408066	0.671115	-0.510555	0.135191	-0.0676212	0.91789	-0.109484	0.826393	-0.13017	0.80773	-0.445131	0.261343	-0.00525113	0.998834	14546	8515	12658.5	2870.5	12078.5	9900.5	640	10666	8453	8711	6430.5	11812	7948	10216	8058	12377	7005.5	9040.5	7185.5	8263.5	7271	5613.5	5446
udk	SPV_1068	protein_coding	-0.529023	0.182809	-0.308005	0.694221	-0.249186	0.4465	-0.0978372	0.891601	-0.22508	0.89334	-0.386439	0.673087	-0.169331	0.754802	0.136225	0.778984	-0.282218	0.484038	-0.183975	0.702876	-0.220924	0.700097	-0.105013	0.884181	5036	6315.5	9548	850	5208	4156	174	6050	5664	5145	3705.5	6655	4450.5	6514	5655	3474.5	5022.5	6883	3299	5589.5	5561	4117.5	3894
cps2E	SPV_0319	protein_coding	-0.0546366	1	0.168197	0.978204	0.601808	0.102883	0.0226603	1	0.27257	0.899601	0.459647	0.673087	0.596635	0.160201	-0.972192	0.00753509	0.175642	0.765521	0.190077	0.766624	0.411592	0.457707	0.977155	0.0107849	103630	56259	66366.7	14908	67447.3	69783.2	3656	70479	101473	82510.5	52510	109135	101551	127699	105238	90016.3	54674.5	50742	89375.7	69175.2	66243.8	93129	71833.8
SPV_1264	SPV_1264	protein_coding	1.20464	0.308003	-0.227043	1	-0.599555	0.508024	1.10638	0.25534	0.27895	1	1.02993	0.675476	0.272064	0.892103	1.5132	0.0723664	0.546394	0.641005	0.899058	0.388398	0.780518	0.548806	0.482285	0.732952	754.5	437.5	498.5	496.5	874.5	595.5	53	444.5	460.5	782	147	413.5	385.5	318.5	363.5	2157.5	589	501.5	819	467	388	659	359
phtB	SPV_2297	protein_coding	-0.114544	0.994608	-0.155089	0.980211	0.333977	0.390783	0.459372	0.299499	0.65671	0.226523	-0.43523	0.675476	0.515257	0.228576	0.237581	0.655337	0.482537	0.292664	0.554563	0.17218	0.340381	0.567635	-0.01499	0.991965	19787.5	18340	26078	4831	16847	15877	822	26244.2	23022.3	19963	10942	22803.5	22107	26998	27635	25509.5	20492	26093	34529	25552.5	21115	27029.5	17817
srf-02	SPV_2084	ncRNA	-0.568397	0.926426	1.85885	0.331518	2.86991	0.0105398	1.38268	0.349149	3.24866	0.0219251	-1.23712	0.675476	3.60667	0.0039193	0.273946	0.907392	3.20869	0.012709	3.44534	0.00503821	4.93062	9.13876e-05	2.47628	0.0536061	232.5	465.41	331.75	0	413.17	245.5	14	716.58	3745.24	862.83	508.83	2532.08	1395.41	2826.32	3233.15	1391.83	548.58	414.83	3123.65	2563.74	2406.24	3681.24	2541.91
licA	SPV_1125	protein_coding	0.00210608	1	0.031954	1	-0.37466	0.314804	0.39933	0.385718	-0.125807	1	-0.41918	0.675476	-0.111125	0.900636	0.752944	0.0328754	0.0957699	0.882488	-0.0996503	0.894178	-0.0247456	0.991438	-0.528149	0.205608	5464.5	9061	11845	1490	10044.5	7457	281	6474	7220	6159	8570.5	9490.5	5266	7358	6636.67	12628	7414.5	8638	6095.5	7494.33	5930.5	4978.5	4537.5
galE-2	SPV_1612	protein_coding	-0.236598	0.997206	0.0114908	1	0.0477077	0.977278	-0.970514	0.509774	-0.268927	1	-1.30229	0.675476	-1.00778	0.496137	-0.65732	0.66797	-1.4166	0.28727	-0.498298	0.779544	-1.14114	0.464468	-1.03986	0.465279	442	334.5	425.5	100	246	254	0	226.5	258	387	259	496.5	379	465	350.5	361	91	89.5	329.5	242	237.5	169.5	147.5
cps2G	SPV_0322	protein_coding	-0.456706	0.671683	-0.0486751	1	0.10913	0.868258	-0.356804	0.664804	0.133551	1	0.61655	0.675476	0.79678	0.161428	-0.84427	0.115239	0.383421	0.592073	0.626496	0.310684	0.841484	0.157893	0.0866396	0.949949	33967	18174.5	19774	3911.5	16857	15114.5	1070	19320.5	30334.8	29897.8	11244	24715	20185.3	29571	26537.8	23135.5	13800.5	11104	29522	18913.5	16430.5	39963	22624.5
SPV_1365	SPV_1365	protein_coding	-0.224103	0.750263	0.347865	0.552371	0.0481994	0.897205	0.186688	0.703047	0.242868	0.82014	0.370765	0.675476	0.599594	0.0428917	0.0972008	0.854483	0.211088	0.60609	0.373871	0.268812	0.359411	0.353418	0.467478	0.151067	6405	6190.83	7278.5	914	5844	5768.5	265	6213	8103.33	7140.83	6746.5	9549	6171	7468	6075.58	7138	5256.17	6361.33	7208.33	6411.5	5542	7684	5407
SPV_0846	SPV_0846	protein_coding	0.0264238	1	0.21591	0.995758	2.10535	0.000352975	-0.340479	0.785069	0.474868	0.899601	-0.735465	0.675476	0.539912	0.586869	-0.520941	0.5548	-0.0423847	0.97988	0.1172	0.930716	0.216338	0.929497	0.955465	0.219146	3972	1795	2098	614	2635.5	2200.5	84	2270.5	11936.5	1583	3488.5	3411.5	15368.5	8868	7792	2521	1419	1391	3080	4200.5	1950	2912	2054
trmB	SPV_0477	protein_coding	-0.509719	0.508353	0.14611	0.995758	0.584281	0.182966	0.173586	0.863213	0.114589	1	-0.532714	0.675476	0.470096	0.41123	0.187003	0.787357	0.556411	0.312176	0.625456	0.209467	0.360322	0.642983	0.142634	0.896236	6642.5	6445	9299	640	5918.5	5565	70	7767.5	8521	7392	5931	9477	9822.5	11916.5	10049.5	5114.5	6788.5	8199.5	7049.33	6611	5860.5	7037.17	5734.5
ptrB	SPV_1178	protein_coding	1.35313	0.10421	0.369531	0.945186	-0.0453664	0.962709	-0.134296	0.94601	0.8624	0.532573	0.831823	0.675476	-0.316908	0.811523	0.227984	0.847158	0.7015	0.43335	0.824856	0.300617	0.61137	0.57029	1.24333	0.0861231	588	1711.5	1445.5	443	4173.5	2811.5	91.5	1408	2510.5	1479.5	1235	1769	731	1449.5	1368	1501.5	728	678.5	677	2143.5	2844	496.5	607.5
yrrC	SPV_0366	protein_coding	-0.0871345	0.994608	0.00531378	1	1.11745	1.29554e-06	0.0385247	0.977861	0.0871197	1	-0.35958	0.675476	0.181243	0.695217	-0.349456	0.263297	-0.0626817	0.900093	0.136377	0.766624	0.0672603	0.941378	-0.0964852	0.880292	7538	9141	12888	1814	9176.33	8093	253	8372.5	10475	7223	8117	11944	18746	20942.5	20595	9730	6826	8274	7883.5	9171.5	8280.5	7588.5	6424
rpoE	SPV_0441	protein_coding	-0.220277	0.570805	0.10936	0.955629	-0.408307	0.0337797	0.024623	0.985128	-0.0282655	1	-0.248215	0.681371	0.0715917	0.884243	-0.0226964	0.957393	-0.0343968	0.926805	0.0429223	0.920731	-0.0945043	0.858217	-0.354834	0.119978	26107	24170.5	32665.5	5246	22581.5	19533.5	800	23296	23681	25558.5	23837	32596	18999.3	22166.5	18252.5	26197.5	19177.5	24079	20424	24459.5	21388.5	20454.8	17643.3
rimP	SPV_0478	protein_coding	-0.326228	0.665941	-0.17607	0.959222	-0.188537	0.647278	0.469513	0.272237	0.16671	1	-0.42663	0.682935	0.244672	0.678245	0.0686556	0.929586	0.350464	0.470802	0.389067	0.392333	-4.22512e-05	1	-0.596306	0.136328	8131.5	13012	20046.5	1588.5	11662	10783.5	254	12198.5	13618	9554	9459.5	14009	10917	12319	10368	13185.7	13597.5	18451	14205.5	12478	9940.5	11683	8345
SPV_1267	SPV_1267	protein_coding	1.81521	0.0713861	0.0253306	1	-0.797686	0.358017	0.959563	0.34677	0.25835	1	1.06225	0.682935	0.366195	0.827519	1.39252	0.104566	0.952857	0.367223	1.1105	0.242854	1.18575	0.251609	-0.0308535	0.991965	291	90.5	124	131	693.5	423	0	154	241.5	265.5	59.5	159	83	90	110	548.5	173	154	248	148	102	227.5	108.5
tRNA-Asn-2	SPV_2061	tRNA	-1.10667	0.77982	0.659581	0.980211	2.45867	0.112034	-1.06485	0.681919	2.93556	0.210516	-1.7238	0.682935	3.2293	0.0583194	-0.0347958	1	1.44044	0.487369	2.8193	0.0981612	2.9676	0.105237	0.875406	0.751701	75	12	28.67	0	23.5	23.5	0	7	260.67	22.5	29.5	144.17	242.33	194	174.5	24.5	9	14.5	467.83	182.67	68	246.33	233.83
cps2F	SPV_0321	protein_coding	-0.474155	0.736342	0.282146	0.963255	0.566387	0.360571	0.105561	0.955647	0.515352	0.808115	0.709985	0.682935	1.17071	0.056769	-0.827903	0.195904	0.801858	0.271354	0.937473	0.139876	1.19383	0.0655526	0.929128	0.16499	22201	14632	12654.5	2378	11762.5	11376.5	603	17121.5	28500	28700.2	7019.5	22144.5	17771.5	28458.7	26527.9	22075	13353	10385	26217.8	17460.5	14931.5	33475	21540.5
SPV_0157	SPV_0157	protein_coding	0.411445	0.976186	0.264838	1	0.753001	0.542725	0.698628	0.708896	0.0874369	1	-1.17551	0.683186	0.26988	0.924012	0.151366	0.9521	-0.0236656	1	0.0570327	0.98637	0.389249	0.92366	0.3563	0.896236	3333.5	3070	4703.5	1149	5016.5	3424.5	211.5	4183	4456.5	4199	2926.5	5181.5	5002.5	6814.5	5943.5	9249	2705.5	3536.5	2746	3478.5	3320.67	3331.5	2461.5
piaC	SPV_0917	protein_coding	0.84441	0.679196	0.340613	0.995758	-0.927955	0.379278	-0.84628	0.561965	-0.043818	1	1.1714	0.685981	-2.0477	0.0657841	0.773247	0.549337	-0.806528	0.5646	-2.12905	0.0430919	-0.981431	0.536581	1.85287	0.0757084	85.5	22	19.5	37	41	26	6	23	14	19	49	96	28.5	23.5	13.5	19.5	25.5	14	19	27.5	58	10	6
cbpF	SPV_0345	protein_coding	-1.09399	0.000443417	-0.153562	0.965946	0.217556	0.550543	-0.245291	0.630577	-0.566454	0.243477	0.381534	0.685981	-0.0902019	0.914197	-0.109394	0.853588	-0.305836	0.481895	0.0137331	0.991452	-0.346929	0.467831	-0.47576	0.209771	5137.5	5016.5	7432	361	3027.5	2842	106	3721.5	3887	4632	4054	5711.83	5089	7547.5	6833.5	3171.5	3951	4699	3452.5	3338.5	2768.5	3398	2891.5
dpr	SPV_1402	protein_coding	0.52404	0.602896	0.590615	0.589441	-0.302271	0.604806	1.82148	0.000172585	0.662185	0.537222	-0.556152	0.686698	1.34525	0.00826574	1.16219	0.021187	1.44319	0.00614573	1.48225	0.00304339	1.14883	0.0368227	0.613834	0.340977	81760.5	93600.5	121666	24630	184547	102702	2897	231182	144006	164192	101524	137644	71470.5	83876.7	73077	174670	283649	374278	80456	167255	139256	114682	116075
ybgI	SPV_1434	protein_coding	-0.147435	0.830925	-0.0484058	1	0.317076	0.150856	-0.303375	0.25599	-0.190085	0.82014	0.295474	0.686698	-0.242637	0.409726	-0.891994	7.44718e-06	-0.417536	0.094391	-0.333908	0.182749	-0.265106	0.397359	-0.0654718	0.906489	3084	2862.33	4384.5	595	3092	2751.5	83	2420.5	2835	2531.5	2648	4025.5	3695.5	4354	4087.5	2934.5	1794	2174.5	2234	2607	2469.5	1887.5	1873
panT	SPV_1090	protein_coding	-0.0782137	1	-0.13102	0.995758	-0.225896	0.607601	0.276321	0.654018	0.110777	1	0.483459	0.686698	-0.13615	0.882925	0.457404	0.317213	0.226821	0.691988	0.26718	0.653748	0.0500268	0.975518	-0.833528	0.036913	1858	3837.5	4848	557.5	4027	2633	64	2968.5	2247.5	2670.5	2215	4038.5	2327.5	3222.5	2970.5	3287	2811.5	4211.5	2590.5	3692	2932.67	2239	1548
SPV_1013	SPV_1013	protein_coding	-1.28503	0.290361	0.246037	1	-0.0179896	0.992572	-0.544091	0.718953	-0.131795	1	1.14852	0.686698	0.0381507	0.992178	-1.822	0.0388662	-0.218177	0.886931	-0.318449	0.839612	-0.0223936	1	-0.0214273	0.995489	197	396	420	0	215	159	0	76	269	436	220	464	224	376	363	225	159	189	391	160	181	253	217.5
hsdR	SPV_0455	protein_coding	0.19885	0.85501	-0.288282	0.7617	-0.435805	0.172204	0.0472595	0.976823	-0.0876269	1	-0.363989	0.686698	-0.263062	0.586869	-0.236463	0.591701	-0.263412	0.551579	-0.330677	0.428934	-0.0309415	0.9893	0.220685	0.66469	13056.5	11860	15112.5	3651	15285.5	11070	788	12421.5	12374.5	10198	6163	14974.5	7649	11354.5	9510.67	17318.5	7876.5	9898	7970.5	11635.5	11318	8217.5	7567.5
aliB	SPV_1357	protein_coding	-0.0931525	1	-1.76224	0.000664966	0.795593	0.117853	-2.06316	1.71024e-05	0.0111103	1	0.618927	0.689129	-1.6838	0.00108845	-1.35026	0.00700217	-0.689934	0.28727	-0.718359	0.231567	-1.16495	0.0368227	-0.509362	0.466954	7693.5	13252	14671.5	1056	14051.5	11971.5	29	4939	4916.5	3063	2069	4883	15413	23649.5	20318.3	2379	2206	2343.5	7704	11998.5	9746.5	2402.5	2759.5
rbfA	SPV_0483	protein_coding	0.133763	0.987664	0.52129	0.45392	0.462619	0.236031	1.37917	0.000113503	0.532528	0.487955	0.485999	0.689129	1.07646	0.00433703	0.287484	0.582096	0.710842	0.0955762	0.662452	0.105226	0.487559	0.341276	0.213158	0.75656	3211	4243	5405	736	4902.5	4689	392	5543	6611	5677.5	4172	7230	5397.5	6497	4910	7450	9036.5	10259	5809	5085.5	4083.5	6093	4666.5
SPV_0440	SPV_0440	protein_coding	0.617152	0.485591	0.887169	0.255723	0.80066	0.110932	1.58904	0.00134933	0.333022	0.943546	0.62095	0.689129	1.21019	0.0191394	0.892446	0.0949957	0.826338	0.173425	0.958943	0.0735208	0.769691	0.232625	1.08636	0.0431197	2046.5	1239.5	1559.5	717.5	2061.5	1697	205	2244.5	2424	2866.5	2163.5	3344.5	2460.5	3176	2544	5842	2797	3821	2195.5	1402	1365.5	2753	1624
ppaC	SPV_1363	protein_coding	-0.335825	0.449415	-0.574013	0.0865065	-0.65787	0.0055835	-0.798083	0.0016769	-0.400552	0.403079	-0.30659	0.689129	-0.765151	0.0032492	-0.38339	0.185888	-0.630474	0.0239233	-0.683408	0.007958	-0.680867	0.0122349	-1.01436	4.62969e-05	21674	27810.5	43094.5	5386	24198.5	18386	609	18283	15554.5	15322.7	17307.5	23742.5	16595.7	19629.7	18633	15221.5	12034.5	15684	16684.5	23053.8	16775.5	13159.8	11577
SPV_2085	SPV_2085	protein_coding	1.2963	0.11526	1.16093	0.211377	3.60565	8.85214e-11	1.55483	0.0173105	-0.0477679	1	-0.643016	0.689129	0.849466	0.283224	2.15698	0.000261267	0.939533	0.234228	1.04775	0.132258	1.02324	0.184604	1.23195	0.0741115	73	26.5	29	17.5	121.5	97	0	34	40.5	55.5	122.5	82.5	381	578.5	590.5	127	93.5	100.5	37	16.5	48.5	55.5	45.5
SPV_1294	SPV_1294	protein_coding	-0.871906	0.410001	-0.0214732	1	1.63782	0.00670378	1.60416	0.0188487	0.325209	1	-0.724798	0.689129	0.626654	0.500771	2.42139	9.60479e-05	0.159159	0.892823	0.615274	0.487835	0.248667	0.912081	-0.729049	0.393901	968	1098.5	1585.5	55	647.5	887	0	1645.5	1432	1361	592.5	1376.5	2816.5	3849.5	4089.5	3202	2669	3126.5	988	1440.5	1282.5	1440	946
creX	SPV_0452	protein_coding	-1.93744	5.98249e-09	-0.383773	0.694221	-1.02308	0.00196687	-0.787763	0.044965	-0.195653	0.994323	-0.434395	0.689129	-0.283921	0.63238	0.457919	0.294004	0.0285114	0.977398	-0.0342856	0.970708	-2.20515	2.64787e-11	-0.212655	0.75106	1551	991	1245	82	350	222.5	53.5	845	874.5	878.5	873.5	878	464	691.5	655	906.5	490	466	936.5	1062	734.5	851.5	553.5
atpA	SPV_1337	protein_coding	-0.0213379	1	-0.218014	0.825294	-1.1721	3.96063e-07	-0.497872	0.0939268	-0.371801	0.494853	0.316307	0.689129	-0.556994	0.0493442	0.0238564	0.969531	-0.437649	0.173425	-0.600057	0.0276443	-0.532416	0.0795271	-0.4873	0.102603	168067	141347	204929	37427.5	169294	130508	4660.5	136187	109372	122868	120254	161102	70489.8	82485.7	63702.2	130005	80589	91433.5	104365	116968	101414	82081.7	75302.8
SPV_0268	SPV_0268	protein_coding	-0.872397	0.153345	-1.39067	0.00520254	-0.490999	0.314804	-0.65879	0.228972	0.256747	0.98789	0.630012	0.689129	-0.321234	0.677648	-0.892714	0.0602939	-0.610525	0.296424	-0.778552	0.122394	0.065369	0.974541	0.326003	0.657569	1490.5	1087.5	1123.5	162	609	569.5	11	776.5	678	424	346.5	567	887.5	946	715	1283	362.5	432.5	1544	1373.5	745	841	658.5
era	SPV_0857	protein_coding	0.07746	0.976186	-0.0525052	1	-0.647449	0.00032785	0.275652	0.266875	0.0602307	1	0.311631	0.689129	0.18276	0.541201	-0.212176	0.420657	0.0908635	0.777946	0.0275656	0.953588	0.0941959	0.860193	-0.107027	0.792058	13401.5	11251.8	15535	2904	14457.3	11717	617	12502.5	12992.3	10603.8	9694.5	15826.5	7269.5	9218.5	8006	17311.2	10371.3	12844	10229	12935	11069.2	10525.5	9888.5
cps2N	SPV_0330	protein_coding	-0.18172	0.961953	-0.221122	0.958195	-0.00608634	0.995167	-0.470602	0.421696	-0.0930501	1	0.51847	0.689129	0.0157692	0.995529	-0.187613	0.787357	-0.216885	0.74751	-0.339137	0.597747	-0.143657	0.929497	0.1261	0.910115	116898	64409.5	91427.5	22252	65557.5	58609.2	5255	70648	67341.3	72976.5	49404.5	100012	79904.5	98473	83206	62655.5	46048.5	55073	86099.7	68666.2	53769	83337.2	57694
htpX	SPV_1138	protein_coding	0.328081	0.633407	-0.0136652	1	-1.39014	1.54682e-06	-0.355717	0.430408	-0.518046	0.382841	-0.381001	0.689129	-0.946003	0.00437293	-0.0187487	0.984535	-0.541964	0.174257	-0.829024	0.0128572	-0.65712	0.081194	0.116254	0.886557	45078.5	28482.5	46804.5	12035.5	49745.5	35974	1330	40623.7	26125	24810.5	36754.2	48472.8	15177	16317	11964.5	27987.5	21428.5	27710.5	18102.5	25667.5	24799.5	12240.5	13630
atpF	SPV_1339	protein_coding	-0.0962108	0.978652	-0.141559	0.952635	-1.08194	1.41713e-06	-0.275062	0.435785	-0.108872	1	0.309253	0.689129	-0.274654	0.435187	0.177091	0.641707	-0.101836	0.810715	-0.0616166	0.910577	-0.187258	0.713444	-0.666129	0.0125071	76907	80741	114416	20972	80014	59981	3006	82370.5	71376.2	86003.5	54872.5	83068.3	35338	46519.7	40145.2	73185.8	51733.8	59410	63897.5	78413.5	62332	57457.7	46137.8
rlmL	SPV_0341	protein_coding	-0.0983356	0.993018	0.0682015	1	0.583576	0.0355357	0.263714	0.535766	-0.355066	0.610248	-0.356168	0.689129	-0.00902019	0.99815	-0.195703	0.646817	-0.0779555	0.885295	0.0542778	0.929865	-0.371646	0.35231	0.0309159	0.971843	21178.5	14454.5	21444.5	4223.5	16209	14117	635.5	17192.5	17564.5	14645.5	16001.5	25354.5	24312	31993.5	25613	14759.5	17245.5	23317.5	12694	12545	11028	11442	9823.5
relE1	SPV_0256	protein_coding	-0.900287	0.245172	-0.354782	0.909818	0.133428	0.854037	-0.293149	0.783211	-0.315371	0.986652	0.747736	0.689129	-0.0430356	0.975851	-1.0462	0.0699829	-0.103447	0.915802	-0.0782879	0.949094	-0.0418709	0.991438	-0.309577	0.760516	2093	2724.83	3493.83	193.5	1757.5	1455.67	0	1569.17	2144.17	2279.83	1375.83	2294	2235.5	3372.33	3100.83	2174.83	1589.17	1796.5	1782.5	1984.17	1644.83	2023.33	1461.67
SPV_0681	SPV_0681	protein_coding	-0.403954	0.887059	0.0101323	1	-0.0987769	0.916214	-0.263338	0.879289	0.253125	1	-0.774052	0.689129	-0.286894	0.856392	-0.722975	0.428969	0.149131	0.912876	0.246338	0.854873	-0.0596748	0.991438	-0.916342	0.304012	336	888	1768	60	935	776	24	644	910.5	801	605	1329.5	635	943	975	692.5	563.5	691	702	1056	1025	478	569
asd	SPV_0900	protein_coding	0.0177409	1	0.561176	0.671315	-0.0928206	0.892898	-0.00548763	1	-0.472029	0.800848	0.667582	0.689129	-0.149119	0.914197	0.563788	0.397386	0.0185082	0.995933	0.137089	0.901959	-0.229433	0.87089	-0.100113	0.944282	12505.5	5705.5	8511.5	3578.5	4371.5	4810.5	480	9091.5	8453	11648	9259	16431	7062.5	9731.5	7528.5	10818	5803	5997	7885.5	4221	3467	6439	4653.5
dpnD	SPV_1630	protein_coding	0.00181001	1	0.837357	0.857006	0.529551	0.695384	1.01503	0.535766	1.0088	0.808115	1.45062	0.690589	1.24123	0.407733	0.709774	0.66978	0.629769	0.71854	1.24182	0.3973	1.38406	0.380113	0.433937	0.869111	184	331.5	395.5	24	328	386.5	0	289	543	769	195.5	526	292.5	535	437	501	519	459	506.5	589.5	392	579	402.5
hemH	SPV_0895	protein_coding	-0.307417	0.843965	0.324251	0.894848	-0.426853	0.407344	-0.174801	0.879982	-0.589006	0.597696	0.613775	0.690589	-0.336749	0.668201	0.17122	0.839242	-0.358241	0.599716	-0.325879	0.66141	-0.625198	0.325312	-0.390319	0.581651	30412.5	13328.5	22697	6752	9419	10052	1031	18657.5	17392	20473.5	22664	34943.5	13568	18517	15552	19212.3	13572.5	16131.5	15991.5	11005	8752	13632.5	9960.5
lafA	SPV_0961	protein_coding	0.878876	0.194455	-0.0683131	1	-0.0628066	0.925067	-0.518994	0.448539	0.336469	0.930267	0.592877	0.691645	-0.654164	0.29906	0.266679	0.735084	-0.498897	0.476078	-0.352757	0.657767	-0.0443655	0.991438	0.890484	0.1073	256.5	98.5	118.5	93	224.5	200	3.5	136	143	71.5	187	157.5	146	140.5	153	153.5	59.5	75.5	154.5	190.5	156.5	81	71.5
SPV_0182	SPV_0182	protein_coding	-0.0400744	1	0.719908	0.28596	0.214271	0.672084	0.461764	0.421696	0.228696	0.994323	-0.466201	0.698735	0.6287	0.206654	-0.0860997	0.92657	0.658957	0.201668	0.900311	0.0397682	0.92523	0.0481573	-0.525699	0.333629	10527	14541.5	22698	2120	17532.5	14979	237	20804	24169	29430.2	15145	26216.5	14802	18775.5	18251	25462.3	13145.5	15582	14146	16249.5	14317	17493	14353.8
SPV_2246	SPV_2246	protein_coding	9.32093	3.59366e-36	1.40423	0.153515	0.0592955	0.967724	2.43794	0.00046169	0.264468	1	1.15188	0.698983	0.588836	0.635439	-0.12295	0.950029	0.77343	0.466283	0.570741	0.592473	1.72812	0.0267526	-0.0421747	0.995489	20.5	9.5	37.5	2261	15111.5	13309.5	0	41	40	89.5	34	26	19	18.5	26.5	66.5	117	96	27	19	17	24.5	27.5
SPV_0282	SPV_0282	protein_coding	2.9602	0.19083	1.51982	0.746244	-0.699377	0.719948	3.56989	0.0510053	1.38969	0.817017	-1.80782	0.698983	-0.467832	0.914197	-1.20417	0.594143	0.519793	0.842045	-0.018518	1	0.92141	0.799839	2.71914	0.153328	83.5	67.5	91	13	1079.5	629.5	0	123.5	594	37.5	371.5	190.5	24	72.5	50.5	452.5	730.5	1119	28	193	304.5	6	41
SPV_0173	SPV_0173	protein_coding	0.0589668	1	-0.233702	0.853272	1.32367	5.4639e-07	-0.107388	0.885815	0.235411	0.89062	-0.448131	0.698983	0.111288	0.882054	0.485414	0.144146	0.038429	0.94965	0.0294244	0.969836	-0.0550169	0.964674	-0.203389	0.690372	2168.5	2804	4243	592	3336	2730.5	57	2960	2658	1932.5	2090	3148	6477	7645	7471.5	2212	2029.5	2618.5	2351	3310	3074	2205	1974
cps2O	SPV_0331	protein_coding	0.0099457	1	-0.0781419	1	0.26145	0.584182	-0.551434	0.277525	0.0435533	1	0.494188	0.7041	0.135432	0.899043	-0.367622	0.506287	-0.0225239	0.985353	-0.00987799	0.998038	0.0953765	0.9449	0.16579	0.862288	46864.5	25040.5	30974.5	9732.5	27756.5	25809.5	1862.5	26308	32802.5	31356.8	18891	43935	36007.5	44840.2	38950.7	22698.3	17249.5	18849	34642.5	28678.8	23936	34652.5	23858.5
SPV_1490	SPV_1490	protein_coding	0.362117	0.988048	0.400047	0.995758	-0.647196	0.596358	-0.781152	0.646112	0.107829	1	-1.21448	0.7041	-0.112902	0.965974	-0.65263	0.678032	-0.110749	0.96111	0.0524652	0.989093	0.289325	0.935554	0.377472	0.882403	531	378	452	157	479	451	0	452	1161.5	525	524	595	220	329	296	374	139	173	386.5	452	373	337.5	244
SPV_2207	SPV_2207	protein_coding	1.3037	0.516393	-0.028148	1	-0.439325	0.755505	-0.340133	0.908203	-0.0381827	1	-1.29164	0.7041	0.249641	0.930558	0.365115	0.859789	0.0884991	0.977398	0.433387	0.831313	0.292608	0.940427	1.39039	0.321807	111	46	39	86	57	35	21	39	71	82	4	115	33	50	61	61	32	42	88	40	30	83	29
bguR	SPV_1829	protein_coding	-0.664109	0.818918	-0.258826	1	-0.274861	0.832034	0.212837	0.940455	-0.387297	1	-1.01959	0.712225	0.025669	0.998794	-0.0066356	1	-0.4698	0.75516	0.22675	0.911613	-0.0136362	1	-0.918832	0.500114	2842	2322.5	3214	479	1393	1333	52	1401.5	1777	2240.5	1746	2412	1794	2445	2388.5	2919	2347	2702	2118	1712	1348	2161.5	1316
sufC	SPV_0762	protein_coding	0.356386	0.838845	0.755655	0.449072	-0.523325	0.372746	1.16945	0.0451313	0.0810764	1	0.63904	0.712694	0.835414	0.18311	0.862611	0.144391	1.14758	0.0580776	1.13721	0.0430919	0.551777	0.525473	0.465047	0.555433	33455	13775.5	19923.5	9545.5	21471	16645.8	1863.5	23875.5	25087.5	36492	27638.5	42022	16129.5	17210.8	11763.5	46922.3	36173.5	43206.5	28943	15843.7	12940.2	29800	15533.5
SPV_2288	SPV_2288	protein_coding	0.646158	0.90265	0.490092	0.99193	-1.53816	0.239976	-1.41009	0.386896	-1.03115	0.857188	1.47036	0.712694	-2.91179	0.0583783	-0.77523	0.679044	-1.66354	0.31161	-2.36965	0.110267	-2.20336	0.160904	0.762541	0.698525	43	12	4	14	10	23	0	17	4	4	34	46	9	6	5	11	3	6	4	3.5	17	1	4
mip	SPV_0373	protein_coding	0.415982	0.866557	0.0722637	1	0.22339	0.798218	0.170224	0.930666	0.235275	1	0.78944	0.712694	-0.484522	0.665554	1.22186	0.0858903	-0.375812	0.718701	-0.551139	0.566794	-0.246782	0.921351	-0.49255	0.649191	12216.5	14621	20666	4392	22632.5	15897	229	15629.5	12774	9850	15234	20901.2	14633	19820.3	18078.5	32087.8	7177.5	7428	12901	15448	16712	10461	7402.5
spd_sr5	spd_sr5	ncRNA	-0.229127	1	2.09009	0.364708	3.75697	0.00426524	2.14743	0.180554	3.85158	0.021391	-1.32368	0.713117	4.20928	0.00433703	0.809931	0.690564	3.91534	0.0103005	4.42838	0.0024975	5.71302	0.000158984	2.56314	0.0952469	5.5	106.42	45.25	0	98.83	30.17	14	135.25	831.99	199	37.83	490.41	306.16	773.58	1071.82	368.83	134.25	121.83	711.66	596.74	605.91	885.41	538.33
bguA	SPV_1830	protein_coding	-0.0832118	1	-0.580596	0.952028	3.01236	0.00281532	-0.211259	0.94601	-0.0528149	1	-1.12067	0.713921	0.136772	0.960512	-1.02467	0.463876	0.836142	0.575124	-0.490995	0.785907	-0.0795141	0.991438	-0.475865	0.834823	426	591.5	642	129.5	461	410	0	471.5	554.5	323.5	291.5	408	3684.5	4624	4512	543.5	337	317	440.5	510.5	360.5	482	351.5
coaB	SPV_1088	protein_coding	-0.295118	0.818918	-0.25282	0.940073	-0.579445	0.18838	-0.0924644	0.943295	-0.308552	0.906828	0.612206	0.715887	-0.558552	0.293285	-0.0806047	0.932015	-0.256349	0.6932	-0.245197	0.738548	-0.418311	0.553566	-0.982634	0.0313146	4338.5	5444	8010.5	1004.5	5102	3659.5	215.5	4798	3198	3587.83	3988.5	6165	3252.5	4344	3641.5	4023.5	3799.5	5580	3460	4589	3554	2788	2165.5
celB	SPV_0279	protein_coding	3.89666	0.182181	0.929238	0.975853	-1.22788	0.594765	4.64146	0.0533642	2.5812	0.596118	-1.90236	0.719871	0.971916	0.81001	-1.59841	0.559824	0.659065	0.841328	0.23819	0.956636	2.16472	0.485248	3.22008	0.199344	1	109	157	115	2094.5	986.5	0	141	1191.5	15.5	235	189	14.5	50.5	42.5	791	1642	2642	11	478	783	8	102.5
SPV_1380	SPV_1380	protein_coding	0.144078	0.997206	0.504979	0.79612	1.12669	0.0469347	-0.502874	0.566592	1.1321	0.18805	-0.623126	0.719871	1.16533	0.0657841	-0.477752	0.549337	0.469586	0.572795	0.485038	0.561968	0.874115	0.247027	0.839063	0.238556	12588	16308	23011.5	3376	20230.5	16979.5	152	14100.5	25019	11697.5	18074	41666	49246	26864	27061.5	14619.5	6983	8936.5	41348.5	29437	19785.5	28876.2	26403
cps2J	SPV_0325	protein_coding	-0.377534	0.900805	-0.617894	0.7617	-0.640354	0.379611	-0.938098	0.250097	-0.532515	0.880913	0.791235	0.722947	-0.413559	0.726886	-1.06055	0.151497	-0.356816	0.73192	-0.524837	0.597825	-0.0875779	0.976092	0.0858205	0.965114	14544.5	5060.5	4355	2197.5	4188	3746	461.5	3356.5	5535	5198.67	4065.5	5639	4370.5	6076.67	4946.5	4870	3344.5	2597.5	7799	3073.5	2823.5	5490	2972.5
SPV_0087	SPV_0087	protein_coding	1.04092	0.0580865	0.776588	0.270157	1.65316	2.77397e-05	1.03003	0.0295575	0.733596	0.330199	0.478593	0.729424	0.147068	0.899043	1.47856	0.000437971	1.00213	0.0439157	0.732772	0.139715	0.813602	0.120361	0.348111	0.618986	548.5	398.5	466	190	1151	735.5	52	952.5	633	862.33	456.5	977.5	989.5	1612	1728.5	924.5	594.5	905.5	368	833	765.5	322	335.5
metA	SPV_1406	protein_coding	-0.0115484	1	0.0637477	1	0.00448106	0.992755	0.312847	0.317764	0.130667	0.994323	0.307439	0.729424	0.330798	0.283224	0.740895	0.00180426	0.172416	0.640578	0.279812	0.390393	0.256945	0.521707	-0.0440592	0.949949	7256	6915	10435.5	1569	8500	6828.5	161	6967	8994	7261.5	6448.5	9893	6456	8892	8076.5	10831.5	6253.5	8198	7413.17	7872.67	6443.5	8173.5	5179.5
tRNA-Tyr-1	SPV_0755	tRNA	0.421134	0.783322	0.0418755	1	-0.229766	0.745004	0.569693	0.470184	0.0534028	1	-0.646523	0.729424	0.017727	0.99815	1.40828	0.0128214	0.269933	0.761763	-0.0196447	0.992792	0.0474666	0.991438	-0.391999	0.668724	1019.5	957.17	1358.17	325.5	1487.67	1167	0	1133.5	1191.33	704	1206.5	1169.83	995.67	953.5	723.67	1164.5	1022.67	1840.5	615.33	1226.67	1002.67	716.17	692.83
cps2B	SPV_0316	protein_coding	0.091008	0.997206	0.104973	1	0.834331	0.0211434	0.3802	0.47929	0.364846	0.785634	0.438632	0.729424	0.837269	0.0371481	-0.166748	0.787357	0.411701	0.44092	0.552345	0.219071	0.636242	0.170407	0.846266	0.0377222	50726	30307	36342.8	9448.5	40203	34758.5	2024	41127.8	59804.8	41397	24729.5	55198.5	58863.8	77681	66983.7	55408.3	33262.5	40751.5	43152.5	43903	37840.5	59667.5	41214
ecsA	SPV_0464	protein_coding	0.283176	0.615872	-0.0269835	1	-0.878779	0.000305626	-0.164508	0.74212	-0.336764	0.605741	-0.30722	0.729424	-0.540889	0.0657841	0.0227122	0.973879	-0.391203	0.257761	-0.464878	0.122394	-0.573511	0.0611202	-0.014767	0.987006	11031.5	7480	10269	2634.5	12203.5	8670	211	9723.83	6733	7879	6865	11843	4878.5	5546.5	4545.5	9331	5605	6584.33	4959	7125.5	6681	4235	4738
thrB	SPV_1194	protein_coding	0.200368	0.801884	0.0739707	1	-0.371063	0.201356	0.126728	0.836543	-0.142701	1	0.371132	0.729424	0.140912	0.808838	-0.236538	0.539038	0.111164	0.810715	0.162607	0.737039	-0.155908	0.817216	-0.152521	0.776716	16600	10770.8	16864.8	4654.5	13268.5	12668	480	12841	14085.3	12514.5	12968.5	17218.8	11128	11278.2	9930.33	16366.8	10838	12790.7	12148.2	10570.7	9670	11890.2	8418.83
SPV_1981	SPV_1981	protein_coding	0.00567169	1	0.0346823	1	0.731288	0.499914	-0.43378	0.834311	0.890838	0.794946	-1.02809	0.732681	0.821651	0.574057	0.0706764	0.975353	-0.303407	0.850694	0.494481	0.765789	1.29872	0.311096	0.321896	0.895146	484	712	687	164	590	445	35	311	651	454	409	1032	867	1030	1106.5	476.5	300	393	1251	946	649	1115	622.5
SPV_2286	SPV_2286	protein_coding	-0.234147	0.994986	0.329072	1	2.13394	0.0399917	-0.36655	0.921425	-0.461258	1	1.23743	0.732681	0.667594	0.738504	-0.0854091	0.984554	-0.15919	0.955827	0.741648	0.686198	0.513692	0.873787	1.7979	0.139273	20	4	3	0	14	5	0	0	17.5	0.5	15	18	30	47.5	43	7	5	6	4	10	3	9.5	8
SPV_0606	SPV_0606	protein_coding	-0.383463	0.844603	0.683213	0.60593	0.240019	0.745181	0.214912	0.883063	0.408546	0.91943	0.776377	0.733514	0.621641	0.44322	0.55905	0.477827	0.576401	0.478468	0.810624	0.249514	0.795306	0.313007	0.283273	0.820723	565	353	340	55	391	277	40	401.5	466.5	760	420	730.5	428	583	451	515.5	384	335.5	689	365	315	555	384
cpsR	SPV_0064	protein_coding	-0.640835	0.158036	-0.509445	0.398998	0.339844	0.35797	0.0960809	0.921425	-0.25747	0.897606	-0.361904	0.733514	0.10478	0.907228	0.231191	0.643493	0.0513789	0.933551	-0.0555282	0.94153	-0.146866	0.879232	-1.31813	6.62921e-05	26872.5	51400	71438.5	6621	33531	24199	1508	32366.8	32785	32290.5	28550	32139	44672	66592	67207.5	40355.5	37560.5	50054	33236.5	39567.3	27702.5	39421.2	26278.5
glmS	SPV_0248	protein_coding	0.0917373	0.996967	-0.202349	0.952028	1.2542	0.000110206	0.410652	0.400946	-0.280847	0.892877	-0.391554	0.734761	-0.00840092	0.998794	0.890704	0.0146681	0.0940845	0.886931	0.119968	0.874051	-0.00837913	1	-0.30316	0.581651	34606.5	36673.5	51087.8	8505	50447.5	32009	1604	46640	37237	32448.5	27386.5	36642.5	80139	102126	94589.2	32736.3	39955	57487	19356	31370.5	31346.5	25083	22816.8
ssrS	SPV_2392	ncRNA	-1.43481	0.553389	-1.67027	0.541	-2.27138	0.0819724	-1.58377	0.335338	-1.87334	0.480602	1.57412	0.734907	-2.81849	0.0501407	-1.2983	0.44307	-2.5679	0.092048	-1.96166	0.194496	-1.29386	0.537207	-1.83941	0.253124	11246	38046.2	63026	1071	19827.8	12626.5	77	31797.7	12212.8	5998	10173.8	15886	6458.17	8674.17	6304.83	15086.3	9380	5563.5	7026	9280.83	7813	2430.5	3828.83
nrdF	SPV_1043	protein_coding	-0.238567	0.774833	0.174608	0.952028	-0.123135	0.755505	0.574681	0.100313	0.236213	0.897606	0.367888	0.739917	0.500389	0.163071	1.22137	2.16137e-05	0.341341	0.432926	0.295643	0.493934	0.298088	0.567635	-0.358965	0.386614	10464.5	17333.7	24561	3007	15802.7	11193.5	708.5	19543.3	18921.3	15260.5	15109.5	23730	12805	16909.7	15465.7	18388.2	17191	26891.2	13273.5	20553.3	16005.5	17491.3	11509.3
acoA	SPV_1028	protein_coding	0.442731	0.881807	-2.25537	0.0096424	-1.34795	0.0722377	-1.54383	0.0660632	-0.410712	0.994323	-0.819574	0.742503	-1.331	0.118059	-2.37295	0.00168569	-1.94515	0.0192107	-2.65977	0.000636389	-0.451312	0.792716	-0.118761	0.95542	194	292.5	387.5	76	434.5	314	0	108	219	91	11	68.5	96	132	97.5	148	57	48.5	74	197.5	263.5	77.5	121.5
manO	SPV_0376	protein_coding	-0.617204	0.208452	-0.352828	0.740256	0.0686378	0.886537	-0.705516	0.0739367	0.071645	1	0.475883	0.744072	-0.22955	0.709606	-0.0792616	0.91789	0.148763	0.796835	-0.143687	0.822878	-0.112631	0.929497	-0.458378	0.316059	3874.5	7303	10326	641.5	5240	4548	155.5	5739.5	4937.67	4885.5	3715	6886	5642	8152	7424	3429	2915.5	4239	5656.5	6675	5749	4490.5	4114
SPV_0424	SPV_0424	protein_coding	-0.712882	0.871391	-0.925004	0.87241	2.25646	0.0779752	-2.13351	0.190108	0.129431	1	1.3983	0.744072	-0.841673	0.709137	-2.56997	0.0692151	-0.390496	0.865982	-0.229546	0.938536	-0.270463	0.953391	-0.951868	0.649191	32	23.5	54.5	0	24.5	30.5	0	18	10.5	23.5	0	33	76	252	178	11.5	7.5	1	33	24	37	15	17
ecsB	SPV_0465	protein_coding	0.599862	0.0554502	0.166252	0.909818	-0.626449	0.00838661	0.20069	0.629731	-0.0192158	1	-0.286953	0.744072	-0.244348	0.51431	0.515975	0.05184	-0.0422574	0.928876	-0.112732	0.804354	-0.296704	0.433629	0.327215	0.317986	10464.5	7964	10357.5	3558.5	14351.2	10399.5	286	11060	7711	9410.5	7536.83	13474.5	5317	6869	5742	12811	6437.33	8734	6118	8818.17	8453	5734	5069
cps2C	SPV_0317	protein_coding	0.146762	0.961953	0.0430983	1	0.715892	0.026031	0.246889	0.659298	0.244948	0.904	0.379946	0.744072	0.657826	0.0717417	-0.129766	0.826361	0.17844	0.735834	0.317623	0.498919	0.404379	0.40855	-0.103968	0.901847	53307.3	48386	62452	16671.5	48737	44408	3427	55331.5	70523	52884	38409	66281.5	76594	92793	87977	73280.5	41631	48243	59795.5	55471.5	42855.5	72565.5	52009.7
proC	SPV_0824	protein_coding	0.440628	0.267951	0.0852328	1	0.244969	0.425711	0.183775	0.705537	-0.0145525	1	0.381663	0.744072	0.0613207	0.930558	0.102979	0.837462	0.111723	0.80783	0.133281	0.783247	0.0641738	0.945307	0.2658	0.500063	7710	4690.5	7262.5	2776	6773.5	5541	275	6232	5717.5	5700.5	5077.5	8800	7053.5	8077	7067.5	7045	4725	6751	4910	5784	5204.5	4952.5	4224.5
comFA	SPV_2035	protein_coding	2.38086	0.567037	6.23455	0.0399618	10.1889	6.29973e-05	1.77707	0.602849	7.482	0.0107249	-2.09125	0.745032	7.4517	0.00447436	1.53973	0.626971	4.55354	0.0852957	6.31573	0.01265	7.14347	0.00892607	7.73938	0.00463761	3	6.5	6	0	50	26	0	13	1282.5	15	499.5	624.5	9304.5	3487	4123.67	10.5	9.5	24.5	748.5	1460.5	195	640.5	403
lacG-2	SPV_1046	protein_coding	1.48289	0.194225	0.275559	0.995758	0.0689556	0.959578	0.710945	0.571239	1.02057	0.605741	-1.0865	0.747491	0.300138	0.882925	-0.893286	0.409287	-0.0653704	0.977398	-0.164881	0.928659	0.568525	0.732785	0.724369	0.548071	64	138	124.5	55	340	264	13	131	295.5	38.5	178	140	105	113.5	109	307	63	104	77	198	274	89	116
SPV_1360	SPV_1360	protein_coding	0.349935	0.953401	1.24318	0.331518	-0.734905	0.382259	2.95104	0.000158983	1.09771	0.488015	0.890353	0.750584	2.22428	0.00550372	0.687025	0.507646	2.42977	0.00431588	1.79156	0.0268167	2.12818	0.0112791	-0.365312	0.826548	1302	6013	6730	907	6004	6122	232	11588	16156.5	19061	3813	5956	2114	3132	2742.5	59767.5	20089	12877	9078.67	8110.5	6807	15702	8736.5
fruA	SPV_0773	protein_coding	2.23642	0.0768343	0.278022	1	0.428097	0.724852	3.20659	0.00195272	0.677329	0.921548	-0.97064	0.750584	-0.0239627	0.998794	0.0458887	0.989193	-0.184776	0.915802	-0.593813	0.713933	0.791694	0.6669	1.37026	0.26479	9948.5	7735.5	10930.5	21887.5	14971	11609	405.5	13286.5	29467.8	5422	12144.5	14511.5	12860.2	12662	10877	225605	10015	11503	5062.5	12058.3	20332	4673.5	8958
glyP	SPV_0372	protein_coding	-0.385238	0.487234	-0.144027	0.978204	0.472482	0.13174	-0.284571	0.536078	-0.175038	0.98902	0.407523	0.750584	0.0789593	0.924383	-0.140513	0.786959	-0.356758	0.402423	-0.378352	0.340651	-0.228606	0.712497	0.517608	0.152978	3993	2891.5	3799	583	2428.5	2521.5	172	4568	3221	3135.5	1979	4024	4205.5	5196	4826	1797	2275.5	3025	1872	3093.5	2857.5	3039.5	2265
gatB	SPV_0396	protein_coding	0.0399464	1	0.0348379	1	-0.480276	0.0884696	0.165644	0.757208	0.00318747	1	0.321215	0.750584	-0.147834	0.80338	0.122004	0.793361	-0.118614	0.797395	-0.128002	0.799462	-0.0341996	0.980932	-0.294736	0.450435	35515	44796	61820.5	9667	50606	39916	1165.5	49777	41753	40846	37110.5	55289	27811.5	36080	32506	54931.2	32367.5	44298	30413	44914.5	40289.5	30069	27418
spuA	SPV_0250	protein_coding	0.0571991	1	-0.168437	0.995758	-0.467725	0.361377	-0.132111	0.921647	-0.0207357	1	0.546984	0.750584	-0.158072	0.896158	-0.539438	0.364907	-0.366833	0.591249	-0.427366	0.517276	-0.0448442	0.989324	-0.520982	0.406344	4152.5	5642	8035.5	1560	5403	4518	144	5786	6119	5456	3449	5465	3527.5	4397	4206	9231.5	2294	2547	3850	5520.5	4837	4634.5	3330
SPV_2142	SPV_2142	protein_coding	-0.268458	0.839945	-0.306736	0.86704	1.04877	0.00539859	-0.199138	0.818057	0.100249	1	-0.554711	0.750725	-0.167537	0.856736	0.24921	0.691183	-0.203019	0.754417	-0.141592	0.86615	0.0822018	0.961968	-0.46033	0.399775	237.33	328	396	41	327.5	218	16	275.5	256	205	231	269	489.17	665	741	398.5	98.17	225.5	246.5	292	298.33	286.5	159.5
cbpN	SPV_1965	protein_coding	-0.311137	0.994608	-0.565436	0.959222	1.45481	0.215218	-0.70634	0.725574	-0.290042	1	-1.08522	0.753019	-0.454825	0.856736	-0.397207	0.847158	-1.04249	0.503732	-0.613204	0.752407	-0.404873	0.925466	-0.224619	0.940798	324	434	525	49	452	287	0	432	510	156.5	204	486.5	760	1342.5	1285	210.5	235	186	180	333	347	130	151
SPV_1824	SPV_1824	protein_coding	-0.113058	1	0.187743	1	3.60863	7.51871e-05	0.0715997	1	0.182193	1	-0.971758	0.753019	0.364685	0.866588	0.645022	0.643377	-0.67012	0.629146	0.0514452	0.98637	0.401736	0.88391	0.208661	0.934829	1483	839	1159	275	1019.5	762	57	706.5	1578	1126	1130.5	1392	15399	12476.8	12334	1407.5	635.5	1077.5	1422	1063.5	734	1358	794.5
vex2	SPV_0522	protein_coding	-0.46811	0.54925	-0.0493085	1	-0.431974	0.325148	-0.0789479	0.952102	3.74769	2.61373e-25	0.553793	0.761326	0.0943146	0.930031	0.328956	0.55811	8.09826	4.56858e-82	-0.299664	0.640924	-0.142987	0.927599	-0.788882	0.0835536	639	856.5	987.5	153	526	456.5	61	737.5	757.5	644.5	789	703	454	721	598.5	665.5	589	665.5	6705	11955.5	8878	696.5	473
aroD	SPV_1211	protein_coding	-0.122197	0.89003	0.0471839	1	-0.768677	3.14013e-05	-0.15907	0.642973	-0.285828	0.519732	0.341155	0.763131	-0.419099	0.0657841	-0.518082	0.0138253	-0.446056	0.0588124	-0.400112	0.0750155	-0.37931	0.126535	-0.486615	0.0296051	8277.83	8542	12765.5	1710.5	9225	7923	248	6985	6928	7161.5	8868.5	11899.5	5288.5	6006	5047.5	8653	5786.5	7279.25	6142.83	7325.5	6134	4712.5	4716.5
SPV_1928	SPV_1928	protein_coding	-0.783614	0.786451	-0.115589	1	-0.864556	0.465586	-0.241179	0.938751	0.0918923	1	-1.02058	0.763131	0.0420317	0.994409	-0.4941	0.775231	-0.692756	0.656727	-0.101384	0.969836	0.287784	0.937669	-0.321667	0.901847	4961	6535	8547.5	453.5	4642.83	3987.5	102	5818	7100	6881	4228.5	5443.5	2696	3922.5	3860.5	7411	3438.5	3404.5	5451.5	6355.5	5486.5	4741.67	4790.5
SPV_1342	SPV_1342	protein_coding	0.302032	0.869479	0.732698	0.402295	0.898956	0.0633042	1.57623	0.00116928	0.821679	0.325943	0.689031	0.763774	1.67174	0.000784771	1.25838	0.0103894	1.12862	0.0396131	1.5202	0.00194474	1.21121	0.022973	0.90944	0.100274	1708.5	994.5	1594	471	1524	1273	79	2147	2397	2460	1647	2427	2435.5	2619.5	2550	3855.5	2785	3938.33	2738.5	2076.5	1323	3758.5	2006.5
ptvC	SPV_0093	protein_coding	-0.199808	0.981152	2.01389	0.000312392	0.159091	0.827715	0.521383	0.50689	-0.188008	1	-0.563383	0.763774	-0.504587	0.528677	0.132385	0.907392	-0.306864	0.720975	-0.677281	0.326707	0.161426	0.931708	-0.285684	0.7925	10337	16517.5	23645	5397	8928	6876.5	2029.5	33306.5	15832.5	40137.8	58371.5	89888	15616.5	17236	19714.5	27711.5	13137.8	19224	6297.5	17679.5	12344	8575	7904.5
pdp	SPV_0736	protein_coding	0.225047	0.75596	-0.104724	0.995758	-0.807482	0.00161154	-0.159317	0.769048	-0.207624	0.904	0.390142	0.763774	-0.37594	0.285085	-0.675031	0.0177327	-0.444792	0.201436	-0.697351	0.0148762	-0.113008	0.907848	0.396949	0.25753	10622	8877.5	10955.5	2278.5	12592	10305	287.5	9037.5	10001.5	8120.5	6266.5	12567	5294.5	6532	4897	12492.3	5163	5725	5972	7682	8004	5186	5933
SPV_0462	SPV_0462	protein_coding	-0.0192092	1	-0.107463	1	-0.429268	0.361377	-0.206209	0.822219	-0.0306638	1	-0.512291	0.763774	-0.622268	0.229402	-0.414011	0.476398	-0.168135	0.814552	-0.302916	0.659188	-0.136883	0.929497	-0.254749	0.747822	2140.5	4059	5869	529	4686.5	3716	76	4330.5	3011.5	2720.5	2704	4946	2727.5	3136.5	2487.5	4054	2088.5	2467	2261.5	3816.5	3432	1540	1890.5
higA	SPV_0509	protein_coding	0.096823	1	-0.818111	0.746234	0.329667	0.755505	-0.116025	0.980203	0.229009	1	1.16283	0.763774	0.318045	0.872398	-0.212942	0.907392	0.033121	0.999556	-0.18763	0.920731	0.0775728	0.989432	0.468263	0.755892	74	45	94	0	99	96	27	98	110	41	15	59	89	86	74	48	37	74	61	78	62	80	50
SPV_1727	SPV_1727	protein_coding	-0.74172	0.827702	0.308296	1	0.309484	0.832034	-0.0276916	1	0.417164	1	-1.05738	0.763774	0.383283	0.886144	0.576909	0.738841	-0.553014	0.746728	0.0239172	0.999119	-0.0294232	1	-0.913845	0.580324	8682	10944.2	17015	1127	7159.5	7530	147.5	6670	13282.5	12364.8	10451	19083	11199.3	16521	15103.8	8861.67	8990.33	10784.5	16572.8	12254.2	9909.5	13859.5	8127.5
uppP	SPV_0417	protein_coding	0.0678863	0.994608	-0.14909	0.909818	0.25358	0.301754	0.435836	0.088989	0.0217254	1	-0.24605	0.76667	0.224874	0.496137	0.520449	0.0248192	-0.0481587	0.912876	-0.116877	0.769205	0.191845	0.647937	-0.0183131	0.977112	11757	7937.5	11539	2206	12066	8499	260	11166	10389.5	8122.5	6644.5	11638.5	9832	14223.5	11782	14863.8	8463.5	12037	8246.5	9499.83	8167.5	9383.5	7287
ccrB	SPV_0921	protein_coding	-0.734576	0.78434	-0.0845329	1	-1.57666	0.158544	-1.64045	0.214437	-2.12145	0.21021	1.20859	0.766911	-3.00835	0.0127628	-1.89393	0.115239	-1.53171	0.279301	-3.19241	0.00635374	-2.17742	0.0893685	0.67038	0.711854	164	7.5	9.5	0	38	60	0	53	46	19.5	98	35	25	25	11	11	12	27	12	15	9	6	4
lys1	SPV_0812	protein_coding	-0.557092	0.179478	-0.176315	0.945186	-0.361064	0.262593	-0.154875	0.807066	0.0431259	1	0.418065	0.766911	0.409046	0.282228	-0.973487	0.000817865	-0.047757	0.932663	-0.0889025	0.892849	-0.183518	0.792716	-0.534882	0.12688	7658	5323	8235.5	770	4925.5	4830.5	162	4675.5	5975	5592.67	5186	6207.5	5024	5927.5	4751.17	5763	4762.83	5050	7872	5631.5	4069.5	8179.5	5068
rggD	SPV_0999	protein_coding	1.3131	0.90265	-1.03862	0.978204	0.736283	0.780762	0.613718	0.949282	0.104182	1	1.97972	0.766911	1.21732	0.736605	-0.566594	0.94653	1.55128	0.532393	-0.0823073	1	1.12157	0.815285	1.76371	0.472648	5	2	0	0	4.5	10.5	0	0	6	3	0	0	6	1	4.5	4.5	0	5.5	4	2.5	0	5	4.5
SPV_1302	SPV_1302	protein_coding	-0.300457	0.994608	-0.457667	0.978204	0.152538	0.911644	-0.740416	0.664804	0.565358	0.992113	1.18084	0.771453	-0.309988	0.908036	-1.27946	0.30761	-0.835341	0.568602	-1.58265	0.185611	0.0725913	0.991438	0.089089	0.974777	1050	2085	2588.5	123	2036.5	1655	0	1397	2446	538	1357.5	2006	1842.5	2029.5	2095.5	1486.5	652.5	735	711	3058.5	3193.5	503	1785
ftsY	SPV_1101	protein_coding	-0.0211013	1	0.0553046	1	-0.675774	0.00113519	-0.351269	0.200623	-0.258307	0.663947	0.303333	0.778723	-0.652971	0.00474404	0.209437	0.502594	-0.418691	0.120648	-0.522025	0.0274656	-0.515386	0.0427799	-0.0125347	0.987006	15980.5	12321.5	18026.5	3076	15652.5	12696.8	541	13994.5	11566.5	13043.5	12209.5	19505	8772.5	10307.5	8495	12378	7853.5	9885.5	9630	11404.5	10496	6821	7030
SPV_1946	SPV_1946	protein_coding	-0.425601	0.933496	0.298933	0.995758	1.17288	0.207184	0.590523	0.705537	0.432949	1	0.895752	0.778913	0.729044	0.606831	0.1792	0.930853	0.181157	0.912876	0.701421	0.597825	1.02527	0.43799	-0.0563425	0.98542	61.67	157.33	203.33	11.5	135.83	95	20	164.67	246.5	239.33	63	169.17	233.33	351.5	314.5	224	151.33	142.33	164.33	149.83	139.67	177.67	147
SPV_0161	SPV_0161	protein_coding	-0.633165	0.465492	-0.509383	0.724251	1.42018	0.00198566	-0.951813	0.0907672	-0.487902	0.770222	-0.575106	0.781776	-0.751385	0.205781	-0.15088	0.876756	-1.18389	0.0330315	-1.41843	0.00503821	-0.8879	0.136863	-0.82332	0.161879	3807	2774	5008	399	2436	2535	11	1193	1439.5	1886	2160	3492	9253	10272.5	9541	2149	1398	1361	3107.5	2070	1380.5	1827.5	1581
SPV_0797	SPV_0797	protein_coding	0.684709	0.0713861	0.626468	0.124494	-0.20023	0.56985	1.38197	7.75098e-07	0.424977	0.494853	0.348527	0.787125	0.753713	0.0153392	1.53928	9.40843e-09	0.804806	0.0124292	0.859226	0.00461602	0.814552	0.0112791	0.122155	0.863252	8476.5	6934.5	10276.5	3927	12618	8031	622	14789.5	12181.5	12668.5	8834	15153.5	6727.5	7522.5	6905	23306.5	13080	19328	9621	9957	8357	11910.5	7177.5
pepQ	SPV_1418	protein_coding	0.119224	0.994986	-0.433335	0.746244	-1.06204	0.0119671	-0.713541	0.180554	-0.281875	0.957154	-0.452427	0.787125	-1.09319	0.0187723	0.34886	0.579095	-0.410639	0.511748	-0.712889	0.163641	-0.455415	0.535784	-0.727678	0.170153	8239.5	16714.5	23734.5	2399.5	23613.8	13970.5	358	15123	11321	9713	9688.5	13003.5	6659	8185	6938	11712	5649.5	7156.5	7074.5	13019.5	12181.5	4808.5	5342.5
SPV_1718	SPV_1718	protein_coding	-0.838856	0.744077	-1.44174	0.460678	-0.604624	0.616589	-1.54284	0.216646	-2.14576	0.150556	-0.982927	0.787125	-1.75384	0.138068	-3.15149	0.00305672	-3.25378	0.00559295	-2.88183	0.0080017	-2.13371	0.0784443	-2.03328	0.0861231	13927.5	10348	18726.5	1962	6591.5	6432.5	216.5	2003.5	2827.17	4475.5	3723	6379.17	7290	9555	9791	7239.5	2696.5	2555	3639.5	2145	1887	3399.5	3073.5
apbE	SPV_1300	protein_coding	0.0714859	1	-0.377273	0.995758	0.400385	0.744966	-0.488292	0.81018	0.805207	0.860444	1.12987	0.787125	-0.136792	0.956628	-1.19293	0.325631	-0.820428	0.556592	-1.2849	0.289116	0.378623	0.912081	0.374486	0.873959	384.5	1128.5	1550	115	1252.5	1123	0	973	1786.5	396.5	752	994.5	1200.5	1272	1267	1109	344	392	424	1820.5	2091	313	1099
relE2	SPV_1081	protein_coding	-0.0702827	1	-0.334442	0.834547	0.792562	0.0467763	-0.261074	0.733562	0.431929	0.723556	0.652009	0.793224	0.242232	0.750739	-0.0552833	0.955325	0.264038	0.671218	0.0778171	0.929865	0.314196	0.696949	-0.189958	0.834823	148	289	529.5	43.5	352.5	263	0	271	371	251	116.5	339	360.5	619.17	577.67	236.5	187.5	214.5	341.5	316	360	266	206
SPV_1291	SPV_1291	protein_coding	-0.424859	0.621841	0.0932214	1	0.322631	0.49653	0.950732	0.0314189	0.261007	0.956972	0.525186	0.795014	0.840941	0.0600552	0.552002	0.258096	0.900306	0.054148	1.01163	0.0163089	0.47103	0.444005	0.603391	0.232934	3265.5	2125	2963	383.5	2402.5	1684	147.5	2354	3092.5	3331.5	1710	3255	2713	3828	3530.5	4647.5	4058.5	4560.5	3106.5	2742	2305.5	3810.5	2186.5
spd_sr24	spd_sr24	ncRNA	-0.771628	0.39001	0.362333	0.907903	0.803612	0.150856	0.89478	0.168182	0.622213	0.660573	0.621296	0.795014	1.14249	0.0540782	1.20621	0.0326811	0.441571	0.575124	0.557298	0.451977	0.911442	0.175144	-0.745176	0.278449	766.67	889.5	1521.83	144	538.33	497.67	45	1370.5	1307.67	1080.5	713	2103.83	1037.33	1640.33	2516.5	1772.17	1376.17	1601.83	1408.17	1423.5	1060.67	2279.17	1157.33
gpmB2	SPV_0870	protein_coding	-0.0179151	1	0.172344	0.955691	0.027673	0.950059	0.480489	0.20676	0.0892947	1	0.44707	0.795014	0.125527	0.861993	0.580694	0.0851442	-0.00464494	1	0.106505	0.869857	0.0141854	0.998036	-0.263306	0.587575	3308	3907	6644	1032.5	4462	3322.5	239	4414	4212	3594	4429.5	6115.5	3775	4924	4505.5	4201	4376.5	6765	3251.83	4685.5	3887.5	3524	2567
SPV_0796	SPV_0796	protein_coding	-0.545588	0.633407	0.104171	1	-0.267381	0.691305	-0.598728	0.430408	-0.248448	1	-0.689379	0.795014	-0.329211	0.743497	0.172358	0.871076	-0.295558	0.73353	0.108218	0.928659	-0.410363	0.70738	-0.0540852	0.974441	790.5	706	808	55	735	488.5	0	524	670.5	870	447	1039.5	436.5	803	633	204	469.5	533.5	550	597.5	448.5	392.5	273
ebsC	SPV_0871	protein_coding	-0.0523342	1	0.0178331	1	-0.154805	0.66934	0.323214	0.433968	-0.11095	1	0.444992	0.795014	-0.118387	0.862442	0.341028	0.37323	-0.149633	0.753836	-0.0623848	0.922168	-0.244101	0.666842	-0.208549	0.67335	3712	3776	6067.5	1066	4179	3003.5	186	4343	3650.5	3235.5	3915.5	5347.5	3489.5	4374.5	3592	3513.5	4054	5928	2756	4119.5	3280	2952	2190
sulB	SPV_0270	protein_coding	0.0409034	1	-0.0713718	1	0.0797588	0.835042	-0.273276	0.504718	-0.000248826	1	0.344889	0.795014	-0.0679062	0.925642	-0.522257	0.0829124	-0.0717506	0.890243	-0.00483685	1	-0.0811027	0.934938	0.336486	0.367139	11883	9428	11533.5	2307.5	11644.5	9505	609.5	9654.5	9371	8895	7179.5	13617	10178.5	12673	10559.5	9914	5854.67	7087.5	8990.5	9408.5	8522.5	7296.5	6588.5
SPV_0645	SPV_0645	protein_coding	-0.353944	0.277294	-0.209259	0.7617	-0.409898	0.063541	-0.128865	0.764732	-0.211222	0.794946	-0.24723	0.795014	-0.289707	0.305649	-0.409444	0.086568	-0.408626	0.121036	-0.219849	0.475719	-0.203213	0.602823	-0.032837	0.958462	6132.5	6938.5	9526.5	1143.5	5613.5	5404.5	186.5	5820	6371.67	4439.5	5943.5	7453.5	5187.5	6075.5	4820.83	6261	4606.5	6043	4903.5	5866	5046.67	4146.5	3781
galK	SPV_1634	protein_coding	0.666774	0.733483	-0.0706879	1	1.12767	0.162653	0.239674	0.913343	0.351882	1	0.99173	0.795014	-0.0714545	0.973985	-1.22145	0.17404	-0.915569	0.398628	-0.0831576	0.966208	0.098178	0.981221	0.38173	0.821356	175.5	135.5	174	48	220	271.5	0	79	220	96.5	171	147.5	294.5	402	325.5	281.5	106	106	143.5	180.5	184	127	99.5
msmR	SPV_1679	protein_coding	-0.879076	0.69417	-0.408865	0.985825	1.54245	0.12451	-0.269338	0.923132	-0.14183	1	-0.973849	0.795014	-0.268069	0.917768	-0.171458	0.937042	-0.802617	0.567748	-0.23363	0.911016	-0.238269	0.943185	-0.910237	0.518928	506	1606.5	2182	144	827	636.5	15	746	1098	815	987	1048	3070.5	4146	4452.5	1189.5	680.5	1032	889.5	1288.5	942	972.5	563.5
tsaE	SPV_1743	protein_coding	-0.499264	0.93819	0.35664	0.995758	1.01169	0.377665	-0.211197	0.94601	0.472163	1	-1.01308	0.795014	0.61901	0.743497	-0.889452	0.534659	-0.578375	0.723956	0.302315	0.892227	0.642624	0.78512	0.577966	0.768659	2400.5	3056.5	4224	321.5	2504	2296	29.5	2246	3624.5	2835	3101	5709.5	7709	5378	4901.5	3069	1829.5	2004.5	5184.5	3032	2425.5	3521	3276
pepS	SPV_0258	protein_coding	0.229447	0.737495	0.20847	0.857006	0.366779	0.19722	-0.0423584	0.976643	0.0347759	1	0.296012	0.795014	-0.0573144	0.931929	-0.442457	0.143714	-0.0691309	0.890759	-0.085016	0.886046	-0.0553265	0.960898	0.00677006	0.995489	22598.8	22385.7	32586.5	5855.83	30864	26200.2	827.5	25771.7	25290.5	22318	23877.7	36651	29257.8	33672.2	31451.8	23033	17663.7	20771	17592.3	23484.5	23337	15936	16088.8
SPV_0184	SPV_0184	protein_coding	-0.165383	0.967305	0.57868	0.420288	0.761571	0.0481381	1.75002	2.12554e-06	0.50655	0.584004	-0.398658	0.795669	1.64251	2.03348e-05	0.925617	0.0207774	1.11923	0.00708474	1.40932	0.000259887	0.975281	0.0228463	-0.0316111	0.977112	3726.5	3476	5365.5	784.5	3668.5	3065.5	213	5116.5	5927.5	6536	4046	6485	6299	6770.5	6929	8679.17	10360.5	14704.5	6589.5	4368.5	3249.5	10297.5	4534.5
SPV_0155	SPV_0155	protein_coding	-0.317313	0.786972	-0.87034	0.124494	-0.0844839	0.884878	-1.22578	0.00353611	-0.896066	0.11221	-0.529753	0.795669	-0.624682	0.210448	-0.0925092	0.919041	-1.00658	0.0284942	-1.22452	0.00370012	-0.717508	0.157218	-2.38448	8.52686e-10	1771	1471	2698	505	1037	1036	42	972.5	796	1063	770	1080	1733.5	1772	1702	839.5	534.5	697	751	1133	698	1100	875
SPV_1255	SPV_1255	protein_coding	-0.815236	0.473303	-0.933398	0.443275	-0.695395	0.323576	-0.826077	0.318908	-0.177097	1	0.696125	0.795669	-0.17389	0.919711	-1.55995	0.0205777	0.027906	0.994776	-0.17756	0.901057	-0.034159	0.99576	-0.69015	0.437143	217	259.5	210	16	129	156.5	0	72.5	213	173	59.5	99	80	170	170.5	178	89	67	230	183	90	201	98
sulC	SPV_0271	protein_coding	-0.119755	0.90265	-0.0542013	1	0.152859	0.532604	-0.0963863	0.834311	0.116882	0.992113	0.372453	0.795669	0.0658444	0.907228	-0.23022	0.402018	-0.0782166	0.82359	0.140915	0.677726	0.100678	0.858177	0.154475	0.655441	2935	3340.5	4606	707	3234	2778	99.5	2767	2804	2908	2473.5	4366	3634.5	4305	3500.5	3618.67	2000.5	2828	3111	3426	2999.5	2804	2182.17
hemN	SPV_1240	protein_coding	0.25301	0.662398	0.340891	0.546229	-0.157502	0.616382	0.121184	0.834311	0.184854	0.921548	0.300199	0.795669	0.135616	0.808248	-0.119748	0.786959	0.170191	0.671218	0.223555	0.56142	0.190041	0.72081	0.316411	0.366728	11999.5	14926.5	19460	3496	19035	16034	402	14790.5	16162.5	18872	11067	25360.5	11134.5	15723.5	12806.3	17687.5	10814	13245.5	12419.5	15641	14728.5	11694.8	10513
SPV_0061	SPV_0061	protein_coding	0.831867	0.410759	0.335725	0.952635	-0.239543	0.757329	0.0543094	0.993823	0.57881	0.792931	-0.629546	0.795669	0.197549	0.900636	-0.635383	0.428644	0.235588	0.817701	0.591855	0.482407	0.897333	0.262421	0.865559	0.253124	1027.33	1592	1277.5	210.5	3161	2437	11.5	2346.67	2423.83	1762.5	728.5	2327.67	744.67	1333.67	1176.83	1573.5	947.83	920.17	737.83	2205	1987.67	997.5	1029.17
SPV_1171	SPV_1171	protein_coding	0.879061	0.252058	0.409586	0.857006	-0.588763	0.311614	0.640725	0.363489	0.22032	1	-0.730018	0.796779	0.4955	0.533806	-0.374976	0.637147	0.688899	0.325117	0.579402	0.424513	0.69148	0.35506	0.424637	0.617145	859	391	383.5	206.5	1226.5	739.5	25	420	610.5	899.5	337.5	861.5	294.5	430.5	352.5	1331.5	491.5	436.5	550.5	555	491.5	555.5	401.5
pth	SPV_0005	protein_coding	-0.925526	0.0642056	-0.105929	1	0.592005	0.147874	0.0860883	0.94601	0.0354574	1	0.435762	0.796779	0.308481	0.641279	0.0653328	0.943062	0.195845	0.760152	0.369318	0.513017	0.161073	0.907848	0.0606547	0.956976	1233.5	1216.5	1261.5	74	764.5	704.5	28.5	882.5	1171	1075.5	866	1271	1333.5	2189.5	1940	1079	975.5	1201	1181	1049	891	1197	672.5
hflX	SPV_0584	protein_coding	0.135059	0.980126	-0.0527412	1	-0.467941	0.216728	-0.00127789	1	-0.37838	0.727131	0.416372	0.796779	-0.250131	0.695217	-0.268013	0.609801	-0.310771	0.548687	-0.329487	0.52246	-0.189689	0.841909	0.103252	0.911883	20805	9764	14067.5	4984.5	12849	10723.5	575.5	11549	11289.8	11206.5	11164.5	18458	10252	11414	9409.83	17018	8636.5	12319	10956.5	9333.33	7862	9090.5	7799.5
ilvB	SPV_0404	protein_coding	0.100966	0.976186	-0.710385	0.0201796	0.0140929	0.972945	-1.0683	1.20606e-05	-0.0582644	1	0.33033	0.800629	-0.670857	0.0126729	-0.308031	0.347675	-0.662129	0.0183223	-0.619279	0.0207812	-0.506847	0.0947504	0.726675	0.00713104	13662.5	14805.5	20568	3095	18305	15986.5	340	12387.5	12134.5	7225	7724.5	13031	15947	17652.5	13136.7	6540.5	5799.5	6615.5	10370	15209.2	12784.5	7538.5	7444
mntE	SPV_1384	protein_coding	0.0658336	1	0.299912	0.801785	1.14205	0.00025707	0.685403	0.0761931	0.314512	0.808115	-0.37013	0.800629	0.632751	0.10188	1.15953	0.000425927	0.611391	0.137066	0.633743	0.0948216	0.517541	0.253333	-0.0755844	0.937025	8748	6126	9769	2237	7896.5	5885	478	11335.5	8526	7711.5	7836	12697.5	16074	17749.5	17578.5	9000	8759.5	14355.5	8862	9274.83	6717	9627	6693.5
SPV_1588	SPV_1588	protein_coding	0.10098	1	1.58393	0.552371	-0.445898	0.782449	2.34431	0.113654	1.59283	0.605741	1.41451	0.801161	2.39081	0.100242	0.320981	0.904299	1.72906	0.295321	2.07755	0.156215	2.34716	0.128212	1.19657	0.506992	694	2039.5	1903.33	144.5	2134	1816.17	41	2926.67	7948.33	6764.5	1847.5	4084	1007.83	1285.33	968.5	13674.8	3692.17	3285.33	4648.33	3388	3249.33	7690	3261.5
rnr	SPV_0862	protein_coding	0.453017	0.403543	0.131193	0.993087	0.143006	0.72999	0.590239	0.118021	0.263002	0.882914	0.360705	0.801161	0.655012	0.069058	0.0705407	0.922484	0.311182	0.499171	0.350359	0.432164	0.460094	0.297183	0.453227	0.273875	15764	12548.5	17303.5	5359.5	18783	15021.5	1197	16209	19761.5	15340	11777	19254.5	15288.5	17282.2	15360.5	22760.5	14724.5	19557	14291	15983	14355.8	18192.8	13642.8
relB1	SPV_0255	protein_coding	-0.0748718	1	0.161062	1	0.32246	0.665006	-0.176865	0.920482	-0.372297	0.975663	0.680799	0.802054	-0.250973	0.856736	-0.938454	0.178376	-0.232642	0.820562	-0.183896	0.888588	-0.0427971	0.991438	0.486777	0.618951	2570.5	2418.17	3709.17	274.5	3125	3139	0	3164.5	2970.33	2803.33	2043.5	4275	3056.83	3935.67	3301	2268.33	2010.5	1937.5	1449.17	1963.5	2022.5	1476.5	1588
tehB	SPV_0864	protein_coding	0.186691	0.85092	0.191081	0.907903	0.524604	0.0650713	0.860834	0.00259563	0.491154	0.302585	0.378234	0.802176	0.820807	0.00474404	-0.0194983	0.978965	0.356365	0.350605	0.288481	0.462564	0.505811	0.1417	0.81488	0.00624143	6193.5	5157.5	6573.5	1370	6752.5	6005.5	485.5	6458.5	7943.5	6556.83	4091	8742.5	7509.67	9146	8044.5	10576	7219.5	9265.5	7111	7053.5	6387.5	7783.5	6018.67
SPV_1564	SPV_1564	protein_coding	0.43459	0.964352	0.226536	1	1.56425	0.144465	0.0126215	1	0.554289	0.994323	-0.981084	0.803424	0.322759	0.906648	0.70984	0.643377	-0.156615	0.933551	0.522264	0.769365	0.419645	0.904455	0.503808	0.818515	3151.33	3300.5	4025	915.5	4821	4169	35	4096	3923.5	4273.5	1834	5682	8496	10831.5	10310.3	3422.5	2259.5	3094.5	3794	4876.5	3941	3640	3014
cps2A	SPV_0315	protein_coding	-0.0505577	1	0.230721	0.898277	1.02758	0.0006591	0.544021	0.168182	0.47453	0.488015	0.343198	0.804582	0.86899	0.0115445	0.343199	0.43505	0.407856	0.360189	0.459484	0.254644	0.573939	0.154956	0.727004	0.0431197	55674.5	53190.5	74747	10829.5	60237	53897.5	2500.5	72838.5	93923.8	64727.2	49465	85678.2	104954	132575	118159	90957.8	59907.5	70077.7	75704	72530	57934	91737.8	63210.8
guaC	SPV_1107	protein_coding	-0.480241	0.621841	-1.12553	0.0558771	-1.76362	2.66362e-05	-1.00627	0.0483295	-1.25409	0.0225559	-0.469193	0.808059	-1.98399	1.8958e-05	-1.59673	0.000346857	-1.96879	1.64175e-05	-2.25412	6.02921e-07	-1.34381	0.00715954	-0.62339	0.292161	27216	26003.5	34554	5994	17266.5	13978	433	12116.5	7362	8641	13356.5	14553	7564	9799.5	7338.5	12575.5	9864	13415	8554.5	13588	8185	4457	5189.5
tenA	SPV_0628	protein_coding	0.0125917	1	1.02863	0.123859	1.44405	0.00125998	0.96023	0.0832157	0.675641	0.533277	0.488998	0.808059	0.923442	0.0975077	0.427689	0.537851	1.07391	0.05666	1.38198	0.00525646	1.00209	0.0784443	0.263774	0.7925	162	63.5	59.5	9	104.5	114	0	150	196.5	161	199.5	176	209	291.5	269	210.5	126	142	135.5	151.5	98	178	81.5
tig	SPV_0365	protein_coding	0.0401653	1	-0.0534252	1	-0.852418	0.000204407	0.373392	0.229997	-0.0956303	1	-0.252455	0.808059	0.0680991	0.919711	0.777853	0.00156618	0.0333237	0.948763	0.00382767	1	0.0381265	0.97449	-0.564606	0.0401764	84614.5	91947.5	138991	26969	101029	74964	3836	125670	91684.7	89489.2	79804	104946	51515	61380	51557	111220	89573	130419	69410.8	95453.7	74213.5	79708.5	64856.3
malX	SPV_1934	protein_coding	0.305484	0.997206	-0.443198	0.995758	-0.949487	0.511984	0.0520037	1	-0.053801	1	-1.12296	0.808059	-0.908349	0.668201	-0.766067	0.6904	-0.555049	0.784261	-1.17677	0.506945	-0.60575	0.855911	-0.142392	0.968987	8993	16008	20173.5	4373	15662.5	15537.5	148	9092.5	19346.5	7562	10839	11341	6619.5	8490.5	7008.5	33409	4098.5	4534.5	6497	12697	16116.5	5695	5329
serS	SPV_0375	protein_coding	-0.136127	0.961953	-0.773	0.0461844	-0.399796	0.219151	-1.05425	0.000521943	-0.118968	1	-0.312095	0.808116	-0.524065	0.138647	-0.442237	0.216247	-0.363737	0.39424	-0.67068	0.0397682	-0.264712	0.643522	-0.300355	0.500063	32413	28925.5	37102.5	5247	33433	26163	415	24512.5	17961.3	16402	13466	24319.5	21523	27359	22594.3	15235.5	10824	13187	22433	29215	22759	18805.5	16627
xylH	SPV_0903	protein_coding	-1.52338	0.112798	-0.740782	0.746244	-0.787379	0.342382	-1.40793	0.10898	-0.824627	0.69851	-0.851518	0.816285	-0.756242	0.494479	-2.09927	0.00753509	-0.949595	0.348535	-1.43181	0.0880011	-0.987146	0.356617	-1.40056	0.10734	38	204.5	261	0	98.5	50.5	0	41	81	70.5	102.5	89	81	90	99	75.5	28.5	53	101	68	54	85	70
SPV_1254	SPV_1254	protein_coding	-0.970149	0.308855	-0.84886	0.525711	-0.889968	0.177036	-0.892436	0.260501	-0.489865	0.897606	0.670036	0.816285	-0.696506	0.430918	-1.34607	0.0464048	-0.317837	0.754417	-0.272634	0.811467	-0.819426	0.362493	-0.631727	0.487692	128	162	127	10	64	84.5	13	45	115	58.5	81.5	71.5	38	102	85	116	47	33	95.5	95.5	56.5	53.5	60.5
dnaK	SPV_0460	protein_coding	0.285451	0.953401	0.916202	0.420288	-0.238085	0.765219	-0.719492	0.386896	-0.172908	1	0.646973	0.816285	-0.644469	0.461173	-2.31055	0.000122128	-0.840077	0.297271	-0.0687403	0.963248	-1.26179	0.0802443	-0.716814	0.389632	91333	150759	219094	30734	204454	167558	1564	63628.5	99761	209062	273929	288782	108568	129120	127540	21602.8	90005.5	100975	96829.5	126913	104729	50532	59503
rplQ	SPV_0219	protein_coding	-0.681848	0.410759	-0.112808	1	-0.132354	0.842938	0.0105451	1	-0.134279	1	0.51936	0.816285	-0.0703698	0.956628	0.855513	0.118418	-0.0992621	0.912876	-0.408169	0.581335	-0.0671558	0.975518	-1.19365	0.0274166	40017.5	57252	89233	4850	43524.5	39611.5	752.5	62378.7	55663.8	52183.3	48372.5	50899.7	49731.5	60979.5	48311.2	41632	50846.5	55384.3	46938	48728	39727	39354	37873.2
deoC	SPV_0737	protein_coding	-0.524239	0.234318	-0.675988	0.104807	-0.81695	0.00487877	-0.655634	0.0562373	-0.541655	0.292192	0.345588	0.816546	-0.682061	0.041104	-1.07384	0.00028936	-0.895233	0.00654249	-1.1317	0.000221664	-0.514112	0.184604	-0.378474	0.362204	18825	19381.5	27320.5	3073.5	15490	12573.7	217	15254	13884.5	10895.2	10336.5	16785.5	10632	13818	10891.3	16951.5	8240.5	9658	11778.8	13477	11207.7	9332	9950.5
SPV_1728	SPV_1728	protein_coding	-0.387178	0.991572	0.627271	0.952028	0.384652	0.794414	-0.0702172	1	0.401183	1	-1.00866	0.816546	0.160366	0.95522	0.0230587	1	-0.743871	0.658657	-0.179918	0.942206	-0.166037	0.97449	0.0701277	0.984144	19894.5	18172.7	23684.5	2054.5	15236.5	18678.7	205.5	16787.5	26184.8	23659.8	23384	43353.3	21529.8	31112.7	24874.3	13585.3	16639.7	17063.5	26207.7	20437	19204.5	17112.7	13714
SPV_1010	SPV_1010	protein_coding	0.452303	0.814769	0.863117	0.507497	0.726717	0.295324	1.41755	0.0459953	0.190158	1	0.742595	0.816771	1.11987	0.127033	1.29886	0.0573746	1.33714	0.0716476	1.47889	0.0289564	0.529788	0.663022	0.854101	0.303233	1767	846	1116	472	1560	1141	244	1375	1154	1843.5	1761	2831	1933	2235	1808.5	1969	2545	3633	1583	1131	774	1825	994
SPV_1241	SPV_1241	protein_coding	-0.0544734	0.997206	-0.0164535	1	-0.667261	0.00120607	-0.314105	0.263745	0.133596	0.982951	-0.24583	0.816771	-0.289843	0.312033	-0.520879	0.0245388	-0.228202	0.475173	-0.219114	0.487662	-0.15116	0.762261	-0.43644	0.0895442	8959.83	11889.5	16962.3	2613.5	11651.2	9827.5	417.5	9652.83	10006	10443.8	8997	14951.3	6419.67	8225.33	7791	10816.2	6407	7804.5	9089.33	13189.2	11284.8	7182.33	6668.5
celA	SPV_0277	protein_coding	4.8964	0.0717217	1.65117	0.803916	-0.867654	0.710259	5.12412	0.028499	2.97645	0.448822	-1.60502	0.817071	1.36265	0.673026	-1.59569	0.549337	1.72189	0.526947	0.972226	0.768264	2.52353	0.357867	3.45526	0.14622	44	229	274.5	94	9862.5	4795.5	0	706	3706.5	28	693.5	876	28.5	130.5	131	2263.5	5070	7454	33	1165	2286	19	427
rpiA	SPV_0723	protein_coding	-0.0262234	1	-0.299327	0.688417	-1.05818	1.93393e-05	-0.589115	0.0533642	-0.540115	0.19582	0.333464	0.817071	-0.849124	0.00264431	-1.03609	7.13443e-05	-0.802638	0.00614573	-0.994906	0.000252362	-0.700791	0.0198681	0.310763	0.406956	17388.5	16648.5	22353	4074.5	17384	15343.5	580	15004	16286.5	12187	11851.5	18519.5	8168.5	10528.5	7172.5	16182	7221	8314.5	7594	12041	12099	6544.5	7508.33
gyrA	SPV_1077	protein_coding	-0.0571255	0.994986	0.0900766	0.985449	0.02845	0.92063	0.228221	0.427978	0.100023	1	0.237037	0.817071	0.0837836	0.859787	-0.22753	0.402756	0.187229	0.528022	0.254204	0.341054	0.197346	0.575741	0.00169168	1	30491.5	31530	41815.5	5555	36326	30640	1161.5	34438.8	36364	32492.5	25826	44484	30187.5	37821.8	32789	42887.8	26012.8	32097.5	28838.5	33565	28118.5	25722.5	22573
potD	SPV_1218	protein_coding	-0.0618304	0.994986	0.233176	0.722811	0.151869	0.566276	0.165085	0.66426	-0.0595714	1	0.27845	0.817071	0.14635	0.71096	0.434086	0.0681413	-0.0735799	0.847841	0.108172	0.784966	-0.0347788	0.973669	-0.210402	0.518928	12565	10153	14233.5	2823.5	10646	9374	588.5	12086.5	12412.5	12454.7	11172.5	16446.5	12040	14091.5	12928.5	11233	10245	12289.5	9005	11142	8829	9712.5	8184.5
tRNA-Thr-1	SPV_0899	tRNA	-0.650974	0.460674	0.339815	0.901574	-0.175978	0.787355	0.1286	0.930666	-0.510094	0.738026	0.612174	0.817071	-0.0836997	0.949147	0.428491	0.532903	-0.18196	0.826393	-0.0239349	0.990464	-0.551267	0.472303	-0.177296	0.886557	751	369	556	94.5	245.5	324	0	488.5	492	504.5	566.5	942	385	610	449	695	444.5	397.5	456	247	246	444.5	234
phoH	SPV_0838	protein_coding	-0.0599644	1	-0.0222317	1	-0.522112	0.126917	0.0704658	0.94601	-0.0082046	1	0.365513	0.817071	0.0535528	0.953412	-0.0268233	0.975158	-0.0966398	0.876885	-0.0920602	0.899801	-0.0745211	0.950198	0.00132844	1	14158	17761.7	24470	2082	21833.5	18283.7	266.5	17708.7	20591.5	14491.5	14658.5	21844.5	11113	14979.2	11172.2	15638.7	14443.8	17695	12698	16793.3	15887.5	12555.3	12072
plsY	SPV_0745	protein_coding	-0.347769	0.708707	-0.103306	1	0.0672581	0.897925	0.178706	0.836516	-0.343675	0.82014	-0.379533	0.817325	-0.115902	0.914197	1.61104	1.03419e-05	-0.619667	0.201668	-0.618124	0.170599	-0.371709	0.575741	-0.425084	0.427736	4003	4068	6308.5	1055	3177.5	2441	84	3715.5	3913	3046.5	3600	5753	4061	5580	4617	4872.5	3394.5	5014.5	3549.5	2969	2530	2808.67	2315.5
ilvA	SPV_0409	protein_coding	-0.132573	0.961953	-0.212413	0.894848	0.190006	0.596358	-0.493061	0.174407	0.22069	0.907806	0.423639	0.818948	0.110118	0.882925	-0.00508596	1	-0.149317	0.759143	0.110959	0.848641	-0.109105	0.927599	1.07339	0.000494937	2958	3000.5	3980	500	3038.5	3014.5	120	2343.5	3478.5	2495	2055	3414.5	3251	4184	3377	1579.5	1924	2161	2999.5	3536.83	2893	2652	2216
nrdE	SPV_1042	protein_coding	-0.40907	0.53608	0.126536	0.995758	-0.250051	0.542725	0.318198	0.547667	0.0699231	1	0.357352	0.821092	0.195315	0.780782	0.871392	0.0146681	0.134295	0.820094	-0.00851673	0.998038	0.112783	0.929497	-0.544952	0.204005	29196	51977	71402.2	6834.5	42805	31355.3	839	56082.5	47905.8	36537.5	49561.5	65214.7	34930	44276.2	41251	54303.8	40758	58981.5	34339.5	54619	40694.5	39454.5	31434.5
tex	SPV_0802	protein_coding	-0.0113634	1	0.0654126	1	-0.498359	0.0176284	0.0888521	0.867796	-0.185183	0.855037	0.265048	0.821092	-0.15821	0.676343	0.141483	0.673721	-0.212403	0.490607	-0.171584	0.610264	-0.135214	0.791926	-0.0277332	0.965114	15107.5	12501.5	18303.5	3125	16018	12026.5	322	14236.5	13718.5	11711	13057.5	19835	9682.5	11670.5	9524.5	14583.5	10693	14828	9788	12158	10908.5	9217.5	8350.67
SPV_0259	SPV_0259	protein_coding	0.591311	0.272531	0.828896	0.0865065	0.735894	0.0411791	0.79885	0.0479826	0.885872	0.0541806	0.399494	0.823961	0.996568	0.00859654	-0.000527866	1	1.01091	0.0104813	0.959734	0.0104512	0.96717	0.0141955	1.48037	4.62969e-05	2415.5	3413	4208.5	679	5447.5	5319	69.5	4449	6463	6088	2744.5	8174	4065.5	6524	5442	5665.5	3974	4718	4333.5	5242.5	5461	4700	4160.5
zapB	SPV_0370	protein_coding	-0.0809113	0.994608	-0.190393	0.907903	-0.013744	0.977278	0.11491	0.869895	-0.244474	0.84586	-0.303189	0.823961	-0.0562142	0.937434	0.0291327	0.964044	-0.146107	0.748167	0.00508437	1	-0.204245	0.725398	-0.208999	0.657569	9394	9524.5	14513.5	2353.5	9900	8417	577.5	9005	8261	7513	8034.5	11187	9289.5	12187.5	9848.33	8153.5	8539.5	12329.5	6497.17	8714.5	7619	7022.5	5644
rpsJ	SPV_0192	protein_coding	-0.214624	0.90265	0.306958	0.850702	0.13949	0.784262	0.619478	0.18359	0.487892	0.605741	0.395219	0.827677	0.768444	0.072504	0.47143	0.333935	0.606579	0.214101	0.590979	0.194972	0.450152	0.441561	-0.0914251	0.932022	61711.5	95845	140829	15127.5	80023	83806	6220	125694	140392	129822	76206.5	127326	89380.5	118887	100493	130160	113721	123666	117988	120888	95277	119970	96613
SPV_1719	SPV_1719	protein_coding	-0.591386	0.840358	-0.893447	0.746234	1.95981	0.0270198	-0.553157	0.739634	0.0290975	1	-1.04798	0.827677	-0.407561	0.83691	-0.545407	0.692101	-0.687707	0.60609	-0.460998	0.769205	-0.089258	0.989324	-0.126344	0.963186	203.5	262	432	6.5	255.5	242.5	0	182	231.5	132	99.5	218.5	885.5	1293	1102	248.5	98.5	161.5	217	250	262	145.5	154.5
SPV_0926	SPV_0926	protein_coding	-0.488504	0.527896	0.193094	0.978204	-0.301842	0.540514	0.399387	0.513429	0.514793	0.620086	-0.396547	0.837747	0.761957	0.10508	0.470677	0.388847	0.45649	0.443109	0.443437	0.433808	0.959156	0.0408198	-0.738355	0.12935	827	1375	1987	92	1280	997	38	1595.5	1860.5	1677.5	1128	1442	865	1046	1262.5	2081.5	1100	1369	1360.5	1927	1531	1914	1286
spd_sr16	spd_sr16	ncRNA	-1.41737	0.2048	-0.814645	0.724251	0.564818	0.542725	-0.117803	0.977861	0.0200202	1	0.817413	0.838335	0.365355	0.831189	0.58902	0.611243	0.839915	0.460094	-0.116814	0.949094	0.571908	0.72081	-1.50001	0.102603	66	483	604	11	183	149	0	310	335	320.5	103	144	363	557	674	446.5	269	149.5	389	259	267	319	403
rluD1	SPV_0820	protein_coding	-0.039029	1	-0.239463	0.746244	-0.909638	3.23407e-05	-0.37379	0.211233	-0.443191	0.249195	0.380078	0.840447	-0.730176	0.00359541	-0.467969	0.0750087	-0.701474	0.00694393	-0.684736	0.00576665	-0.551658	0.0454728	-0.16946	0.685341	11269.5	8310	12424.5	2348	9817.5	8379.5	173.5	7566.5	7627.33	6314.17	7791.5	11000.7	5174	6168.33	4867.5	9001	5033.5	6583	5415.5	7194.67	6601.5	4364	4414.83
SPV_1033	SPV_1033	protein_coding	-0.732308	0.688309	-0.962862	0.589441	-0.481261	0.610324	-0.0191841	1	0.501383	0.958053	0.814991	0.840447	0.53953	0.701542	-1.33912	0.131993	0.133687	0.928113	-0.241002	0.888466	0.0488417	0.992462	-0.577495	0.657569	2775	958	1702	319	780.5	835.5	112	1030	1267	976	765	769	1173	1400.5	1179.5	1537.5	1519	1343.5	4121.5	1240	754	3223.5	1038
ccnE	SPV_2125	ncRNA	-0.221647	0.943548	-0.597643	0.548963	-0.989881	0.0296729	-1.28425	0.00868011	-0.69384	0.460909	-0.641233	0.84098	-1.49222	0.00200338	-1.25227	0.00771084	-0.962379	0.0737397	-1.33442	0.00503821	-0.801395	0.163482	-0.627394	0.292657	1689.5	1224.5	1237.5	212.5	1286	1111	39	494	721	587	907.5	1074.5	643.5	766	624.5	604.5	463	364	657.5	709	762.5	275	343.5
SPV_1584	SPV_1584	protein_coding	-0.844949	0.750263	-0.734579	0.909818	0.588587	0.658478	2.64791	0.0303272	-0.112323	1	-1.14309	0.841685	-1.0627	0.525489	-0.330594	0.880268	0.00329689	1	-0.26928	0.91499	-0.117929	0.989324	0.459057	0.859701	73.5	52	65	0	61.5	33	0	10	102.5	26	36	44	66.5	114.5	98.5	533	228.5	264.5	60.5	41	41.5	36.5	8
cmbR	SPV_0818	protein_coding	-0.0902238	0.975873	-0.210975	0.7617	-0.823595	2.92308e-05	-0.428148	0.0876227	-0.224776	0.747147	0.371416	0.841685	-0.538435	0.0195458	-0.61021	0.00541873	-0.560302	0.0199565	-0.493358	0.0336658	-0.265502	0.418769	0.021689	0.974738	7595	6427.5	8894.5	1288.5	7560.5	6499.5	182.5	5913	5934	4960	5053.5	8569.5	3483	4875	4050.5	6360	3596	4274.5	4349.5	6308.83	5409	3832.33	3529.5
appB	SPV_1169	protein_coding	0.899372	0.36891	-0.173978	1	-0.726824	0.282727	0.493949	0.630577	0.143915	1	-0.773285	0.841685	-0.0307889	0.991251	-0.0111796	1	0.137364	0.912686	0.240739	0.839612	0.453206	0.719001	-0.217321	0.894471	421	286	482	233	640.5	376	40	195.5	259	389.5	209	365	171	258.5	255.5	976	247.5	235	389	355	313.5	336	198
bguB	SPV_1832	protein_coding	-0.452692	0.926426	-0.809441	0.767159	2.70018	0.0012623	-0.476612	0.783205	0.0956642	1	-0.955489	0.841685	-0.0905043	0.969686	-0.475152	0.737216	0.884795	0.473921	-0.51094	0.738548	-0.172014	0.962128	0.110159	0.965114	219.5	235.5	283	25.5	207	174.5	20	229	230	123	80.5	201	1354.5	1697.5	1537.83	193.5	132.5	114	179	259.5	210	177.83	173
SPV_0179	SPV_0179	protein_coding	0.037359	1	1.40876	0.000286327	1.07131	0.00230758	0.1684	0.847456	0.328924	0.834654	-0.368554	0.841685	0.429891	0.407221	-0.329535	0.532903	0.256109	0.654992	0.326798	0.555776	0.485007	0.366719	-0.420948	0.41725	4633.5	9129	11414	1687.5	8784.5	7243.17	98	6769.67	10425.2	23217.2	14839	22352.7	13108	18166	18756.5	10539.5	6026.17	6804	8771	8973	7660	8331.5	6432
dinP	SPV_0419	protein_coding	0.330584	0.45284	0.275309	0.684134	-0.742691	0.00133036	0.0871255	0.891601	-0.0160328	1	0.284086	0.841685	-0.317062	0.328016	0.378672	0.187516	0.163137	0.672081	0.119379	0.788656	-0.302472	0.42053	-0.359538	0.256872	1757.5	1977	3547.5	646.5	3111	2281	82	2480.5	1840	2446.5	1956.5	3690	1110.5	1626	1342.5	2490.5	1728	2022.5	1620.5	2304.5	1838.5	1250	1181
sczA	SPV_1639	protein_coding	-0.343632	0.987412	0.141875	1	0.67502	0.543633	0.21841	0.939012	0.635427	0.945337	-0.956025	0.841685	0.311975	0.900636	0.657805	0.643377	0.00857603	1	0.377052	0.831313	0.271487	0.935554	-0.522858	0.777255	271	855	1059	62	703	578	55	776	711	834	420	976	803	1279	1216	795	529	744.5	715	1090	932	760	516
SPV_0003	SPV_0003	protein_coding	-0.26038	0.961953	-0.109882	1	1.19238	0.0451905	0.105854	0.96689	0.690231	0.660573	-0.625156	0.841685	0.781805	0.30846	-0.17357	0.889166	0.568906	0.503545	0.839154	0.254644	0.67038	0.47265	-0.257556	0.85295	147	400.5	567	51	251	343	0	251.5	492	427	97	440.5	517.5	1015.5	877	346	310.5	297.5	505.5	453.5	460.5	521.5	312
sufD	SPV_0763	protein_coding	0.328588	0.869479	0.570874	0.684134	-0.667631	0.228259	1.13008	0.0510053	-0.0690972	1	0.525614	0.841964	0.6222	0.368505	0.726735	0.239624	0.848399	0.194081	0.782895	0.208934	0.196798	0.921351	-0.0263934	0.989522	70054.5	29230.5	45617	21548	40558.5	33149.5	2518.5	52231	45337	65162	60045.5	72497.5	32198.5	32423.5	22816.8	106512	71074.5	88460.5	59314.3	29946.5	22250.2	56857.8	29406.2
SPV_1916	SPV_1916	protein_coding	0.27963	1	1.46777	0.724251	3.92042	0.0055835	1.0427	0.683979	1.36429	0.797646	2.15874	0.841964	2.29585	0.185624	0.850945	0.726068	1.56107	0.450423	1.67182	0.388398	1.93159	0.334933	1.77682	0.347793	18	15	0	0	23	14.5	0	16	45.5	25	33	32	135	204.5	189	18	18.5	24	42	21.5	11	53	26.5
piaD	SPV_0918	protein_coding	-2.16595	0.178154	-1.46945	0.552371	-2.01244	0.103285	-2.59886	0.0761931	-2.2093	0.253742	1.17697	0.843335	-2.3962	0.100951	-1.43204	0.333452	-0.555579	0.77199	-1.69923	0.243279	-1.93284	0.208439	0.119235	0.974777	69	7	3	0	5	9	0	15	10	13	0	17	5	5	9.5	1.5	7	2	5	10	0	4	5
glnP6	SPV_1330	protein_coding	-0.338215	0.714694	-0.106258	1	0.43924	0.297504	-0.347109	0.557327	0.381472	0.777507	-0.450983	0.847552	0.0854021	0.930558	0.35667	0.503989	0.237933	0.691988	0.228108	0.73799	0.176488	0.87089	0.368149	0.514567	3592.5	3845.5	5261	237	4510.5	3631	133	4251	4023.17	2913.5	2782	5457.5	4515	6297.5	5595	1893.5	2496.5	3584	3501	5352	4647.17	3441	2731
SPV_2382	SPV_2382	protein_coding	0.225113	0.997206	0.542445	0.952028	0.457138	0.702988	0.447364	0.834311	0.520205	0.994323	-0.867261	0.847911	0.493083	0.808838	-0.0574301	0.984378	-0.221834	0.906855	0.526204	0.756935	0.573898	0.799839	1.32177	0.285049	306	272	277.5	30.5	418	376.5	0	248	497	307.5	348.5	523	337.5	393	404.5	604.5	204.5	213	337.5	398	283.5	352.5	202
SPV_0602	SPV_0602	protein_coding	-0.394873	0.90265	-0.666809	0.7617	-1.84324	0.00701565	-1.26266	0.132094	-1.55189	0.116157	0.755552	0.84818	-1.69699	0.0268084	-1.06769	0.189276	-1.54689	0.0598712	-1.52463	0.0453368	-1.36336	0.109868	0.295508	0.859906	2071.5	306.5	318.5	176	626	580	74	479.5	350	307	632.5	700.67	227	306.5	225.5	450	304.5	227	291.5	244	247.5	185	177.17
dnaE	SPV_0788	protein_coding	0.0267452	1	-0.0812673	0.995758	-0.353233	0.158448	0.092199	0.879982	-0.125526	1	0.257353	0.84818	-0.0219887	0.973675	-0.59599	0.0152798	-0.0755327	0.861749	-0.0372875	0.944247	0.0683079	0.935554	0.360181	0.227588	14109	11732	15027	2895	14322.5	11385	467	9816	14209.5	10909	9133.5	16354	9152.5	12113.5	9496	18167	8609	10183.5	9884.83	10620	10096	10236.5	7596
sdhB	SPV_0103	protein_coding	-0.191586	0.904114	0.0273963	1	-0.282639	0.484133	0.568591	0.176255	-0.00201708	1	-0.334099	0.853614	0.103586	0.914197	-0.0294988	0.974123	0.324182	0.512559	0.360566	0.451826	0.113816	0.929497	-0.735882	0.0574644	1885	2418	4154	493	2510.5	1964	152	2049.5	2429.67	2579.5	2074	3087	1938.5	2283	2232.17	4379	2578.5	3246.5	2666	2128.5	1857.5	2238	1332
murC	SPV_1349	protein_coding	-0.0847918	0.976186	-0.144501	0.907903	0.0972954	0.720592	-0.0541559	0.932863	-0.21425	0.764951	-0.202978	0.853614	-0.0763412	0.889359	0.0426323	0.930853	-0.127073	0.710041	-0.0477962	0.917676	0.0949941	0.879232	-0.335859	0.201799	19185	19611	26879	4652.5	20271	15919	869.5	17660	18404.5	15929.5	14869.5	24413.5	20583.5	24371.5	21635.2	18658.5	14261	18866.5	13465.5	17005	15544.5	14714.5	12543
lgt	SPV_1243	protein_coding	0.0966463	0.975873	-0.00994235	1	-0.582929	0.00976568	-0.456848	0.0915583	-0.0693649	1	-0.225302	0.857448	-0.349575	0.229402	-0.499327	0.0450285	-0.308556	0.325117	-0.335688	0.246401	-0.202352	0.647937	0.58738	0.0219265	11860	10757	13240	2479.5	13494	10995	313	9138.5	9712.33	9835.5	7487.5	16875	7205.5	9149.33	6641.67	10177.7	5263.5	6609	8152.5	10181	9689.17	6871.83	5972.5
yoeB	SPV_1550	protein_coding	-0.551951	0.876903	-0.0215568	1	0.708661	0.50662	-0.551825	0.751422	-0.398789	1	-0.887438	0.857448	-0.862758	0.531699	-0.785666	0.540876	-1.25267	0.301954	-0.829821	0.532992	-0.812601	0.625961	-0.53881	0.754186	945.5	751	1311	53	947.5	687.5	60.5	696.5	521	671	771.5	1314.5	1404.5	1720.5	1499.5	413.5	509	707	482	751	616	312.5	379.5
spd_sr65	spd_sr65	ncRNA	0.106763	0.994608	0.352888	0.724251	-0.532793	0.13103	0.332534	0.509774	0.203754	0.982951	0.356425	0.857938	0.54495	0.181217	0.00611525	1	0.520063	0.234228	0.426965	0.336294	0.703287	0.0784443	0.0299987	0.975484	1178.5	1239.5	1610	289	1495.5	1209.5	30.5	1881.5	1774	1727.5	1201.5	1771.5	711	949.5	994.67	1507.5	1241	1399.5	720.5	1573.5	1526	1316	1135
hsdS-F	SPV_2170	protein_coding	2.29827	4.91215e-11	0.254298	0.913277	0.124578	0.816225	1.55205	3.11837e-05	0.265041	0.940988	-0.386532	0.858246	0.35257	0.551464	0.548477	0.229296	0.562285	0.264896	0.569841	0.222984	1.75356	2.25367e-06	-0.165662	0.854224	1468	1502	1530.5	1790.5	7428	5353.5	55	1776	2220.67	2349.83	864.5	1782.33	1240	1889.83	1650.5	5295.5	2839	3086	1417.67	1543.33	1496	1434.83	1345.5
srf-04	SPV_2107	ncRNA	-0.441174	0.953401	2.97189	0.0263146	2.65168	0.0114118	2.52529	0.0333818	2.42174	0.0965161	-0.913367	0.858246	4.13477	0.00052726	2.2993	0.0438602	3.95891	0.00111163	4.46689	0.00011313	3.89387	0.00100689	0.242388	0.934829	12.5	83	59.5	0	61.5	40	0	193.5	413.5	799.5	64	234.5	227.5	353.5	368.5	236.5	246.5	250	322	174.67	176.5	853	416
spxB	SPV_0636	protein_coding	0.387298	0.54925	0.212018	0.927223	-1.44562	1.9511e-06	0.711905	0.0595129	-0.0704466	1	0.326889	0.858246	0.351146	0.473345	0.607669	0.100956	0.655965	0.0961343	0.284666	0.570186	0.337334	0.554231	-0.391459	0.393901	230910	259671	376612	100633	337304	251106	16705	350510	267615	328621	271884	288824	108159	106626	83052.5	567217	270871	347761	219000	252627	195284	281242	184213
dgkA	SPV_0856	protein_coding	0.254177	0.601327	0.0543558	1	-0.41978	0.0760015	0.289561	0.34677	0.145894	0.975441	0.430121	0.858246	0.0864193	0.882925	-0.382001	0.147224	0.0915367	0.818708	-0.0804889	0.869061	0.10219	0.884921	0.208704	0.552461	1806.5	2278.83	2817	572	2691.5	2323	114.5	2106.5	2507.83	2038.67	1794	2794.5	1561	1871.83	1472.83	2982	1922.17	2080.5	1787	2292.5	2140.5	1678.83	1494.33
SPV_1102	SPV_1102	protein_coding	-0.211404	0.744077	0.0484299	1	-0.557769	0.0233576	-0.149315	0.764084	-0.0636043	1	0.348944	0.858246	-0.294647	0.392025	0.306526	0.341997	-0.121123	0.76681	-0.0634302	0.91001	-0.104782	0.905362	-0.513984	0.0739558	4455.5	6123	8515	1050.5	5717	4628	113	5151.5	5349	6130.5	4338.5	7699.5	3363.5	4675.5	4236.5	5883	3559	4717.5	4600	5515	4618.17	3854.5	3548
SPV_0296	SPV_0296	protein_coding	1.69225	0.140958	0.31323	0.995758	3.11947	4.95361e-05	0.452573	0.814515	0.733185	0.878561	1.52865	0.858246	-1.23065	0.328016	0.4905	0.728625	-0.173773	0.927501	-0.682157	0.654092	0.433997	0.858217	0.140129	0.965114	27	7	13	24	18.5	29	0	37.5	16	16.5	4.5	39	114.5	159	127	31	6	19.5	8.5	39.5	19	7.5	2.5
SPV_1707	SPV_1707	protein_coding	-0.77615	0.679196	-0.447565	0.956893	-0.59303	0.542725	0.271613	0.896606	-0.458822	0.994323	0.824834	0.858246	-0.197881	0.927546	-0.511758	0.690906	-0.726248	0.54595	-0.718429	0.554515	-0.159104	0.964396	-1.17524	0.263182	565.5	259	384.5	47.5	248.5	199	8	368.5	277	243.5	323.5	214	209	298.5	270.5	505	347	370.5	219.5	295.5	215	244.5	150.5
SPV_0924	SPV_0924	protein_coding	0.293173	0.923294	-0.057065	1	-0.897271	0.121026	-0.414454	0.66426	-0.709952	0.605741	-0.492601	0.858545	-1.08963	0.0853683	0.141112	0.907392	-0.933971	0.183057	-0.898793	0.169804	-1.03403	0.128212	0.818358	0.242764	1482	360	512.5	279	773.5	730	0	523.5	391	417	848	856.5	349	492.5	410.5	685.5	319.5	532.5	472	386.5	342.5	278.5	217.5
SPV_0233	SPV_0233	protein_coding	1.26659	0.317074	-0.118157	1	0.695548	0.461471	-0.298865	0.885815	0.583408	0.91943	0.830616	0.860266	-0.656715	0.634799	-0.911658	0.407662	-0.0784774	0.97229	-0.409082	0.781414	0.452054	0.826317	1.52058	0.112178	97	139.5	194.5	22	434	401.5	0	75	547.5	117.5	81.5	171.5	134	271.5	262.5	151	41	105.5	93.5	201.5	229.5	72.5	68
tRNA-Val-3	SPV_1889	tRNA	0.377838	0.994608	-0.328019	1	-0.564466	0.687488	0.56243	0.814515	0.529262	1	-1.05619	0.863147	0.774108	0.701542	1.78358	0.17404	0.255126	0.908811	0.53179	0.789533	0.587907	0.845042	1.09667	0.504569	2193.66	1935.17	2249	506.67	2950.16	2498.41	8	2564.41	3301.66	1174.67	1640.58	1853.33	1515.83	1597.67	1015	2350	2232.17	3154.08	1694.75	3041.16	2901.66	2715	2092.75
SPV_1583	SPV_1583	protein_coding	0.417953	0.976186	0.499671	0.980211	0.125364	0.944264	2.50287	0.0459953	-0.481834	1	-1.0735	0.865949	-0.984786	0.58544	-0.627009	0.729655	-0.717403	0.67652	-0.564116	0.781414	-0.507998	0.879232	0.172846	0.956976	73.5	27.5	39	28	34.5	24	0	24.5	58.5	25.5	108	35	46	59	44	388.5	145	161.5	35	13.5	32.5	29.5	7
livJ	SPV_0652	protein_coding	-0.459815	0.213117	-0.373059	0.456407	-0.23751	0.421549	-0.449375	0.14481	-0.486235	0.236644	-0.300824	0.865949	-0.450076	0.135191	-0.244292	0.502594	-0.521546	0.0871553	-0.552218	0.0476005	-0.575037	0.0522463	-0.24667	0.520985	16064.5	15144	23063.5	2141	14262	12200	456	14555	13888	9840.5	12341.5	16038	13447.5	16568.5	13499.5	8720	10233	12781	9907.5	11758.5	9663	8463.5	8131.67
SPV_1962	SPV_1962	protein_coding	0.115738	1	-0.367802	0.995758	0.767066	0.498461	-0.984441	0.486571	0.12968	1	-0.83231	0.865949	-0.42023	0.847618	-0.377509	0.827782	-0.798171	0.574547	-0.582767	0.731419	0.765977	0.688006	0.0545257	0.987006	4331.5	4454	6417.5	1008.5	5972	4633.5	156.5	4384	4550.5	2697	3060.5	5274.5	7459	8747	8217.83	2725	1706	1907.5	3107	5375.5	5079.5	2493.5	2699
SPV_0585	SPV_0585	protein_coding	-0.117196	0.993018	-0.0877132	1	-0.5564	0.100797	0.249375	0.655698	-0.198393	0.982951	0.3383	0.865949	-0.0321001	0.972309	-0.0320138	0.967196	-0.12983	0.817773	-0.0926493	0.899801	0.00814886	1	-0.161356	0.826515	2659	2179.5	2778	622.5	2004.5	1739.5	163	2075	1909.5	2173.5	1858	2569.5	1488	2041	1464	3381.5	1876.5	2356	2029.5	1900.5	1484.5	1901.5	1204.5
ydfG	SPV_1712	protein_coding	-0.106672	1	-0.00681796	1	0.400056	0.757329	-0.00356672	1	-0.23919	1	1.02561	0.865949	-0.252345	0.924414	0.0794258	0.975353	-0.726965	0.629146	-0.128529	0.953588	-0.312628	0.929497	-0.02685	0.995489	6023.5	7460.5	10554.5	1066.5	8470	7135	111.5	8496	6428.5	6414.5	5853	9860.17	8896	11416.5	9662	7140.17	5483.5	6876	4705.5	6273	5497	4291.5	4291
SPV_0739	SPV_0739	protein_coding	-0.717611	0.0646281	-1.08196	0.000622854	-1.8043	2.16761e-11	-1.70185	2.41405e-09	-0.515046	0.330199	-0.276273	0.86675	-1.31681	1.43914e-05	-0.989805	0.000864187	-1.14856	0.000250325	-1.11793	0.000223225	-0.832561	0.0118262	-0.468401	0.215247	116973	160010	223622	20847.5	97367	86432	3187.5	99344	78026.8	55873.2	67979.5	91782.5	40465.5	51761	43033.8	57651	30826	38947	70419.3	115886	98179.8	42819.8	50039
SPV_0880	SPV_0880	protein_coding	-0.252072	0.664948	0.138758	0.958195	-0.104519	0.760056	0.499381	0.0973946	0.286984	0.706471	0.294285	0.86675	0.467336	0.11877	0.79378	0.0020122	0.317697	0.378908	0.408146	0.187424	0.535277	0.0814247	-0.171873	0.713031	3577	3281.5	4819.5	489.5	3851.5	2948.5	153	4837	4384.5	4338	2755.5	4720	2991	3727	3575.5	5381	3584.5	4623	4048	4070	3388	4369.5	3051.5
vraT	SPV_0350	protein_coding	1.48323	3.6119e-06	3.87678	1.45905e-37	0.578598	0.0907321	0.60916	0.120539	0.780729	0.0739942	0.38504	0.86675	0.606158	0.114343	0.743275	0.0342416	0.649637	0.100182	0.674123	0.0649183	0.589403	0.154899	-0.248605	0.657569	1731.5	1737.5	2177	1332	5224	3500.5	56.5	1966	2708.5	28135.5	22140	24098.5	2465	2781.5	2774	4298	1465	1661.5	2480	3120.5	2346.5	2231	1535
plsC	SPV_1437	protein_coding	-0.339676	0.64477	-0.0835692	1	-0.724048	0.0288978	-0.502885	0.228321	-0.23451	0.931375	-0.360125	0.86675	-0.499644	0.229402	-0.112055	0.86616	-0.373126	0.442265	-0.533222	0.179507	-0.357383	0.522524	-0.687583	0.0739558	8648	11043	17112	1949	9584.5	8062	420	10577	8108	8940	8675	14286.5	6260.5	7774	6846.5	8031.5	5618.5	7429	6567.5	10015	8636.5	5795.5	6330
patB2	SPV_1352	protein_coding	0.0841004	0.997206	-0.636116	0.28596	0.34776	0.39362	-0.500775	0.277525	-0.139441	1	0.5665	0.868127	-0.87875	0.0232417	0.431484	0.357305	-0.492269	0.307367	-0.561214	0.194496	-0.442532	0.416715	-0.311791	0.579919	1013.5	1134	1536.5	267.5	1421.5	983.5	0	1108	856.5	705.5	564.5	916	1251	1877	1357.5	846.5	567	729.5	661	1087	983	501	415
bglA-2	SPV_0503	protein_coding	1.70068	0.00470218	-0.54013	0.746234	-0.035261	0.967724	0.686959	0.326317	0.659371	0.625672	0.59811	0.868127	0.460633	0.595516	-0.444279	0.562697	0.650794	0.38204	0.13218	0.911613	0.292017	0.836964	1.55214	0.00679796	395	322	359.5	126	1641.5	1081	56	392.5	406.5	197.5	160	360	275.5	357.5	382.5	604	389.5	463.5	314	604.5	502.5	271	365.5
mutS2	SPV_0371	protein_coding	-0.0812936	0.994608	0.246783	0.776266	0.0891938	0.807903	0.252074	0.535766	-0.121172	1	-0.250915	0.868127	0.174931	0.717322	0.293106	0.413919	0.0100309	0.995933	0.202935	0.639319	-0.055362	0.960898	-0.0679259	0.924542	36605.5	30003.5	41346.5	7292.5	31238.5	30022.5	1289	36937.5	37412.3	33009.2	36390.5	48464.5	33914	41321.2	34337	29946	31749.2	42478	26143.5	28906.5	25802.5	27194	23289.8
rsuA-2	SPV_0592	protein_coding	-0.598105	0.45284	-0.407794	0.776266	0.707015	0.121808	0.111945	0.932863	-0.0781869	1	-0.753196	0.868127	0.355318	0.63238	0.241434	0.738841	0.209392	0.770438	0.114397	0.906236	-0.000471019	1	-1.12529	0.0204336	346	469	624	70	282	274	0	422	444	288	283	426	549	894.5	800	190	419	610	328	425	352	401	351
sufS	SPV_0764	protein_coding	0.624989	0.633407	0.576019	0.7617	-0.579396	0.397392	1.26023	0.0696676	-0.0248677	1	0.591497	0.869839	0.738345	0.360588	0.803809	0.282155	0.891851	0.264312	0.85745	0.254644	0.323838	0.841909	0.374231	0.742939	60934	23481.5	37123.5	24683.5	36393	28766	3858	47400	39046.7	57402	47050.5	63303.5	30572	28056	19149.5	102312	62452.5	81024.7	52017.7	24576	19824.5	53291	26475
glnH6	SPV_1328	protein_coding	-0.378326	0.466765	-0.317067	0.694221	0.192951	0.581996	-0.531108	0.120539	0.296356	0.75933	-0.290617	0.869839	0.046386	0.95522	0.0482416	0.94277	0.20093	0.652254	0.270495	0.52448	0.0918156	0.929497	0.117194	0.871318	12687.5	13628	19118	2054	12656	10208	555	14250.5	13924.5	11312	6918	16177.8	13170	19523	16836	5823	8415.5	10708.5	12599	18677.3	14219	11373.5	10135.3
SPV_2290	SPV_2290	protein_coding	-1.16302	0.679196	0.686636	0.956957	-2.3101	0.0992223	-2.2521	0.174407	-1.46392	0.69289	1.34943	0.869839	-2.07596	0.21278	-2.75291	0.0688881	-2.88204	0.0778729	-3.57073	0.0176406	-3.34684	0.0374433	1.4238	0.424253	138	2	8	0	29	31	0	14	18	18	119	89	14	7	8	10	7	10	19	7	19	6	2
vex1	SPV_0521	protein_coding	-1.2016	0.0942619	-0.242942	0.980211	-0.610297	0.311156	-0.451777	0.610227	2.949	5.55695e-08	0.624055	0.869839	-0.220189	0.861993	-0.533299	0.477827	7.37684	2.16585e-37	-0.619137	0.40358	-0.356353	0.776057	-0.413601	0.649568	2133.5	2002.5	3511	192	1188.5	964.5	0	1827.5	2023.5	1987	1522	2338.5	1263	1880.5	1582.5	1806	1348.5	1366	11082.5	19948	16740.5	1690	1149.5
trmD	SPV_0679	protein_coding	-0.131214	0.90265	0.0217313	1	-0.407928	0.0861029	0.147271	0.736796	-0.119416	1	0.261295	0.869839	-0.120056	0.808838	0.394926	0.130951	-0.173121	0.623586	-0.0111578	0.990464	-0.075921	0.929497	-0.166768	0.67239	11488	11835.5	16399.5	2411.5	12975.5	9637	481	13677	12091	10985.5	10019	16395.5	8018	11237.5	9296.83	11955	9457.5	14513	7797	11705	10324.5	8518.83	7124.5
pheT	SPV_0506	protein_coding	-0.382418	0.40676	-0.662462	0.0610058	-1.38574	1.39778e-08	-0.93478	0.000609483	-0.340574	0.62052	-0.258363	0.870448	-0.714359	0.0128146	-0.368815	0.267691	-0.598669	0.0578495	-0.785095	0.00503821	-0.605895	0.0515996	-0.655259	0.0289677	33559.5	25025.5	38298	5363.5	23420.5	20845.5	599.5	23840	20158	16778	14928	25335.3	11043	14058	10227	17761.5	11541	12612.5	21470.5	22058	18468	15404.5	14382
queT	SPV_0898	protein_coding	-0.227304	0.90265	0.709872	0.270157	0.175008	0.729719	0.383421	0.512872	-0.010598	1	0.420889	0.870448	0.390418	0.508265	0.857501	0.0398348	0.402548	0.476078	0.550701	0.259317	0.123333	0.929497	-0.460505	0.393901	5104.5	3763.5	6168	1569	2482	2283.5	205.5	4309.5	5509.5	6994	6049	9624.5	4540.5	6360	5258.5	6775	4299.5	5100	5590.5	3446.5	2842	5694.5	3275
cbpD	SPV_2028	protein_coding	0.381727	0.997206	2.41373	0.380793	4.87675	0.00218238	1.16263	0.642014	3.29729	0.154055	-1.22539	0.870448	3.0562	0.0864744	0.263484	0.937042	0.484979	0.850733	2.12633	0.259317	2.15005	0.304813	3.77919	0.0336242	307	306.5	356.5	33	537	484	0	319.33	3856	230.5	2712.17	1592.67	13895.8	6056	6214	451.5	519.67	794.17	2374.67	5127.33	598.17	1512.5	1058.67
SPV_0601	SPV_0601	protein_coding	-0.145591	0.994608	0.329662	0.900465	-0.468314	0.377665	0.325365	0.698677	0.379777	0.885086	0.528655	0.870448	0.693997	0.231544	-0.0661721	0.955325	0.660902	0.28727	0.67824	0.238635	0.852122	0.136863	0.522029	0.421263	388	422	435	58.5	442.17	341	0	311	453.83	592.33	269	620	256.5	361.67	255.5	639.67	323	364.67	561.17	416.17	343.33	565	367
malC	SPV_1935	protein_coding	0.111548	1	-0.24434	1	-0.207751	0.894971	0.630566	0.783211	0.0108518	1	-0.947004	0.870448	-0.325503	0.916478	0.0446251	0.996425	0.146113	0.950594	-0.614454	0.765789	-0.199459	0.970285	-0.234449	0.941825	2066	3941.5	4820	831.5	3644	3305.5	47.5	2622.5	5351.5	2387	2848.5	2903.5	2495.5	3343.5	3042.5	11824	1549.5	1652	2337.5	3268	3229	2322.5	1625
SPV_2400	SPV_2400	protein_coding	0.548988	0.90265	1.12946	0.365327	1.66771	0.0154086	0.408326	0.81544	0.763654	0.734183	-0.578944	0.870448	0.476501	0.736605	0.827482	0.402018	0.132745	0.977398	0.773597	0.438666	0.51946	0.776057	1.2985	0.116302	16	24.5	15	0	27	39	0	26	31.5	27	36	54	48	68.5	58	25	25.5	11	31.5	35	13	26.5	14
licD3	SPV_1201	protein_coding	-0.122987	0.961953	0.225794	0.849137	-0.315279	0.311156	0.117595	0.863213	0.269503	0.794946	0.311822	0.870448	0.39507	0.266001	0.206499	0.625315	0.285999	0.476737	0.407773	0.237847	0.440692	0.238628	-0.341559	0.368227	5542	8066	9696.5	953.5	8242.5	7119.5	181	7711.5	9882.5	8508.5	5981	10841.5	5211.5	6644.5	5961.5	8206.5	5909.5	6667	6832	8877	7187.83	7454	6282.5
ply	SPV_1726	protein_coding	-0.364559	0.994608	0.67769	0.952028	0.447966	0.77507	0.0059012	1	0.405218	1	-0.972301	0.870448	0.333993	0.916628	0.342173	0.889166	-0.531645	0.786198	-0.0036286	1	-0.0148595	1	-0.125241	0.974441	80729.5	59177	79162.8	8296.5	56898.5	62535.7	833.5	64465.3	96110.7	102514	68585.5	166140	80704.8	115714	91986.2	57693.8	58183.8	63399.5	97815.3	72804	64348.5	74538.8	59685.5
polC	SPV_0254	protein_coding	-0.0229871	1	0.099667	0.985825	-0.141392	0.61452	-0.564591	0.0250555	-0.207492	0.82014	-0.222466	0.871826	-0.617777	0.0111542	-0.811503	0.000261267	-0.506499	0.0578495	-0.511264	0.0390549	-0.642905	0.0106588	0.243451	0.459653	38076	29168.5	37238.5	6776	34402	30674.5	1281	27295.7	28199.5	29484	27307	49415.2	26898.5	34339.5	29860.7	28004.5	14950.5	16727.5	19727.5	26173	28435.5	15191.2	15765.8
ruvA	SPV_0170	protein_coding	0.240024	0.712269	0.326667	0.592898	1.02138	2.61066e-05	0.54533	0.0743165	0.290382	0.71871	-0.332262	0.871826	0.411021	0.209918	0.720987	0.0080799	0.431696	0.202344	0.516097	0.0827966	0.0881771	0.929497	-0.0838953	0.903747	3303.5	2627.5	3493	852	3546.5	2962	92.5	3399.5	3344.5	3045	3267	4657.5	5445.5	6412	6405	3100.33	3423.5	4635	3236.5	3290.5	2870.5	2639	2489
def1	SPV_1285	protein_coding	0.186192	0.869479	0.00949316	1	-0.678673	0.0187336	0.36204	0.363578	0.0921856	1	0.30217	0.871826	0.146352	0.823675	0.515385	0.119921	0.296422	0.482718	0.177777	0.736634	0.112021	0.923821	-0.206609	0.688163	12519	15903	25394.3	4270	21903.5	14734.5	478	21184.5	15124	14010	14108	21155.5	9991.5	11285	10053	19777.5	14242	21918.5	11606.7	17980.5	16552.5	12737	10866
SPV_0647	SPV_0647	protein_coding	-0.975552	0.523985	-0.606976	0.870081	-0.145784	0.895017	-0.956959	0.389032	-0.228212	1	-0.753164	0.871826	-0.845891	0.4747	-0.653203	0.573842	-0.601102	0.623586	-0.642055	0.609213	-0.60317	0.715056	-1.22144	0.232595	864	2022.5	2754.5	8.5	1491.5	1070.5	0	1142	966.5	1075.5	783	1563	1205.5	1799	1790	749	730	834	845	1627.5	1418.5	670	730
tRNA-Leu-4	SPV_1806	tRNA	0.034566	1	-0.148343	1	-0.166384	0.903168	0.660719	0.721274	0.360587	1	-0.86348	0.871826	0.364638	0.886144	1.82792	0.110177	-0.1211	0.954505	0.571911	0.752109	0.263592	0.941378	0.351653	0.895146	1332.08	1286.58	1971.41	204.25	1630.99	1716.24	19.58	2278.49	1674.58	780	1316.33	1701.24	1375.66	1367.41	1085	1429.58	1673.33	2697.49	1076.66	2014.58	1717.33	1371.83	1113.83
ywbD	SPV_1212	protein_coding	0.153422	0.994608	-0.251472	0.977371	-1.14673	0.0268443	-0.836714	0.19259	-0.695543	0.572355	0.507567	0.874186	-1.08344	0.0649064	-0.784877	0.196145	-1.05166	0.0888111	-1.0381	0.0728847	-1.03362	0.099988	-0.194383	0.883957	46974.5	24014	36123	12843	26731	26332.2	3319	20337.5	17985	18682	26447	39917	15524.5	17321	13526.5	20427	13215	16545	16750.5	20175	17510.5	11836.5	10978
SPV_1592	SPV_1592	protein_coding	0.812098	0.633407	0.316301	0.993087	0.445633	0.639181	-0.0336065	1	0.367125	1	0.871451	0.874299	-0.177728	0.930558	0.0253356	0.997181	-0.333677	0.797395	0.585247	0.643166	-0.0316896	1	-0.461103	0.755357	151	243	372	74	554	339	0	199	198	205	271	394	257	385	339	187.5	187	220	233	296	261	148	157
lspA	SPV_0819	protein_coding	-0.122521	0.929414	-0.422716	0.278681	-0.847978	8.75815e-05	-0.475338	0.0789528	-0.453867	0.220189	0.346597	0.876691	-0.611264	0.0145206	-0.634749	0.00846948	-0.613288	0.0191103	-0.612592	0.0128892	-0.473155	0.0936846	0.187409	0.626563	2571.5	2390.5	3340.5	524	2466.5	2193	69	1942.5	1906.5	1695	1317	2869	1321	1742.17	1336	2336	1186	1480	1483.67	1860	1591	1265.83	1165
ldh	SPV_1078	protein_coding	-0.475977	0.367119	-0.408637	0.564669	-1.56382	1.03547e-07	-0.532466	0.179144	-0.314111	0.794946	-0.283677	0.877986	-0.595876	0.108277	0.0941185	0.889166	-0.398301	0.371553	-0.694359	0.0463808	-0.349133	0.513485	-0.736184	0.0394132	106648	165501	254016	26245	129426	96069	3097	166816	115656	94159	118797	141297	50993.5	61683.5	53376.5	99727.2	85008.5	106527	89810.5	139471	111184	74777	73400.5
pdrM	SPV_1029	protein_coding	-0.299142	0.994608	-0.31376	0.998273	-0.0933843	0.946431	-0.898768	0.509774	0.0134335	1	-0.763087	0.877986	0.266216	0.916478	-1.09111	0.376241	-0.723541	0.599716	-0.800231	0.556443	-0.613827	0.773518	0.775789	0.588992	297	28	75.5	29	90.5	91.5	0	92.5	59	39	168.5	77	154	74.5	129	78	38	70.5	223	50	54	226	75
yfmL	SPV_1312	protein_coding	-0.249751	0.658164	-0.0436996	1	-0.199548	0.503445	0.211169	0.608231	0.078939	1	-0.243056	0.877986	0.0399375	0.95522	0.32897	0.293576	0.0672751	0.886931	0.141104	0.756902	0.112936	0.879232	-0.259211	0.478204	10952	13275	19926.8	2676.5	12100	9749.83	703	14599	11913.5	11336.5	10858.5	17093.5	10606.5	12909	12589.3	15338.5	10482	15841	11946.5	14089	11479.5	10839	8490.5
groES	SPV_1710	protein_coding	-0.601006	0.900805	0.132336	1	-0.0665961	0.966885	-0.665809	0.728788	-0.190272	1	-0.847508	0.878224	-0.308196	0.914197	-2.21884	0.051398	-1.44487	0.295903	-0.323326	0.886961	-0.467715	0.873787	-0.614394	0.754181	5570.5	12708.5	18021.5	1144.5	8558	7853.5	122	6258	9369.5	11914	8774	15595	9056.5	11491.3	11772.3	4335	6343	7162	9408	9302.5	6579.5	6627	5933.5
rimM	SPV_0678	protein_coding	0.0256626	1	-0.0864569	0.995758	-0.535858	0.0207944	0.0706909	0.919928	-0.129237	0.994323	0.245596	0.878224	-0.0442025	0.944911	0.242254	0.455671	-0.165511	0.651321	-0.0739659	0.887145	-0.04541	0.964396	0.152403	0.723824	10502.5	10211	14464.5	2862.5	11847.5	8377	516.5	11310	10493.2	9482	7866	13399	6583.5	8985.83	7544.33	9876.33	8680	11456.5	6956	10137	9118	7998	6330.5
SPV_2448	SPV_2448	protein_coding	0.637273	1	-1.07465	1	1.96595	0.310046	-0.121688	1	-1.24823	0.994323	1.3349	0.881744	1.17928	0.732067	1.31675	0.617845	-1.71204	0.864784	-0.882037	0.913021	-0.879304	1	-0.413257	1	2.33	0	1.67	0	0	4.5	0	1	2	1.5	0	0	7.33	2.58	5.33	0.5	2.33	0	0	0.5	0.67	0.67	4
SPV_0128	SPV_0128	protein_coding	-0.221684	0.975873	0.7879	0.442941	1.27824	0.0148599	1.08936	0.0772979	0.490609	0.814398	-0.488544	0.883043	1.54812	0.00620869	0.699531	0.294125	1.4673	0.0135413	1.54096	0.0058277	1.04481	0.107061	0.761316	0.269657	3589.5	2962.17	3315.5	404	3376.17	2727.67	341.5	5200.5	5882.5	7365.17	2295.5	6482.67	7079	8414.33	7586.5	4871.33	6103.83	6076.83	4855.83	3196.83	3216.17	7840.5	4464.5
atpE	SPV_1341	protein_coding	0.060454	1	-0.0463065	1	-1.10721	0.000638973	-0.391343	0.427978	-0.257438	0.910285	0.325155	0.883043	-0.28018	0.633721	0.323625	0.505133	-0.174568	0.760193	-0.20088	0.749772	-0.112582	0.929497	0.639692	0.119141	24985.5	12792.5	14724.5	3653	20154.5	15332.7	611.5	17371.3	12436	17323.2	10453	20899.5	6836.5	9879.5	7240.67	13612.3	8976	11350	11906.5	12789	11844.5	12171	9232.5
manL	SPV_0264	protein_coding	-1.0346	0.0378855	-0.757563	0.220828	-1.70363	3.2776e-06	-2.23282	3.69378e-09	-0.738143	0.249195	-0.344029	0.887839	-1.06114	0.0124644	-0.660267	0.145045	-1.11477	0.0111184	-1.14442	0.00564358	-0.894185	0.0507031	-1.10309	0.0103792	92545	93193.5	140295	13359.5	41750.5	43131.5	1959	68236.2	47608.5	60773.5	48765.5	64237.5	26614	38543	30012.8	36442	11835.5	11120.5	47361.8	58254.5	52292	40035	35344.5
bioY	SPV_0684	protein_coding	0.547356	0.282002	-0.0807505	1	1.16096	0.000195662	0.741012	0.0499844	0.177289	1	0.320857	0.887839	0.655148	0.0884086	2.65782	6.08052e-19	-0.191881	0.728294	-0.402399	0.3819	-0.00498456	1	0.382275	0.413906	1492.5	1309	1852	408	2453.5	1979.5	70	2191.5	2080	1440.5	1050	1528	3063.5	3534.5	3270.5	2110	1742.5	2503	1233.5	1510	1533.5	1619	1197.5
def2	SPV_1381	protein_coding	-0.237819	0.994608	1.08238	0.40065	1.11458	0.126917	-0.665558	0.529293	1.63653	0.0820029	-0.610755	0.887839	1.85087	0.0139303	-0.653582	0.502594	0.89921	0.343771	0.791776	0.407418	1.52423	0.0655526	1.89879	0.0133193	2407.5	2328	3463	358.5	2424	2307	41	1990.5	6908	2069	3009.5	12846	7598.5	4517.5	4155.5	1762	1183	1300	11783.2	5149	3135.83	7418	7148.5
spd_sr109	spd_sr1	ncRNA	-0.368909	0.988048	-1.3264	0.555563	-0.595652	0.635117	-0.899017	0.58431	-1.08128	0.738794	1.00795	0.887839	-1.60324	0.211315	0.855403	0.560535	-2.10241	0.0942208	-1.10551	0.439845	-0.801663	0.702247	-0.649185	0.732952	1617.83	3698.42	7969.58	697	3377.58	2545.58	124	7071.42	2222.25	880.83	1216.5	2826.75	2118.33	2976.25	2900.17	1741.75	1732.58	2015.42	887.75	2126.25	1918.75	814.42	877
glnQ4	SPV_0720	protein_coding	0.131544	0.929414	-0.00778728	1	-0.265806	0.354777	0.172331	0.712728	-0.111685	1	0.296692	0.887839	-0.245742	0.528677	-0.163564	0.679424	0.233462	0.529261	0.140025	0.761731	-0.132712	0.848901	0.0563022	0.938801	8051.5	6921.5	9147.5	1648.5	9241.5	7802	229	7224	7088	7725	5280	9347	5640	7707	5918	9724	6315.5	6561.5	6058.17	6336	5785.5	4620	4200
SPV_1256	SPV_1256	protein_coding	-0.282933	0.844603	-0.293906	0.903609	0.311104	0.540436	-0.23556	0.783205	0.401155	0.800848	-0.397046	0.887839	0.545094	0.321537	0.578623	0.262024	0.194767	0.781038	0.50375	0.3804	0.615201	0.290058	0.708906	0.167669	1539	1351	1559	170	1515	1130.33	24	2346	2058.5	1314	727	1353	1470	2025.17	1840.5	872.5	1019	1182	1433	1847	1569	1202	1799
SPV_0295	SPV_0295	protein_coding	-0.805229	0.737495	-0.224672	1	2.51889	0.0132378	0.459433	0.859928	-0.637384	0.992113	2.02577	0.887839	-1.22672	0.429435	-0.251547	0.925514	0.229028	0.912876	-1.00025	0.536467	-1.32004	0.427308	-2.1573	0.0861102	0	18	73	0	20.5	18	0	20	42	18.5	17.5	30	95	172	190	49	27.5	18.5	15.5	16	11.5	10.5	7.5
srf-28	SPV_2449	ncRNA	-0.385152	0.943548	-0.178768	1	1.12832	0.236134	0.225644	0.932863	-0.385581	1	0.831725	0.887839	-0.0239814	1	-0.109639	0.956763	-1.62254	0.148024	-0.126855	0.953012	-0.309151	0.929497	0.459496	0.803453	98	44.5	113.5	0	71.83	94	5.33	81	53	29	75	105	148	143.5	227	37.5	69.5	127.5	68	40.5	45.5	53.5	37.5
ulaF	SPV_1842	protein_coding	0.563572	0.980869	-0.761804	0.956893	2.50508	0.0869732	0.364137	0.933376	0.769483	0.994323	-1.36121	0.887839	0.362155	0.924414	0.00644601	1	0.0960593	0.982412	0.364892	0.906236	0.558077	0.912081	1.38366	0.495686	32.5	45.5	28	0	74	71	0	25	137	13.5	0	57	184	219.5	191.5	38.5	45	30	16.5	67	72	24	21
mutR2	SPV_0939	protein_coding	-0.144775	0.843965	0.350636	0.331518	-1.00976	1.17495e-07	0.0240935	0.987419	0.0103173	1	-0.196597	0.887839	0.120327	0.780833	0.0177949	0.974123	0.0728224	0.843006	0.231575	0.431993	0.0579899	0.939794	-0.231354	0.438111	3580	5089	7001.5	945.5	4593	4079	164	4330.5	4842	5668	4915	7727	2128.5	2893.5	2343	4508.5	3615	4794	3663.5	4828.5	4258.5	3957.5	3173
SPV_2095	SPV_2095	protein_coding	0.642984	0.151999	0.273411	0.834547	-0.255963	0.511053	0.809818	0.0229634	0.0499297	1	0.303969	0.888706	0.248019	0.66542	-0.0586434	0.937042	0.477742	0.271354	0.404934	0.35107	0.121141	0.927599	0.0544014	0.955217	778.16	585.83	854.83	327	980.83	781.16	38	732.83	837.66	759.16	733.83	959.33	529.5	566.33	663.33	1611.16	827.16	831.5	695.33	609.83	552.66	565	403
SPV_2103	SPV_2103	protein_coding	1.35786	0.237564	0.75785	0.754122	-0.154342	0.886537	1.67956	0.0533642	1.30217	0.344894	0.786147	0.888706	1.22436	0.192394	0.767128	0.477827	0.914343	0.399219	1.10783	0.24591	1.32727	0.170407	1.97308	0.0209345	59	53	49	0	191	183.5	0	98.5	104	95.5	52	113.5	14	79	54	176	112	149.5	50	171	118	86	54
rpmG1	SPV_2259	protein_coding	0.477784	0.51301	0.159871	0.994169	0.0969503	0.858223	0.74841	0.0980687	0.496625	0.610248	0.7417	0.888706	0.918798	0.0295978	0.825741	0.0475092	0.54535	0.295321	0.603288	0.194972	0.752769	0.109868	0.764345	0.0900138	509.5	233.83	329	157	408.83	313.83	21.5	376	501.83	428.17	260.5	430.33	357	402.83	346.67	734.67	352.17	454.33	469.67	420.67	353.83	570	351.5
rplK	SPV_0550	protein_coding	-0.542272	0.52133	0.072183	1	-0.542341	0.263152	0.852248	0.100313	-0.0604062	1	-0.375172	0.888706	0.372468	0.610358	1.08426	0.0201306	0.253774	0.726703	0.335425	0.643606	-0.132643	0.933349	-0.774184	0.148367	69084	79055	126184	12289	60397.5	55113	2468.5	91509.8	82446	81441.5	86910.5	85022	51699	70096.8	55572.3	50908.8	132810	199417	67453.3	81186.7	62614	64988.8	55304.3
thiE-1	SPV_0624	protein_coding	-0.920371	0.683341	1.09105	0.685288	0.120817	0.930866	1.75229	0.141561	0.780269	0.897606	1.03351	0.888706	1.88162	0.102267	0.9741	0.477769	1.74688	0.160079	1.75883	0.12419	1.35976	0.332133	1.08338	0.435247	664	134	117	10.5	207	207.5	11	474.5	577.5	804	424.5	636.5	375.5	348.5	264.5	1223	726.5	760.5	985	167.5	132	1131.5	355
atpD	SPV_1335	protein_coding	0.200928	0.869479	-0.0937617	1	-1.13501	0.000109779	-0.519829	0.182214	-0.444683	0.525635	0.288805	0.888706	-0.637874	0.0739538	-0.0387687	0.956754	-0.522749	0.195688	-0.708	0.0391033	-0.611098	0.111537	-0.0658787	0.941526	278338	165176	229624	66129.5	234461	190521	10717	190724	148600	175920	169936	240438	98462.5	111244	84340.8	171000	105357	117790	129884	144649	131642	100127	98879
SPV_1162	SPV_1162	protein_coding	1.77272	0.139777	0.28146	1	0.456129	0.673868	1.40173	0.190108	0.918441	0.734183	1.06568	0.888706	0.168078	0.946208	1.95482	0.0345249	0.514132	0.715134	0.469051	0.766624	0.676922	0.700097	0.272275	0.903747	51	55	55	52	174	115	0	59	61	84	0	116	72	85.5	56	222	57	96	78	104	71	35	31
trpB	SPV_1597	protein_coding	0.380643	0.988048	-0.899164	0.825536	-1.53517	0.179597	-1.42131	0.303202	-0.303368	1	1.06882	0.888706	-1.22334	0.409726	-0.717744	0.663896	-1.3383	0.361572	-0.41018	0.840388	-1.20706	0.473503	-0.0602203	0.987006	15889	6920.5	10576.5	5108.5	8636	8962.5	294.5	5694	5044.5	5327	3939	7826	3592.5	4072.5	3424	6931	2273	1730.5	7716	7373.5	7116	3729.5	3605
cysE	SPV_0513	protein_coding	-0.0115453	1	0.36523	0.45392	-0.309726	0.259713	0.290041	0.413973	-0.115164	1	-0.243787	0.888706	0.0393807	0.95522	-0.497473	0.0692151	-0.18913	0.623586	-0.177676	0.669155	-0.155084	0.79579	0.338773	0.309975	20439.5	14221	18591.5	3842	16404	15408.5	932.5	18926.5	18270.3	19610	16529	28483	12974.5	16212.5	12175.8	18232.5	15809.3	19591	12621	14618.5	13150	12751.5	11993.5
pstB2-1	SPV_1229	protein_coding	-0.108974	0.929414	-0.179513	0.825294	-0.505443	0.0134766	-0.237457	0.428154	-0.15812	0.906828	0.208293	0.888706	0.0357527	0.950105	-0.672808	0.00119588	-0.206411	0.496274	-0.16577	0.62205	-0.14873	0.743439	-0.236133	0.424407	25868.5	22581	32599	5708.5	22745	20674.5	634.5	17730.5	19642.5	20969.5	16423.5	29274	16846.5	20114	17217	24414	14798.5	17812.7	19759	20779.5	18294.5	21475.7	16594.5
aroE	SPV_1210	protein_coding	-0.0159465	1	0.175124	0.850771	-0.513358	0.0155634	-0.223231	0.487141	-0.202629	0.808115	0.210319	0.888706	-0.21181	0.526008	-0.736642	0.000538289	-0.314608	0.279301	-0.0983456	0.805416	-0.233122	0.523156	-0.313952	0.26233	10836.5	9029.5	12915.5	2180	10420	9604.5	223	7625.5	8920.5	8562	10581	15168.2	6837.5	8143	6851.5	9656.67	6256	7338.5	7290	8457.5	7424.5	6387	5714.5
brnQ	SPV_0546	protein_coding	-0.350824	0.82232	0.840435	0.314081	-0.740321	0.154694	0.417926	0.601651	0.109875	1	0.44981	0.888706	0.634681	0.323805	1.42412	0.00464919	-0.0132455	1	-0.215661	0.810965	0.219432	0.881215	-1.67418	0.001414	12447	10078.5	16939.5	3217	6523	7172.5	602	14636.5	13107	19304	19326	25347	6620	9283.5	6517	15071	11535	16256	16546.5	9802.5	7368.5	19242.5	8910.5
SPV_0974	SPV_0974	protein_coding	-0.0173183	1	-0.0225298	1	-0.822409	0.00211485	0.231072	0.629451	-0.0308221	1	0.296766	0.888706	0.00176827	1	-0.0385785	0.955325	-0.180093	0.687312	-0.288851	0.473175	-0.247606	0.646231	0.0329907	0.969078	9866.5	11191	17092.5	2601	12107.5	10528	219	9656.5	13476	9390.5	10251	14632.5	6340	8054	5940	9455.5	11407	14685	8417	11677.5	10058.7	8057.5	6621.5
bguD	SPV_1831	protein_coding	-0.140263	1	-1.04555	0.738995	2.54615	0.01267	-0.492167	0.825245	-0.0336028	1	-0.84791	0.888706	0.0906937	0.973985	-1.17099	0.388847	0.936956	0.52539	-0.493288	0.784966	-0.153285	0.97449	-0.130581	0.965114	518	439	289	121.5	299.5	246	0	262.5	315	196.5	125	271.5	2038.5	2664.5	2528.5	350.5	226.5	188	334	369	327.5	377.5	207
SPV_1362	SPV_1362	protein_coding	-0.246083	0.671016	0.00835939	1	-0.577089	0.0227491	0.111928	0.859928	-0.202603	0.897606	-0.242447	0.888706	-0.0573956	0.930558	0.448375	0.120662	-0.131315	0.754417	-0.113194	0.810965	-0.172072	0.773518	0.275056	0.45189	3664	3653	5193	519	3783.5	3508.5	150	3994	3774.5	3339	3421.5	4764	2316	3300	2387.5	2902.5	3575.33	4325	2755	3312	2752	2831.5	2224.5
nifS	SPV_0979	protein_coding	-0.345455	0.679196	-0.103311	1	-0.954311	0.00621503	-0.0864969	0.938751	-0.189601	1	-0.301489	0.888706	-0.177247	0.825643	-0.0290322	0.975353	-0.362759	0.487369	-0.391396	0.438225	-0.4493	0.414792	-0.306629	0.595318	13401	15113	22091	2279.5	13130	12855	377.5	10612.5	19323	10526.5	15522.5	16086	7476.5	10163.2	7127.5	9308	11708.8	16908.3	9865	14378	11757	9122.83	7984
nagB	SPV_1246	protein_coding	0.330613	0.679196	-0.13079	0.995758	-0.571213	0.117638	0.0404943	0.987419	-0.00147007	1	0.317968	0.888706	-0.341536	0.520906	-0.104331	0.886888	-0.439189	0.360495	-0.67495	0.0844959	-0.15286	0.888084	0.529867	0.229051	31263.5	44049.5	65330.5	13971.5	53514.5	44496	1347	39860.8	46362.2	26871.5	37309	53508.2	28817	33672.3	26136.3	67508.5	23591	30992	32044.2	39846	40730	25299.2	23695
fni	SPV_0349	protein_coding	0.206235	0.688309	0.295601	0.539232	-0.406622	0.0711768	0.000913589	1	-0.311957	0.515204	-0.186973	0.888706	-0.207036	0.540892	-0.161545	0.629763	-0.462399	0.0735604	-0.204867	0.527368	-0.243015	0.494907	0.074765	0.898545	11157	7845.5	10966	2943	10267.5	8626.5	246	8758.5	8701.67	9801	9748.5	14707	6582	8510	6608	9871.5	6449	8634.5	5937.5	7121.83	6697	5979.5	5332.5
SPV_0039	SPV_0039	protein_coding	0.0436438	1	-0.452336	0.907903	-0.739478	0.3207	-0.0445072	1	0.0281249	1	-0.548883	0.888706	-0.437764	0.717322	-1.15994	0.124162	-0.260602	0.820094	-0.298447	0.806259	-0.0882139	0.978294	0.332547	0.820723	951	2024	2928.5	117.5	2462.5	2454.5	12.5	1876	3252.5	1355.5	889	1698	961.5	1311.5	1038	2456.17	1076.5	1214.5	833	1790.5	2209.5	755.5	967
SPV_1674	SPV_1674	protein_coding	0.513534	0.919757	-0.0679816	1	0.635915	0.56985	0.0535901	1	-0.191433	1	-0.962918	0.888706	-0.213556	0.934917	-0.258937	0.904299	-0.846262	0.548687	0.2886	0.888466	-0.603754	0.789993	0.961097	0.460346	47	16	27	9	35.5	43.5	0	46.5	21	18.5	21	44	33	48.5	54.5	44.5	9	28.5	16	30.5	19.5	19	15
SPV_2010	SPV_2010	protein_coding	2.08153	0.281124	1.29374	0.740256	1.09931	0.454853	5.94422	4.21737e-05	1.24814	0.787959	1.23021	0.889179	1.62653	0.325307	0.103642	0.975353	0.659256	0.748167	1.54646	0.361797	1.35913	0.520757	1.67576	0.317986	54	31	53	72	107	112	11	57	306	81	145	59.5	112.5	66	95	7504.5	208	292.5	74	76	115	123	61
tRNA-Glu-1	SPV_0015	tRNA	1.02465	0.197967	0.958462	0.306119	0.826882	0.159831	1.4751	0.0152243	2.06014	0.000756753	-0.582895	0.889179	2.28996	8.53191e-05	1.25458	0.0339045	1.83122	0.0028998	2.20268	0.00011313	2.16313	0.000158984	2.64198	3.15167e-06	520.17	502	605.33	234.5	981.5	1022.67	193.5	1933.17	2768.83	982.33	625.33	1405.67	947.67	961	836.17	857.83	1399.5	1346.17	1971.33	1690	1847.33	1980.83	1791.17
corA1	SPV_0175	protein_coding	-0.115396	0.993018	-0.214465	0.919635	0.49437	0.150856	0.542207	0.176255	-0.106106	1	-0.293006	0.889179	0.231022	0.696263	0.92575	0.00530175	0.105909	0.857534	0.144542	0.810056	0.0228663	0.991438	-0.441412	0.308251	14591	16261.5	24949	3991	16768	12416	1352	18831	16761.5	14648	10673.5	18886.5	20267	27526	26369.5	18700	18264	28212.5	12204	16346.5	13307.5	15753	11660
trpG	SPV_1601	protein_coding	-0.229799	0.997206	-0.501013	0.956957	-1.06691	0.305534	-1.12831	0.381135	0.187798	1	1.00111	0.889179	-0.53936	0.773506	-1.47093	0.179645	-0.736671	0.600432	0.0988887	0.966743	-0.642976	0.7565	-0.00749538	1	1999	1445	1568	220.5	1434	1559.5	31	1144.5	1165.83	1255	595	1574.5	704	977.5	655.5	1113.5	523.5	341.5	1602.5	1582.5	1528	962	752.5
SPV_2213	SPV_2213	protein_coding	-2.5672	0.491323	-1.61229	0.746234	-2.76845	0.122398	-1.89085	0.389856	-2.66814	0.438855	1.33546	0.889179	-0.949349	0.785551	-1.91916	0.397386	-1.29731	0.592073	-1.73477	0.433665	-2.29885	0.354888	-1.03315	0.701448	36	4	0	1	0	3	0	0	0	4	3	6	0	4	2	1	3	5	5	0	0	5	5
yabA	SPV_0827	protein_coding	-0.191225	0.791001	-0.143393	0.95076	-0.735645	0.00136262	-0.251052	0.488009	-0.140679	0.992113	-0.238788	0.889179	-0.293278	0.384458	-0.294707	0.360131	-0.336323	0.30699	-0.407791	0.15645	-0.113859	0.87089	0.325544	0.317986	2146.5	1896.83	2489	437	1784	1557.5	56	1737.5	1984.33	1632.33	1238	2786.5	1136.5	1450	1168	1631	1127.5	1784.5	1423.5	1790.83	1631.5	1368	1209.5
ilvD	SPV_1956	protein_coding	-0.121296	1	-0.997676	0.801436	0.114225	0.943954	-0.950823	0.599419	-0.491592	1	-0.867274	0.889179	-0.878032	0.641279	-0.590317	0.746341	-1.50878	0.317937	-0.823519	0.651718	-0.609105	0.834064	1.48803	0.318487	49899.2	44635	60653.5	8098	55542	40376	1045	53991.5	40403.2	18249	22479	31178	46753.2	60710.3	52945.2	20558.5	19256.5	25511.5	18210.5	35554	36955	14609.5	23679.3
pdxU2	SPV_1422	protein_coding	-0.50635	0.211771	-0.301055	0.718977	1.31745	1.54207e-07	-0.177847	0.741363	-0.304395	0.727131	0.341088	0.889179	-0.173726	0.745652	-0.507996	0.104628	-0.287568	0.478468	-0.359442	0.330059	-0.26258	0.60559	0.14748	0.803453	813	469	609	81	418	446	21	573.5	517	400.5	428.5	608.5	1411.5	1649	1482.5	431.5	435	508	379	433.5	449.5	394	310
SPV_0644	SPV_0644	protein_coding	-0.0613262	1	-0.359758	0.754122	-0.552952	0.150247	-0.155471	0.863213	-0.354192	0.794946	0.300365	0.889179	-0.379424	0.481839	-0.191732	0.754571	-0.501954	0.3044	-0.307502	0.579805	-0.392203	0.520757	-0.0858446	0.933485	3298.5	2802	3458	784	2626	2372	23	2682	2512	1761.5	2077	3156	2035	2298	1900	2328.5	1989.5	2746.5	1828	2292.5	2025	1515.5	1619
SPV_1947	SPV_1947	protein_coding	-0.313272	0.993018	0.217278	1	0.975221	0.341562	0.347349	0.881269	0.257448	1	0.770034	0.889179	0.340822	0.882925	0.125686	0.955325	-0.253514	0.885295	0.507208	0.756935	0.5951	0.777021	0.191893	0.940669	322.5	355.5	539.17	17.5	446.83	361.83	53.5	531.5	542.5	513	283.17	489.67	565.5	871	834	537	355.83	374.5	357.5	406.17	405.33	355.17	354.33
birA	SPV_1680	protein_coding	-0.00481306	1	0.139124	1	2.06421	0.069765	0.370214	0.891601	0.649338	0.983759	-0.869953	0.889179	0.2934	0.919711	0.210339	0.932015	-0.0314577	1	0.533506	0.784641	0.543227	0.853886	-0.290309	0.919477	406.5	1106	1507.5	183	1075	828.5	0	878	1206.5	983	675	1415	3045	4138.5	4618	1225	827	1107	924.5	1505.5	1373.5	863.5	595.5
nusB	SPV_0393	protein_coding	-0.286979	0.612966	-0.252737	0.76241	-0.769249	0.00201252	0.0863498	0.90456	0.0207779	1	-0.227337	0.889179	-0.0651306	0.926128	0.5214	0.0699829	-0.0564353	0.912876	-0.132012	0.783247	0.0937931	0.929497	-0.679696	0.0194702	8325.67	13480.5	18689.5	1977	12415.5	9024	615	14364.5	11158.3	9194	8749.5	13037.2	6101	8623	7708.17	13531.3	9338.33	12139.3	9215.5	13456.8	10538	9519.33	7677.5
spd_sr94	spd_sr94	ncRNA	-0.666738	0.759456	-0.44009	0.956957	-0.618058	0.524815	0.213228	0.931089	-0.554887	0.945337	0.759786	0.889179	-0.191462	0.930031	-0.520311	0.68094	-0.848788	0.472471	-0.51552	0.712721	-0.0495021	0.992462	-0.851396	0.469598	766.5	238.33	428	75	254	254	16.5	447.67	343	266.5	385	291.5	235.17	342	331	546.5	407.5	434	260.5	313	235	307.5	180
SPV_1433	SPV_1433	protein_coding	-0.0510615	0.997206	0.143578	0.920471	0.420968	0.0600316	-0.0266473	0.987174	0.0440266	1	0.283591	0.889179	-0.0144897	0.985475	-0.569546	0.0128302	-0.169662	0.614253	-0.0769284	0.869452	-0.058343	0.941378	-0.0204275	0.974777	3206.5	3361.5	4874.5	614.5	3696	3589	96	2928	4144.5	3637	3021	5003	4370	5290	4811	4145.5	2444	2700	2990	3424	3113.5	2512.5	2347.5
SPV_1622	SPV_1622	protein_coding	-0.0460591	1	0.0535004	1	0.0792203	0.963477	-0.024106	1	-0.496891	1	-0.860115	0.889179	-0.164028	0.95522	0.232079	0.926611	-0.784269	0.647086	0.103151	0.971476	-0.429368	0.918976	-0.252718	0.934829	49605	29762.5	44708	11626.5	32544.5	26814.5	1787.5	31806	27058.8	34658	34923	49756	39148.5	45908.8	40203.5	31689	29339	38782.8	23793.2	24850.5	23091	26153.5	17374.5
SPV_1746	SPV_1746	protein_coding	-0.288964	0.995307	-1.01287	0.756795	0.182618	0.897925	-0.108886	0.990131	0.0746653	1	-0.8674	0.889947	0.545157	0.807322	-2.09964	0.0692151	-1.11293	0.466628	-0.436776	0.820709	0.402036	0.918976	-0.526351	0.812233	89.5	189.5	218.5	40	119.5	79.5	0	58	128.5	76.5	39	121	124	219.5	198	253.5	83.5	59.5	229.5	108.5	76	176.5	173.5
sufB	SPV_0766	protein_coding	0.594181	0.615872	1.04448	0.23401	-0.194461	0.795158	2.02913	0.000344471	0.644135	0.662574	0.496364	0.891981	1.73048	0.0032492	1.30163	0.0267653	1.61487	0.00823336	1.77452	0.00216468	1.272	0.0479124	0.555576	0.495355	26894.5	21244	29479	12709.5	28694.5	22800.5	2722.5	39468.5	38410.5	65251.2	33433	45569	24450.5	21702.5	17738.2	113288	65431.5	85995.2	53251	25282.8	18100.5	73034.5	30678
polA	SPV_0038	protein_coding	0.520966	0.121039	0.316457	0.565276	0.184967	0.540436	0.46644	0.113212	-0.0974108	1	-0.213724	0.891981	0.192503	0.658577	-0.281332	0.402756	0.272934	0.455794	0.264752	0.44856	0.042582	0.971875	0.696472	0.010025	34439.5	20200	25315.5	8289.5	39461	31100	995.5	27042.7	28633	27643.5	24022.5	43288	26554	34835.5	26878.5	37267.5	24868	30737.3	19558	21036.2	21049.5	20625	17582
atpG	SPV_1336	protein_coding	-0.127846	0.90265	-0.151328	0.914262	-1.0955	9.6371e-08	-0.326474	0.259156	-0.189239	0.880504	0.202442	0.891981	-0.231927	0.494479	0.153337	0.666161	-0.132933	0.720975	-0.147985	0.704709	-0.170304	0.715156	-0.545303	0.0296051	126200	112910	160058	25571.5	123936	98189.5	3844	105319	99134.7	118254	85121	124647	52683	67701.5	57490	115819	69130.8	79512	90742.7	105192	88595	83587	72397
SPV_1301	SPV_1301	protein_coding	-1.08623	0.679196	-0.503374	0.985825	-0.0557456	0.977278	-0.958445	0.618838	0.525845	1	1.12097	0.891981	-0.24449	0.934231	-1.70104	0.224823	-0.98545	0.566637	-1.50022	0.328316	0.361815	0.929497	-0.28708	0.928733	97.5	611.5	740.5	0	353.5	260	0	329.5	566	132.5	394	382	355.5	482.5	466.5	371.5	112	147.5	235.5	715.5	739.5	105.5	498
galT-1	SPV_1613	protein_coding	-0.642485	0.824388	0.251404	1	0.239307	0.846473	-0.630548	0.697375	-0.0217857	1	-0.774078	0.891981	-0.809464	0.575867	-0.578225	0.679424	-0.767641	0.566954	-0.245077	0.904348	-0.837916	0.607513	-0.683517	0.655441	662	386	598	74	354	291.5	7	475	381.5	564	468	803	584	712.5	562.5	631.5	154.5	150.5	571.5	427	313	243	229
thiJ	SPV_0707	protein_coding	0.153073	0.869479	0.221589	0.794388	-0.00311261	0.995772	-0.143719	0.767268	-0.0504732	1	-0.231392	0.891981	-0.0431595	0.947725	0.0639066	0.90653	0.0190625	0.977398	0.259175	0.448296	0.0675081	0.939794	-0.147949	0.752555	3833.5	3766.5	5349	1242.5	4005.5	3652.5	93	3757	4105	4706	2808	6776.5	3490.5	4874	3953	3599.5	2748	3237	3175.5	3754.5	3211	2955	2823
tktN	SPV_1958	protein_coding	0.0986364	1	-0.935319	0.724251	0.758286	0.466767	0.455876	0.814104	0.381449	1	-0.752481	0.891981	0.19211	0.931929	0.836434	0.503989	-0.535482	0.710041	0.404595	0.804354	0.538579	0.800694	0.426169	0.83208	310.5	374	417	54.5	528	329	0	301.5	484	243	63.5	244	611	579	576	595.5	310	369.5	313.5	433	432	374	223
pstA1	SPV_1912	protein_coding	-0.389004	0.90265	1.40568	0.28596	10.3469	1.75569e-28	0.201602	0.938751	0.414326	1	-0.978294	0.891981	0.278177	0.900636	0.488574	0.701354	-0.475402	0.718701	0.375198	0.803089	0.763296	0.592141	0.578381	0.665162	55	57	29.5	0	51.5	43.5	0	47	77.5	151	97	100.5	49698.5	75391.2	60588	77.5	35	31.5	65.5	31.5	60	62.5	29.5
budA	SPV_1224	protein_coding	0.271898	0.615872	0.0292691	1	0.215894	0.465179	-0.00127663	1	-0.128902	1	-0.209707	0.891981	-0.0748494	0.914197	-0.253372	0.473168	-0.211138	0.574547	-0.096756	0.845617	-0.21496	0.661516	0.54196	0.0569952	6239.5	4987.33	7113	1808	6669	5674.5	255	5567	6160.5	4840	4354.5	8544	6199.5	7535.67	6551.67	5835.5	3829.5	5506.5	3644	5067	4990.5	3802	3768
ciaR	SPV_0701	protein_coding	1.42462	6.90801e-06	-0.355056	0.69707	-0.838764	0.00766072	3.82928	1.64257e-37	0.117743	1	-0.27083	0.892021	-0.387201	0.388246	-0.720624	0.0378091	0.0797314	0.900989	-0.670604	0.0613666	0.22186	0.765174	0.990899	0.00472643	6444	10085.5	11825.5	3385	33446.3	21956.5	379	9095.33	10742	4732.5	5246.5	11337	4646	5907.5	4545	135213	84392.5	114202	5827.5	9986.5	9380.5	4770	4741.5
SPV_0115	SPV_0115	protein_coding	3.26923	0.0809222	0.291602	1	-2.28875	0.115664	4.43545	0.00487023	3.76242	0.0409381	-1.03242	0.892021	2.70499	0.094932	-1.57128	0.388847	2.03574	0.264312	1.64147	0.375816	4.22921	0.010365	2.84079	0.0853436	174	723.5	882.5	79	7555.5	7523	62.5	2341	8607.5	127	648.5	1344	93	108.5	137.5	9307.5	8090	13491.7	583	11850.5	7719	870	1975
SPV_1159	SPV_1159	protein_coding	0.51458	0.795367	1.41962	0.141422	0.538913	0.502201	1.72947	0.0203127	1.46408	0.13292	0.654663	0.892021	1.99891	0.00559267	1.08302	0.166214	2.07045	0.0061216	1.89771	0.00781186	2.09411	0.00556045	2.01852	0.00624143	259	422	343	44	611.5	554	24	865.5	1248.5	1332.5	156.5	1186.5	258	696.5	532	1110.5	904.5	820	538.5	993	840.5	950	914.5
holA	SPV_0666	protein_coding	-0.0658741	0.994608	-0.394427	0.306119	-0.643341	0.00289158	-0.560565	0.0258784	-0.151645	0.948523	-0.199198	0.892021	-0.740879	0.00190652	-0.730554	0.00120676	-0.507934	0.05666	-0.742937	0.00152709	-0.348295	0.261343	0.301812	0.320546	23869	23476	27874.5	4512	25889	20679.5	613	20769	20494.5	14778.2	13219	26728.7	13895.5	19140.5	13408.3	18900.7	11188.5	12671.5	15144	20735	19779.7	9872	10426.3
xerS	SPV_1023	protein_coding	-0.00359245	1	0.343234	0.801785	-0.114274	0.832034	0.661492	0.152689	0.0906013	1	-0.331757	0.892021	0.569405	0.235316	0.457177	0.364907	0.87264	0.0511892	0.834709	0.0444626	0.241317	0.791926	-0.0297317	0.978355	7713.5	6361	10278.5	2128	7513	5278	694	7447.5	7706	8205	8219	11853	6957	7492	6688	6973.5	8952	14790.5	7407	6851	6547	7388.5	5814
lanL	SPV_1179	protein_coding	0.831719	0.45284	-0.426195	0.907903	-0.818049	0.22307	-0.823409	0.306433	0.200959	1	0.560582	0.892021	-1.0129	0.179587	-0.484934	0.595737	-0.267177	0.797395	-0.166726	0.905549	-0.0647354	0.9893	0.49159	0.632818	1630.83	3645.33	3927	479	8039.83	5027.5	59.5	2494	4252.67	2007.67	1744.17	2530.17	1106.67	2045.17	1878.83	2117	1148.83	1081.33	904.67	3140.83	4633.5	794.67	1013.5
pstA2	SPV_1230	protein_coding	0.067239	0.997206	-0.0623904	1	-0.583901	0.0411791	-0.333165	0.403826	-0.33584	0.660573	0.259499	0.892021	-0.201412	0.696263	-0.877793	0.00197506	-0.395601	0.2988	-0.444406	0.194496	-0.391379	0.333937	-0.0794732	0.915944	30997	16756.5	24495	6111	22928	20120.7	1084	17183.5	17480.5	18246.5	18033.5	28811.5	14452	17747.5	14182.8	21139	12670.5	14399	16068.5	16278.5	14550	15951	12623.5
secY	SPV_0213	protein_coding	-0.58207	0.267201	-0.254127	0.894282	-0.424036	0.27206	-0.394578	0.430408	-0.284813	0.889923	0.30511	0.892021	-0.156626	0.845345	-1.04121	0.00327357	-0.294929	0.57329	-0.768925	0.0430919	-0.292263	0.673209	-0.340769	0.514512	111170	68162	89128.5	12224.5	52051.5	59241	3050.5	61925.5	77194.8	73343	55979.5	78838	55267.5	79320	59779.8	72787.5	52874.3	44707.8	79730.5	55075.5	44448	63133.5	46797.5
SPV_2334	SPV_2334	protein_coding	0.254761	0.980126	-0.198716	1	0.160028	0.857743	-0.360786	0.783205	0.852392	0.584004	0.572036	0.892021	0.595453	0.549353	0.12542	0.933382	0.606169	0.514053	0.745817	0.394065	1.16161	0.146036	0.498558	0.643095	392	518	507	32	831	599	21	418.5	824	660	95	400	391	604	544	393	258	274	449.5	835	842	568	506
rpsK	SPV_0217	protein_coding	-0.562633	0.247883	-0.282561	0.825294	-0.309982	0.414093	-0.122275	0.885815	-0.275901	0.880504	0.292537	0.892021	-0.126597	0.882054	0.741299	0.0345249	-0.181878	0.736357	-0.410061	0.35557	-0.177335	0.844036	-0.475555	0.26669	55898	54537.3	85505.7	8213.5	44082.5	39879.7	2544	62634.2	49017.2	47674.8	44495	51762.2	45064.7	56087.8	47863	38355.8	46823.3	57888	44303.3	47169.7	38665.2	42800.2	36205.3
rplO	SPV_0212	protein_coding	-0.55678	0.53004	-0.0235201	1	-0.20418	0.732727	-0.124605	0.930666	-0.00226636	1	0.407633	0.892021	0.00176696	1	-1.17569	0.0150747	-0.129426	0.885295	-0.545063	0.388398	-0.243017	0.847323	-0.238632	0.807601	47479.5	62990	90389.3	4650	48328.3	54002.3	934.5	65821.2	70866.3	61316.2	48702	68435.5	49577	64990.5	50026.7	65197.7	48290.8	36286.2	69564	48622.8	40976	45373	44418.3
bglG	SPV_0501	protein_coding	0.962998	0.594497	-1.12096	0.552371	-0.333627	0.773752	-0.117635	0.985159	0.355222	1	-0.802106	0.892021	0.532914	0.743195	-1.70421	0.0792276	0.662425	0.60807	0.0716708	0.980245	0.338285	0.918976	0.458467	0.795454	109	81	48	3	245	182	0	25	79	29.5	31.5	44.5	72	43	68	94	60.5	36	45	115.5	103	38	77.5
wrbA	SPV_1750	protein_coding	0.0498618	1	-0.246968	1	0.743483	0.585134	0.108935	0.993823	0.684707	0.982951	1.31447	0.892021	0.775872	0.704864	-1.72049	0.207059	0.113624	0.970897	0.662152	0.745835	0.721494	0.780816	-0.880088	0.639234	42	24	58.5	0	52	57.5	0	22	38	40	14	43	54.5	60.83	78	63	27.5	21	61	53.5	44	45.5	50
SPV_2357	SPV_2357	protein_coding	-2.16392	0.0927581	0.858151	0.755256	-0.914291	0.368099	-0.0899493	0.993823	-0.879275	0.794946	0.853814	0.892021	-0.684017	0.665554	-0.29074	0.880648	-0.632471	0.651321	-1.52923	0.151092	-1.14046	0.403537	-2.0393	0.0467522	33	49	66	2	16	5	1	20	25	52	112.5	66	9	34	33	50	39	24	40	15	8	29	25
yajC	SPV_1838	protein_coding	-0.175484	1	0.374363	1	0.371198	0.819405	-0.0341718	1	0.687314	0.98789	-0.881439	0.892021	0.932399	0.638626	0.00546142	1	0.502791	0.797395	1.30013	0.428934	1.36779	0.457707	0.304194	0.924165	1701.5	3345	2749	313	2832.17	2247.5	20	3233	4660	5237	658.5	3754	1933.5	4090.5	3916.5	2717.5	1856.5	1824.5	3214.83	3599.5	3557	3958	3328
SPV_0267	SPV_0267	protein_coding	-0.75876	0.320392	-1.76167	0.000732672	-1.28745	0.00645202	-1.08935	0.0483295	-0.215845	1	0.426539	0.893707	-0.733589	0.229402	-1.37212	0.006348	-1.02877	0.0745519	-1.33116	0.00940405	-0.27838	0.823379	-0.255974	0.803453	16631	14691	16098	3344	5991.5	5230	315	8033	5305	4332.5	2915.5	6123.5	6452	6831	5368	12283.3	3506	3844.5	15000.2	11486.3	6905	8114	6162.5
crcB1	SPV_1149	protein_coding	0.130374	0.994608	0.34023	0.834049	0.0255528	0.968267	-0.629005	0.213318	0.318928	0.897606	0.456595	0.893707	-0.10043	0.925699	-0.912847	0.0333961	0.170587	0.803846	0.0503877	0.956636	0.162067	0.912936	0.586477	0.25855	1213.5	1179	1185.67	178.5	1531.5	1321	11	1227.5	1330	1236	951	2225	1000	1502.5	1057	736	570.83	623.5	1250.5	1235.5	1190.5	743	774.5
SPV_0517	SPV_0517	protein_coding	-0.0495274	1	0.148159	0.969549	-0.254715	0.462813	0.125098	0.863213	-0.352051	0.656778	-0.246563	0.893707	-0.182325	0.745052	0.0658906	0.922049	-0.37341	0.360495	-0.311501	0.452452	-0.298436	0.559203	-0.0688512	0.933836	16956.5	8882	12884	3317	10686	9334	673	12479.5	10762.5	13059	10569.5	16428.5	9595	11977	9718.5	12470.5	9767	12794.8	8236	8903.17	7793.83	8825	7126.67
SPV_0007	SPV_0007	protein_coding	-0.435162	0.633407	-0.148924	0.995758	0.129143	0.826291	0.0752464	0.965924	-0.464269	0.705599	-0.356075	0.893707	-0.201402	0.825643	0.219718	0.754249	-0.344709	0.58139	-0.0724928	0.940368	-0.215474	0.849764	-0.378608	0.552461	2831.5	3924.17	6387.5	733.5	3228	2300.67	401.5	3077.5	3051	3957.5	2405.5	4393.5	3338	5254	4922	3487	3268.5	4265	2450.5	2789.33	2350	2897	2105
trmH	SPV_1286	protein_coding	-0.0557858	1	-0.170401	0.995758	-0.399485	0.448348	-0.0415963	0.993823	0.141509	1	-0.359859	0.893707	-0.206727	0.840147	0.350345	0.602043	-0.24216	0.743326	-0.296168	0.702735	-0.137095	0.931897	-0.688981	0.22852	5444.5	12113.5	17980	1562	13845	10061	231	11942	12002.5	7873.5	8475	12138.3	7649.5	8510.5	8768	10532.5	7444.5	9816	7097.5	12564	11763	6465.5	6244.5
nagA	SPV_1866	protein_coding	0.980555	0.727731	-0.13283	1	-0.592569	0.667674	0.02166	1	0.162652	1	1.02707	0.893707	-0.0509587	0.992178	-0.139923	0.956496	-0.678107	0.702981	-0.243401	0.920731	0.255924	0.950198	0.686465	0.744806	39861.5	27245	34408	13662	71796.5	54415.5	1529	36037	45004.5	26985	21318	39556.5	20287	24269	20261.5	51882	18376	19281	18263.3	33511.3	42285	23347	23253.2
rpmE2	SPV_1154	protein_coding	-0.213481	0.994608	0.722334	0.746244	0.125825	0.898298	1.28988	0.138415	1.2729	0.31936	-0.557122	0.893764	1.44467	0.0825339	1.26602	0.124103	1.52383	0.0774599	1.55422	0.0514738	1.64942	0.0513999	0.273385	0.880292	4258.5	32149.5	51868.5	938.5	34233	28807	725	66448.5	67736.2	59576.7	18146	52846.5	21543.5	35498.5	31788	51162.5	55283.7	60428.5	43215.3	64528	59529	51940	54106.3
rplD	SPV_0194	protein_coding	-0.393286	0.54925	-0.206877	0.940073	-0.516037	0.147339	-0.113782	0.895882	-0.199843	0.98789	0.289793	0.893764	-0.121151	0.890646	-0.292164	0.54345	-0.231034	0.656727	-0.404354	0.380307	-0.393477	0.453619	-0.450776	0.316059	112911	88053.2	133234	20586.5	66088.7	74051.7	4700	96548.8	98086.2	86060.7	80740.2	94122.5	69838	85862.5	66461.3	99796	75762.8	77561.2	93884.8	79123.7	61481	68473.7	65844.3
SPV_1272	SPV_1272	protein_coding	-0.38932	0.961424	0.334825	0.998486	1.09641	0.322013	-0.278134	0.932863	-0.465575	1	1.12053	0.893764	-0.00460966	1	1.05833	0.430292	0.421308	0.814912	0.0161194	1	-0.393088	0.927599	0.506878	0.816694	66.5	17	15	0	11	52	0	15.5	28.5	30.5	47	38	58	73	79.5	15.5	20	33	29.5	28.5	3	31.5	27
SPV_1931	SPV_1931	protein_coding	-0.0590617	1	-0.472943	0.978204	-0.504709	0.694551	-0.23319	0.940465	-0.180187	1	-0.772626	0.893764	-0.518287	0.811523	-0.667639	0.673721	-0.929268	0.533342	-0.429152	0.822878	-0.395292	0.918976	-1.06062	0.472648	518	998	1265	186	939	673	0	357	543	637	497	670	517	735	605.5	1278	375	379	613	756	612	518	359
SPV_0156	SPV_0156	protein_coding	0.435506	0.775848	0.0548621	1	0.252776	0.72347	0.124862	0.943362	-0.421022	0.904	-0.455373	0.893764	-0.164273	0.914197	0.046597	0.974349	-0.521243	0.516226	-0.637612	0.40005	-0.0637774	0.985199	0.445647	0.621221	1302	591	527	361.5	831	698.5	109	676.5	658.5	735	675.5	999	793.5	1141	937	1397	385.5	593	418	502	605	570.5	378.5
qsrB	SPV_1527	protein_coding	0.949486	0.759456	1.25748	0.712271	1.9747	0.110932	1.08024	0.547667	1.38021	0.660573	-0.857066	0.89446	1.69316	0.258205	0.91766	0.590166	0.81089	0.651321	1.67532	0.254644	1.81969	0.253518	1.37527	0.393901	10570.5	7244.5	9673	5477.5	14847.7	10185.3	480	9023	20568	11844.2	15248	38042.5	45880.3	27054	27644.5	27943	9550.5	12813.5	25398	19635.5	13166.5	22790.2	15004
tRNA-Pro-2	SPV_1804	tRNA	0.0670075	1	-0.00579956	1	0.230768	0.861645	0.862168	0.569257	0.551089	0.992113	-0.750393	0.89446	0.60159	0.739564	1.87476	0.0826519	-0.0888863	0.97229	0.704991	0.656786	0.443972	0.87089	1.03775	0.450435	317	234.75	320.16	21.67	330.58	402.16	0	414.5	328.42	150.58	261.25	413	361.16	359.41	251.16	314.08	386.33	581.66	299.75	378.5	368.33	323.75	223.92
tRNA-Arg-2	SPV_1147	tRNA	0.364296	0.987803	0.0297794	1	0.804942	0.381104	0.586948	0.684819	1.19329	0.488015	-1.30531	0.89446	0.616293	0.665777	2.23861	0.00830491	1.19767	0.264312	1.57258	0.0844959	0.987126	0.424869	0.376612	0.836774	37.5	39	72.5	0	71.5	89	0	74.5	93.5	68	19	50.5	73.5	107	64.5	26.5	69.5	75.5	75	123	77	49.5	52
spd_sr111	spd_sr1	ncRNA	-0.00821091	1	-1.07686	0.657149	-0.275764	0.832034	-0.574598	0.750265	-0.464401	1	0.840939	0.89446	-0.883905	0.539002	0.915285	0.481728	-1.66295	0.160714	-0.742685	0.613575	-0.384126	0.908868	-0.403786	0.855257	769.33	1228.75	2852	414.5	1328.58	1057.25	66.33	2796.75	941.08	441.33	529.5	1144.17	915.33	1294.25	1436.25	844.08	826.58	843.33	457.08	1096.42	1203	446.08	499
asp23	SPV_0402	protein_coding	0.124408	0.973999	-0.090919	1	-0.0321614	0.938676	-0.114505	0.879289	-0.148107	1	-0.258833	0.89446	-0.296337	0.49772	0.0417793	0.955325	-0.12157	0.80793	-0.177684	0.733619	0.0241267	0.991438	-0.0118976	0.991965	16365.5	10070.5	11447.5	3022.5	14965	10533.5	301.5	15299	12854	11770	6772.5	15801.2	10038.5	14619.5	11606.2	12012.2	7688	9898	7576.5	11159	9822.5	7016	7233
cysS	SPV_0515	protein_coding	-0.233042	0.663253	0.111262	0.978204	-0.313181	0.219151	0.0396826	0.968655	-0.342866	0.497165	-0.204595	0.89446	-0.0980005	0.859787	-0.393039	0.145045	-0.333515	0.29242	-0.299934	0.336294	-0.271699	0.467426	-0.139471	0.759803	25451	18343.5	26873.3	4562.5	18704	16343.5	865	20490	20670.2	22775.2	19134.5	28468.5	17025.7	20742	16497.8	22399.3	16834	20575	15470.8	15895.5	13930	16894.8	13551.3
tdk	SPV_0904	protein_coding	-1.28408	0.475756	-0.578789	0.955691	-0.0469244	0.986854	0.0985858	0.998847	0.158491	1	-0.75817	0.89446	0.440585	0.856736	0.832555	0.576236	0.464158	0.785629	0.712082	0.669212	0.0106619	1	-1.12205	0.43982	67	6	17.5	0	10.5	19.5	0	11	39	26.5	10	21	21.5	30.5	34.5	42.5	22.5	19	41.5	32	11	35.5	24
SPV_1800	SPV_1800	protein_coding	0.174551	1	0.244391	1	2.16253	0.0330623	0.438995	0.853193	0.438796	1	0.782487	0.895004	0.797992	0.633721	0.981813	0.477769	-0.013202	1	6.52854	2.11673e-08	0.648102	0.777021	1.09634	0.433681	634	460	505	112	636.5	553.5	42	621.5	657.17	613.5	300.5	950.5	1905	2701	2375	768.5	466.5	600	758.5	530	484	785	504.5
ulaA2	SPV_1959	protein_coding	0.194017	1	-0.710225	0.865893	0.474378	0.682887	0.298858	0.90456	0.0278522	1	-0.736214	0.895004	-0.123657	0.960933	0.90968	0.477827	-0.877099	0.511748	-0.0507816	0.986475	0.313541	0.929497	0.488507	0.802606	601	354	617	39.5	878.5	603.5	0	349	631.5	290	221	379.5	661.5	789	622	769	352.5	505	338.5	486	481	406	290.5
SPV_1498	SPV_1498	protein_coding	1.08178	0.803512	0.447925	1	1.65922	0.228259	1.04662	0.619156	0.395048	1	1.12643	0.895052	0.705792	0.821541	0.803205	0.732777	-0.173971	0.979022	0.482651	0.879438	0.825206	0.792892	1.91447	0.219998	9	8	2	0	29	8	0	15	12	8.5	0	20	6	26	31	17	10	8	3	10	9	8	4
sulA	SPV_0269	protein_coding	0.109387	0.945605	-0.0926421	0.993087	0.0809513	0.791551	-0.367411	0.185615	-0.070556	1	0.258136	0.895859	-0.31463	0.280968	-0.407582	0.106882	-0.379227	0.185052	-0.364881	0.173936	-0.372015	0.206105	0.106401	0.835527	12471	8861.5	12291	2918.5	10942	9593.5	339	10295	8352.5	8075	7626.5	14232	10581	12642.5	10791.5	9487	5446.5	6915.5	8093.5	9661.5	8468	5972	6186
SPV_0795	SPV_0795	protein_coding	-0.687357	0.199	0.0453918	1	-0.859183	0.0191489	-1.00971	0.0127254	-0.359254	0.794946	-0.393757	0.896075	-0.612883	0.174821	0.0503032	0.955325	-0.359127	0.504147	-0.164365	0.810965	-0.807414	0.066937	-0.925166	0.0243046	764.5	800.5	1185.5	112	584	475	33	485.5	599	733.5	908.5	876	367.5	641	444.5	199.5	479	376.5	570.5	616	541	389	251
srf-06	SPV_2120	ncRNA	-1.19283	0.727731	-2.88296	0.183675	-0.372647	0.843018	-1.70295	0.374598	-0.665083	1	-1.11225	0.896075	0.204418	0.95522	-3.49623	0.0279301	0.105136	0.977398	0.325083	0.91499	-1.28116	0.609106	0.65731	0.83208	43	230	195	0	92	92	0	141.5	244	18	21	17	43	161	153	6	69	32	12	136	102	18	102
SPV_1714	SPV_1714	protein_coding	-0.248434	0.996527	0.224177	1	0.512402	0.665006	0.243684	0.932863	0.0705278	1	0.866314	0.896733	0.224302	0.930031	0.0943369	0.966308	-0.418911	0.792461	0.275637	0.89484	0.20825	0.953288	0.366569	0.877053	2482.5	3529.33	4481.67	435	3354.5	2796.67	60	3507	3358.67	3504.5	2956	4869.5	3921.5	5543	4790.33	3842.75	2481	3908.33	2805.33	3246.33	2868.83	2962.33	2412.33
spd_sr20	spd_sr20	ncRNA	-1.07495	0.350878	0.182232	1	1.25845	0.110932	0.672239	0.576925	0.166016	1	-0.795425	0.896864	0.160712	0.938878	1.29774	0.132194	-0.208342	0.886931	0.408878	0.766624	0.47978	0.791926	-0.808417	0.452811	73	89	63	0	73	22	8	77	58	114	13	130	171	184	171	94	116	86	85	77	49	78	40
SPV_0394	SPV_0394	protein_coding	0.032752	1	-0.450744	0.564669	-1.06298	0.00143343	-0.227951	0.733562	-0.32858	0.809668	-0.283119	0.896864	-0.626371	0.129864	0.388603	0.417947	-0.591879	0.186482	-0.657593	0.102452	-0.506574	0.302776	-0.376327	0.459653	22127	20678	33586.5	6754.5	24066.2	17167.5	1725.5	22943.5	15794.2	12093.3	16987.5	21765.3	10721.5	12784	10868.3	19354.7	13603.5	20198	13486	20157	15660.8	12322.2	9882.83
SPV_1400	SPV_1400	protein_coding	-0.137481	0.994608	0.387369	0.854886	-0.424993	0.457466	0.11367	0.940127	0.0784878	1	0.500527	0.898983	-0.256801	0.808814	-0.538292	0.414958	-0.106889	0.912876	-0.216472	0.809281	-0.0177092	1	0.480651	0.504569	2065	1771.67	1737	161.5	2089.33	1923.5	4	1522.17	1814.33	1865.17	1802.67	3365.17	1182.33	1723.83	1164.17	2156.5	1511	1413.33	1575.83	1622.83	1670.83	917.67	927.17
cdsA	SPV_0244	protein_coding	-0.00845452	1	0.274802	0.7617	0.629727	0.0236261	0.420354	0.234775	-0.126366	1	0.245144	0.901588	0.151599	0.806696	0.0460726	0.945376	0.0985254	0.841328	0.109189	0.842744	0.182877	0.780816	0.450623	0.201188	7138	5667.5	6325.5	843	7561	6424	197.5	6368.33	7517.5	6634	4973.5	10700.5	8408	11526	8833	7708.5	6372.83	7177.5	4504.5	5074	4883.5	4830	3896
efp	SPV_0395	protein_coding	-0.717773	0.277294	-0.409086	0.776266	-1.0887	0.0109426	-0.159205	0.88781	-0.0800808	1	-0.342144	0.901588	-0.270859	0.743497	0.459006	0.444694	-0.197887	0.787358	-0.242831	0.759783	-0.0520089	0.98421	-1.32932	0.00502503	8941	26364.8	37427.5	1799.5	17844	13941	276.5	22681.8	19538	15232.7	15441	17579	9190	12255	10423.3	20156.3	14100.8	18151.5	15304	23045.7	16738.8	14989.8	12161
gatA	SPV_0397	protein_coding	-0.228135	0.838845	-0.198455	0.945186	-0.798815	0.0130064	-0.117071	0.891601	-0.2379	0.921548	0.281752	0.901588	-0.436118	0.310323	-0.151989	0.787357	-0.336246	0.478468	-0.392893	0.38414	-0.218299	0.776057	-0.565336	0.159161	16027.5	23968.5	35034.3	3305.5	23985.5	19392	563.5	21069.5	18895.7	18409	16305.5	24733	11997	15990	12597	24355	14079.3	18322	13832.5	19910.2	17499.5	12983.7	11636.5
SPV_1736	SPV_1736	protein_coding	0.0055788	1	0.155125	1	1.73499	0.0154278	-0.238111	0.913976	0.106719	1	-0.615398	0.901588	0.486567	0.713573	-0.625724	0.549337	-0.78881	0.469798	0.187983	0.909652	0.00219074	1	0.34176	0.835925	73.5	67	110.5	28	73	41	0	43.5	70.33	63.5	81	111	294	204.33	271	63	67.5	39	80	75	61.5	86.5	57.33
ulaR	SPV_1841	protein_coding	-0.862756	0.621841	-0.471703	0.956893	1.04952	0.270008	-0.268885	0.920482	-0.489348	0.994323	-0.933972	0.901588	-0.0597734	0.987496	-0.487178	0.738841	-0.516179	0.71854	0.359552	0.82888	0.0097705	1	-0.147714	0.955217	88	44	48	0	41	44	0	43	34	41	25	60.5	116	124.5	122	36.5	48	38	50	36	20	43	27.5
SPV_0662	SPV_0662	protein_coding	0.253642	0.945605	-0.175262	0.998861	-0.838315	0.129348	0.0366224	1	-0.249889	1	-0.499207	0.901588	-0.177075	0.900636	-0.405353	0.606224	-0.384808	0.633015	-0.690455	0.315391	-0.743789	0.311096	0.203683	0.877053	420	685.5	690	185	617	546	0	340	608	360	612	430	291.5	408	270	493.5	421.5	600	229	446	569.5	306.5	209.5
ybbK	SPV_1984	protein_coding	0.345205	0.994608	0.0143804	1	0.269574	0.869661	-1.05485	0.576505	0.773275	0.956972	-0.853312	0.902522	-0.142889	0.962624	-0.74058	0.691401	-0.833438	0.651321	-0.431555	0.855133	0.812168	0.762399	0.145932	0.965423	26871	47100.5	71806.5	8331	73315.5	56853	715	34184	41341	20036	40091	79815.5	55391	54746	52103.8	20027	16379.5	19782	44114.5	84035.5	72569.5	29908	34700
fabG2	SPV_0695	protein_coding	0.353001	0.41835	-0.0854281	0.998486	-0.890861	0.000147356	-0.359762	0.266875	-0.0475665	1	0.290463	0.902975	-0.523744	0.0661909	-0.788146	0.00180426	-0.41953	0.194085	-0.483551	0.0902798	-0.396927	0.245444	0.282258	0.42891	4676	3958.5	4802	1160	5826	4933.5	134.5	3726.5	3430.5	3446.5	2964	5634.33	2158	2719.5	2096	4247.5	2143	2485	2576.5	4028.5	4124.5	2133	2322
SPV_1057	SPV_1057	protein_coding	0.437831	0.953401	-0.409469	0.968633	0.863892	0.291819	-0.670119	0.601651	-0.485825	0.982951	0.635209	0.902975	0.0744556	0.974506	-0.309358	0.837462	-0.1719	0.916393	-0.16983	0.920731	0.303594	0.918976	-0.047913	0.987006	26	18.5	72	0	77	51	0	17	73	27	21	27.5	45	73	75	41	3	17	17	22	25	37	17
SPV_1799	SPV_1799	protein_coding	0.286897	0.994608	-0.0866893	1	1.71887	0.0889066	-0.123192	0.985128	0.2135	1	0.865232	0.902975	0.1523	0.95522	0.274073	0.892059	-0.514716	0.742945	5.43307	7.97726e-07	-0.0381107	0.999529	0.444744	0.837449	2992.5	1665	2088.5	576	3111.5	2079	46	2162	2395	1759	1338.5	3086	6169.5	8317.5	7116	2016	1493.5	1676	2156	2289	2020.5	2058.5	1552.5
spd_sr76	spd_sr76	ncRNA	-1.73146	0.54925	-0.448761	1	0.0865591	0.987871	1.09295	0.666492	0.570026	1	-1.12166	0.903539	0.61726	0.863849	1.026	0.656146	-0.021266	1	0.716054	0.784966	-0.582389	0.929497	-0.946874	0.753837	8	14	15	0	1	7	0	34	13	17	0	8	20	1	14	8	31	22	12	16	17	19	6
nanK	SPV_1488	protein_coding	0.821543	0.702372	-0.0313322	1	-0.687071	0.519431	-0.116632	0.984656	0.0683144	1	-0.720781	0.903539	-0.452056	0.81697	-0.837478	0.505133	-0.807832	0.540563	-0.614437	0.679067	-0.15026	0.972114	0.419344	0.835527	1718	1294.5	1687.5	636	2646	2222	98	1322	2774.5	1154	1138	2081	906	1051	838.5	2314	762	695	996	1225	1804	789	799
srf-27	SPV_2447	ncRNA	-1.12946	0.641185	-0.428162	0.995758	-0.555639	0.696552	-2.22058	0.107607	-1.55231	0.565721	0.991881	0.904735	-1.70297	0.242928	-0.522234	0.787357	-2.76802	0.0469678	-2.20175	0.0948216	-2.08666	0.15317	0.755895	0.705768	238.5	56.5	111	0	70.67	94.83	0	139.5	23	20	156	92.25	83.33	73.75	107.5	8.33	17.5	45	37.5	24	51.17	25	12
SPV_1435	SPV_1435	protein_coding	-0.305921	0.794907	0.169416	0.992607	0.395418	0.396571	-0.376513	0.555023	-0.253439	0.977418	0.277663	0.904735	-0.250242	0.749362	-1.38535	0.000662328	-0.41288	0.482718	-0.505704	0.356575	-0.310833	0.712497	0.355681	0.579919	2138	2747.5	3390.5	220	2693.5	2444	18	2151	2583.5	2578.5	2034	4190	3267.5	4078.5	3021	2225.5	1377	1684	1846	1814.5	1950	1333.5	1658
SPV_1266	SPV_1266	protein_coding	0.30723	0.980126	-0.264284	1	-1.37585	0.111961	0.708977	0.590267	-0.0706032	1	0.70555	0.904735	-0.0239976	0.998794	1.31543	0.163361	0.400406	0.765773	0.510326	0.715103	0.419388	0.849764	0.209977	0.924542	372	64.5	164.5	96	126	148.5	0	156.5	122	193.5	117	147.5	75.5	86	62.5	603.5	161.5	111.5	296	86	75.5	202	89.5
SPV_1237	SPV_1237	protein_coding	0.361099	0.635458	0.251739	0.894848	-0.204549	0.634623	-0.137189	0.879289	-0.219403	0.975663	0.307004	0.904735	-0.272619	0.652165	-0.107618	0.880642	-0.202827	0.723956	-0.22454	0.708664	-0.228365	0.780102	0.0281235	0.977265	4196.5	2984.5	3912.5	1166.5	4562.5	3503.5	304.5	2428.5	2919.5	3274.5	3718.5	5340	2729	3540.5	2999	3521	2159.5	2772.33	2411.5	2771	2633.5	2175.5	1699
SPV_1731	SPV_1731	protein_coding	1.2161	0.450509	0.532458	0.945186	1.92645	0.0308522	0.210907	0.94601	-0.0660396	1	-0.669847	0.904735	0.0156044	1	-0.681667	0.617987	-0.77625	0.566637	-0.150451	0.944247	0.0762363	0.991438	0.135144	0.958462	60	17	28.5	17	91	65	0	29	77.5	49	23.5	78.5	193	112.5	73	42	32	28.5	32.5	26	24.5	35.5	16.5
rexA	SPV_1016	protein_coding	-0.833008	0.791814	-0.406657	0.995758	-2.38122	0.0370779	-2.58114	0.045896	-2.12378	0.242054	0.964973	0.905669	-3.64313	0.0039193	-2.18179	0.0803937	-3.68008	0.00559295	-4.07778	0.00114281	-3.9726	0.00223346	0.848521	0.646383	2121.5	72.5	115.5	48	477	566	58	490.5	133	141.5	868	643.67	239.5	147.5	49.5	76	153.5	91.5	208	63.5	173.5	25.5	40
pcrA	SPV_0973	protein_coding	0.339749	0.976186	0.421279	0.976177	-1.58357	0.0779752	-1.32652	0.222486	-1.67727	0.228008	0.738627	0.905669	-2.06641	0.0339789	-1.81689	0.0573746	-2.17267	0.0330909	-2.53364	0.00662386	-2.17693	0.0308777	1.22	0.277347	991.5	159	90.5	162.5	313.5	488	0	242.5	170.5	124	996	363.5	198	132.5	79.17	138.5	119.5	173	125.5	85	121	74.5	43.5
SPV_0493	SPV_0493	protein_coding	-0.390242	0.658438	-0.204963	0.959222	-1.2528	0.000638973	-0.354272	0.562499	-0.378101	0.794946	0.351822	0.905669	-0.0556212	0.957852	-0.401476	0.455671	0.183488	0.776967	0.266473	0.682158	-0.234646	0.801048	-0.0987441	0.927105	2934	2139.5	2278.5	468.5	1561.5	1598	94.5	1444	1696.5	2136	1560	2247	891	1238	885.5	1206	1766	1691.5	2014.5	1393.5	1224.67	1554	1161
SPV_0242	SPV_0242	protein_coding	-0.544339	0.0713861	-0.329048	0.469261	0.0352058	0.913122	-0.202583	0.582198	-0.550905	0.0685718	0.24108	0.905669	-0.31466	0.292203	-0.477545	0.0550182	-0.450199	0.101622	-0.319519	0.267568	-0.361534	0.243728	-0.267935	0.399491	2415.5	2313	2857.5	356.5	1814.5	1416	99	1596	1827	1585.33	1657	2357	2074	2872	2525.67	2116	1430.5	1927	1457	1532	1239	1313.5	1158.5
nrdI	SPV_0160	protein_coding	0.873829	0.349387	1.01169	0.30058	1.29639	0.0250495	0.490549	0.604636	0.79701	0.541797	-0.445406	0.905669	1.08838	0.104135	0.121344	0.92785	1.23555	0.0716476	1.29682	0.0397682	1.32161	0.049898	1.15459	0.0895442	2518	1580	1593.5	504.5	4322	3308.5	36.5	5316.5	4408	5055.5	1210	4928.5	3402	5560.33	4846	2624.5	2173	1911.5	2341.5	2779	3125	2905.5	2943
SPV_0993	SPV_0993	protein_coding	0.407424	0.994608	0.173275	1	-1.35217	0.259677	-0.921522	0.623448	-0.149991	1	1.74184	0.905669	0.44401	0.879901	0.0823501	0.978965	0.44064	0.817773	0.532485	0.783247	0.0612449	1	-0.427633	0.875521	16	18	10.5	0	23.5	27	0	12	4	17.5	7.5	25	2	14	2	5.5	7	7	8	23	4	19	9
SPV_1180	SPV_1180	protein_coding	-0.228117	0.997206	1.64154	0.552371	1.2607	0.371625	0.769556	0.764732	0.562861	1	1.00521	0.905669	1.72799	0.289052	0.875717	0.669751	-0.100297	0.988881	0.807829	0.706128	1.30743	0.548806	1.66011	0.317986	0	14.5	14	0	9	10	0	18	13.5	12.5	46	16	12	23	30.5	14	9	17	22.5	2	8	45	15.5
gatC	SPV_0398	protein_coding	-0.198317	0.994608	0.174939	1	-0.658442	0.322013	0.273768	0.839677	0.191124	1	0.521959	0.905669	0.371325	0.739162	-0.258505	0.798777	0.503143	0.567609	0.641248	0.437051	0.737565	0.410976	-1.37638	0.0380355	906.5	3842.5	3734.5	300	3005.5	2448.5	25	3740	3796.5	3899.5	1682.5	3176.5	1258.5	1917.5	1963.5	3807.33	2304	2401.5	2343.5	2940	2595.5	2723.5	2345
orfX	SPV_0878	protein_coding	-0.751621	0.153345	-0.0886893	1	-0.373414	0.385813	-0.0743822	0.9545	0.0838007	1	-0.299061	0.905669	0.0468591	0.962624	-0.111318	0.889166	0.00887877	1	0.0985875	0.906236	0.088644	0.949945	-1.06055	0.0101626	8048	14359.5	21527.5	1466	9050	7906.5	154	13047	13069.5	14917.5	7625.5	14935.5	8653	12105.5	11017.5	12654.7	9787.5	11095	11326.5	14159.5	11722	10321	9858
SPV_1796	SPV_1796	protein_coding	0.381029	0.975873	0.288231	1	0.824198	0.448348	-0.0202536	1	0.288622	1	-0.689273	0.905669	0.120693	0.961582	0.0999072	0.96315	-0.342695	0.827902	0.303932	0.883326	0.178344	0.964396	-0.508786	0.7925	2546	2694	3571	730	4211	3116	122	3107	3566	2859	2717	4436	3946	5612	5344	2911.5	1841	2440	2296.5	3306	3178	2116.5	1967.5
glpF	SPV_2011	protein_coding	2.51863	0.226058	0.406081	1	-0.217861	0.911517	5.11539	0.0017397	0.236122	1	1.28057	0.90773	0.733617	0.808248	-0.868574	0.69292	-0.295376	0.912876	0.365309	0.906236	0.473479	0.929497	1.41291	0.488239	131	49	150	325	117.5	138	0	91	597	131.5	113	144.5	96.5	86.5	78	10035.5	213	324	112	70.5	121.5	134.5	70
asnC	SPV_1371	protein_coding	-0.220894	0.65497	-0.222565	0.746234	-0.35231	0.126917	-0.363899	0.179516	-0.220935	0.778995	0.188154	0.90773	-0.261368	0.389366	0.170058	0.605167	-0.413306	0.122869	-0.329842	0.222984	-0.212547	0.585733	-0.172204	0.642126	30793.2	29059.3	42314.3	6558.17	29059.3	22193	973	27479.5	23902.5	22418.8	23449.5	34856.8	23690.2	28158.5	23891	25875.7	17405	22025.3	19940.7	27742.2	23650.7	19231.7	18826.3
srf-12	SPV_2226	ncRNA	-0.68113	0.714694	-1.02851	0.659892	1.16665	0.21436	-0.747254	0.632047	0.280449	1	0.702359	0.90773	-0.354621	0.882925	0.195871	0.930853	-0.102151	0.967596	-0.0971206	0.969397	-0.364404	0.912081	1.21702	0.277905	66	19	9	0	15	34	0	21	55	13	13	19	57	69	87	18	25	4	36	23	38	23	11
SPV_1715	SPV_1715	protein_coding	-0.174832	1	0.21534	1	0.652315	0.5663	0.410624	0.859928	0.184307	1	0.831634	0.9089	0.328342	0.896158	-0.0508114	0.986186	-0.391622	0.80783	0.256253	0.904348	0.251472	0.941316	0.443805	0.835527	846	1615.67	2237	152	1773.5	1330	15.5	1609.5	1737.5	1753.17	903.5	2470.5	1797.5	2867.5	2324.33	1789.33	1398.5	1851	1249.17	1572	1459	1244.67	1241.5
topA	SPV_1120	protein_coding	-0.267065	0.85501	0.201966	0.968633	0.352349	0.453803	0.518872	0.326797	-0.135804	1	-0.310318	0.910571	0.360277	0.575867	0.160015	0.827648	0.447332	0.446094	0.709061	0.125347	-0.0768203	0.964396	-0.343706	0.588992	34951	31956	46500.5	6840	29752	26040	1001	35004	34078.8	36431.3	33933	49328.5	43062.5	49858	44039	14786.5	44875.5	67074.7	28489.5	30751	24353.5	29349	22696.5
prs2	SPV_0980	protein_coding	-0.295394	0.629207	-0.113253	0.995758	-0.93913	0.000330185	-0.30064	0.462326	0.0345668	1	0.256334	0.910571	0.0985176	0.896158	-0.409649	0.219891	0.0578502	0.912876	0.133764	0.793531	0.0417661	0.974555	-0.438175	0.21448	4611	4610.5	5362.5	658	4041	3979	116	4369	5259.5	4582	2984	4952.5	2017	2973.5	2363.5	2890.5	3098	3647.5	3850.5	4457.5	3942	3723	2930.5
SPV_1783	SPV_1783	protein_coding	0.0542063	1	-1.39411	0.348838	0.279266	0.810695	-1.08795	0.329188	0.11154	1	0.838092	0.911067	-1.21755	0.259235	-0.891136	0.439463	-1.36451	0.211513	-1.0721	0.336294	-0.433923	0.849764	0.245065	0.911883	263	461.5	459	59	539	343.5	0	288	249.5	113.5	145	149.5	434.5	469.5	465	206.5	116.5	144.5	185.5	512.5	372	113	131
aliA	SPV_0334	protein_coding	-0.336274	0.765816	-0.891386	0.127912	-0.08675	0.885078	-1.08291	0.0173105	-0.111317	1	-0.315135	0.911219	-0.0558773	0.960933	0.160694	0.837462	-0.393474	0.516226	-0.269297	0.706428	-0.316848	0.712497	0.724204	0.152112	32971.5	40739	55380	4460	36806.5	36332	665	33419.5	43140	19866	19018	24028	32473.5	46371.5	36862.2	8155.5	18882.3	20345.5	26059	38566	32586	30433	24818.8
SPV_0622	SPV_0622	protein_coding	0.423632	0.953401	0.583519	0.920471	-0.0197353	0.992117	1.66978	0.122918	0.557673	0.975663	0.745147	0.911219	1.7422	0.0990752	1.73589	0.0851442	1.52346	0.185964	1.67633	0.107119	1.08557	0.433629	1.24312	0.294647	1774	404	562	475	820	584	177	1057.5	1367	1672.5	755	1502	1050.5	900	679.5	3301	1936	2297	2195	623.5	459	2840.5	932
rpsP	SPV_0674	protein_coding	-0.817083	0.459223	-0.0154814	1	0.0120602	0.992651	0.652794	0.468891	0.635652	0.756228	-0.452615	0.911219	0.997817	0.183433	1.04388	0.138892	1.00242	0.205875	1.17891	0.0930804	0.971964	0.243728	-0.722341	0.396724	3652	9183	12974	529	5299	5438.5	39	10797.5	11145	10161.5	4982	7417	6075	9243	9085	8220	10918.5	12595	11263	12179	8478	12393.5	9184.5
cabP	SPV_0077	protein_coding	0.0923271	0.988048	0.212702	0.834547	1.26997	3.15518e-08	0.377053	0.237649	0.0555937	1	-0.199384	0.913427	0.342266	0.299688	0.264531	0.448023	0.109551	0.797395	0.274358	0.438225	0.241858	0.593025	0.34531	0.304914	12498.5	12516.5	17704.5	3093	15275.5	12676.5	590	15520.5	14956	13703.5	10707	22299	28293.5	37667	32012.8	17817.8	11475.5	16450	10929	13323	11763.5	13018.5	11456
qsrA	SPV_1528	protein_coding	1.00157	0.744077	1.32989	0.684029	1.97011	0.119204	0.890177	0.66426	1.55295	0.602299	-0.814101	0.913427	1.7477	0.247698	0.926413	0.59408	0.670311	0.727888	1.63628	0.278992	1.80283	0.270762	1.59083	0.317986	10667	11970.5	16974.5	7727.5	23172	15171.5	934	16617	35453	13391	24162	60545.5	68935.5	34726	37576	32689.8	12612	16808.5	38742.5	32416.5	22082	32743.2	24934.5
SPV_1069	SPV_1069	protein_coding	-0.379727	0.491726	-0.0399714	1	-0.612194	0.0420565	0.327875	0.445618	-0.291689	0.794946	0.251886	0.915387	-0.0570198	0.944831	0.581729	0.0764811	-0.0270496	0.97229	0.0854087	0.899667	-0.0811787	0.940427	-0.22327	0.657569	2753	3022	4942.33	418	3228	2380.17	55.5	3427	3039.33	3351.17	2342	3752.33	1945.33	2396.5	2225.33	3513	3182.17	4083.67	1624.67	3057.5	2416.67	1870.17	1990
ogt	SPV_1292	protein_coding	0.11645	0.987551	0.551885	0.278681	0.711882	0.0182572	1.27076	1.80877e-05	0.599737	0.21021	0.300077	0.918614	0.981293	0.00225994	1.01664	0.000809232	1.13439	0.000451595	1.22227	6.76083e-05	0.790973	0.0208853	0.732924	0.030863	1940	1855	2444	370	2556	2023	175	2871.5	2842.5	3260	1605.5	3732.5	2949	3664.5	3132.75	4237.17	3581.5	4494	2607	2806	2281.5	2974.5	1848
spxA1	SPV_1236	protein_coding	-1.28466	0.0096798	-1.04774	0.0610058	-0.591053	0.19722	-0.936392	0.0520994	-0.627996	0.488015	-0.325987	0.918614	-0.665811	0.204802	-0.867366	0.060964	-0.927699	0.0632799	-1.08821	0.0159532	-0.77919	0.1407	-1.73691	6.62921e-05	4677.5	7978	12165.5	611	3360	3071.5	29	3085.5	4325.5	3285	3324	4079	4459	5586	5319.5	4567.5	3149	2773.5	5031.5	4555	3150.67	3884.17	3239.5
SPV_1419	SPV_1419	protein_coding	0.105114	0.997206	-0.172731	0.995758	-1.02321	0.0187336	-0.486963	0.442598	0.0287493	1	-0.43467	0.918614	-0.915011	0.0668742	0.638176	0.223421	-0.302193	0.658256	-0.342957	0.628013	-0.299691	0.765174	-0.841638	0.10283	357	841	1155	157.5	833.5	743	21	844	659.5	554.5	629	658	214.5	415	465.5	473	420	449	452	723	751.5	305.5	181.5
fabT	SPV_0379	protein_coding	-0.654406	0.362006	0.449574	0.746234	0.210823	0.708931	0.305515	0.702982	-0.462438	0.738794	-0.324128	0.918614	0.369747	0.610492	0.588364	0.282155	-0.159194	0.833643	-0.402652	0.536467	-0.283731	0.781497	-0.083814	0.948139	66000.5	23557	34996.5	3741	26286.5	30695.5	887	54310.5	46857.8	48152	52149	56108.3	47390.2	53552.8	38926.7	28076.3	48318.2	47818.7	27574.8	24054.7	22946.7	40330.4	30027.5
SPV_1071	SPV_1071	protein_coding	-0.375733	0.77769	0.168269	0.995758	-1.88218	2.61066e-05	-0.266265	0.783211	-0.0356032	1	0.405363	0.918614	0.0726949	0.95522	-1.16628	0.0207774	0.354022	0.628861	0.387147	0.604815	0.315617	0.777021	0.569109	0.389632	2416.5	1859	1315.5	206	1678	1509	42	1217.5	2019.5	2243	1427.5	2335	409	643	465.5	1906	1177.5	936	1910	1395.5	1254	1435.5	1045.5
cadD	SPV_1438	protein_coding	0.153398	0.994986	-0.252913	0.980211	-0.70906	0.243514	0.234537	0.863213	-0.597759	0.727131	-0.408623	0.918614	0.0202264	0.995811	0.477343	0.549337	-0.238932	0.797395	-0.16316	0.89484	-0.316637	0.823743	0.0562289	0.974441	22016.5	9371.5	14809.5	6231.5	11601	8584.5	2152	13701.5	9884.5	9845	11657.5	14359.5	8369.5	9596.5	9203.5	12184.5	12966	19392	8223	9293	7651.5	11206	7775.33
SPV_0816	SPV_0816	protein_coding	0.099126	1	0.0321432	1	-1.04932	0.0660803	-0.194062	0.891601	-0.122806	1	0.509425	0.918614	-0.460741	0.61568	-0.0559434	0.966308	-0.289708	0.748325	-0.438457	0.619188	-0.228459	0.908868	-0.318783	0.769167	2529	2406	3814	628	3036.5	2686	0	2277	2184	2172.5	2474	3546	1245	1577	1169.5	3041.5	1387.33	1956.5	1826	2417.5	2244.5	1541	1363.5
spd_sr95	spd_sr95	ncRNA	-0.689047	0.806727	0.128416	1	1.74912	0.0741179	-0.321268	0.891633	-0.303044	1	-0.659949	0.918614	0.192538	0.937207	-0.621639	0.669864	-0.890874	0.511748	-0.190857	0.928659	0.0660813	0.991438	0.324557	0.896236	1758.5	515	629.5	93.5	571	707	33.5	525	1097.5	689	1210.5	1024	4139.5	2404	2787	949	499.5	569.5	998.5	591	361	1027	455
sulD	SPV_0272	protein_coding	0.563815	0.427681	-0.106116	1	0.00310227	0.999719	-0.318901	0.646112	-0.175508	1	0.371959	0.919318	-0.306678	0.667751	-0.247886	0.705591	-0.301119	0.629146	-0.23895	0.747775	-0.299235	0.725398	0.611475	0.24128	14114	8414.5	10604	5273.5	12531	9793.5	783	8991	7297	8015	7818.5	13494	10259	11598.5	10148	9094	5579	7732.5	7245.5	9258	7818	6357	5808
queF	SPV_1568	protein_coding	-0.0857499	1	0.137973	1	0.891189	0.382559	0.922813	0.488795	0.179234	1	-0.704181	0.920167	0.627401	0.701542	0.285745	0.873563	-0.662823	0.629392	0.0716357	0.981718	0.109976	0.983319	-0.551353	0.75106	85	195	422	28	223.5	224.5	0	183	313.5	209	243	194.5	388.5	405.5	377.5	323.5	300.17	406.5	172.5	221	222.5	285.5	120
SPV_1165	SPV_1165	protein_coding	0.674735	0.533416	0.0747347	1	-1.03942	0.0722377	0.622234	0.433968	0.506992	0.82014	-0.508878	0.920576	-0.158811	0.917911	0.257217	0.787739	0.300349	0.742055	0.0408174	0.982158	0.493706	0.636693	0.987529	0.138869	237.5	183.5	295.5	54	429.5	369	0	257	216	346.5	77.5	278	119	112	95.5	536.5	229.5	167	323.5	222.5	266	144.5	114
SPV_0559	SPV_0559	protein_coding	0.00480397	1	-0.759718	0.7617	-0.442978	0.650148	-1.13912	0.263745	-0.721783	0.82014	0.650523	0.920862	-1.12078	0.275998	-1.8388	0.0326502	-1.52618	0.120304	-1.73142	0.0482844	-0.774638	0.575741	-0.391709	0.825594	349.5	393	361	38	362	485.5	3.5	63	586	121	263	204	234.5	241	305.5	326	71	54	126.5	175.5	252	133.5	114.5
galR	SPV_1635	protein_coding	1.19425	0.427681	0.0941928	1	1.3887	0.127726	-0.150391	0.968312	0.430803	1	0.741758	0.922495	0.116881	0.960689	-0.0933914	0.96315	-0.290423	0.846772	0.400311	0.799899	0.0402923	0.998036	-0.0661596	0.97836	780	656	931.5	592	1237	1104	38	679	746	718.5	504	1191	1831.5	1880	2141	755	489	523	675	969	962	606	574
SPV_0449	SPV_0449	protein_coding	0.542443	0.808898	0.884386	0.628986	0.442335	0.631719	1.51835	0.0800577	1.06395	0.515155	-0.531943	0.924402	1.749	0.0342822	3.1579	3.18592e-05	1.68532	0.05666	1.75962	0.0302052	2.02108	0.016193	0.13832	0.949949	118	153.5	133.5	83	85	108	0	243	356	398	106	175	141	169	222.5	174	361	395.5	337	210.5	144.5	423.5	188
mraW	SPV_0304	protein_coding	-0.370399	0.370471	-0.25082	0.748287	-0.532938	0.0337797	-0.263569	0.473077	-0.536546	0.137943	-0.239461	0.924402	-0.576849	0.0361555	0.109484	0.799494	-0.594115	0.0414551	-0.615037	0.0214843	-0.583443	0.0441296	-0.424605	0.167669	14519	13686.5	22563	2830.5	12315.5	10719.5	501	13409	11417.7	10437.7	12077.5	16247.5	10128.2	12708.5	10190	11706.5	9531.5	12938.8	8625.67	11051.8	8551	7474	7267
nrdH	SPV_1041	protein_coding	-1.18639	0.229096	-0.295122	0.985825	-0.330483	0.702221	0.589079	0.590267	0.504691	0.909417	-0.481877	0.924402	0.790544	0.404305	0.951979	0.25023	0.685483	0.482198	0.756548	0.424668	0.874721	0.380113	-1.34544	0.0921266	865	3197.5	4663.5	81	1803.5	1275.5	10.5	2858	3487.5	2486	1450	2398.5	1551	2330.5	2569.5	4305	2824.67	3421.5	2478	4552	2900.5	3614	2460.5
SPV_0188	SPV_0188	protein_coding	0.0701371	1	0.348751	0.995758	1.1972	0.207595	0.495541	0.782077	1.57238	0.299815	0.690767	0.924402	1.13869	0.321724	0.0552457	0.982742	1.05652	0.39424	0.874635	0.485368	1.19189	0.343397	0.993876	0.417317	251	1507	1268.67	58	1429.17	1243.17	6	1834	3210	1066	432.5	2414.5	1550.5	2544.5	2606.67	1263.83	1055.67	1185.33	905.33	3264.33	3329.83	1178	1884.33
mnmA	SPV_0127	protein_coding	0.249644	0.871271	0.11152	1	0.747315	0.0675344	0.224739	0.783205	-0.308839	0.899601	0.315399	0.924402	0.115695	0.916257	0.434506	0.420657	2.13009	1.61792e-08	-0.0826777	0.926819	-0.22878	0.820168	-0.0345393	0.975484	31211	21863	31889	8737.5	30494.3	23915.7	1547.5	31616.2	26473.5	24671.8	27103	31738.3	42851.5	49031.8	43902.8	17728.7	25542.5	36293.3	16283.2	21211.2	18650.5	20503.8	17052.7
SPV_0683	SPV_0683	protein_coding	-0.0676685	1	0.218609	0.87241	0.0086702	0.986854	0.164572	0.783205	0.183702	0.975663	-0.23563	0.924402	0.339473	0.405995	0.864059	0.00324013	0.094968	0.857534	0.405354	0.269111	0.355325	0.426432	0.47639	0.187859	1449	1616.67	2390.5	377	1621	1441	115	1813	3328	1567	1796	2423	1750.5	1743	1637	2019	1350	1638.5	1455	2216.5	1375	1711	1167.5
cps23FU	SPV_1199	protein_coding	-0.105111	0.980126	0.114215	0.992607	-0.467523	0.100235	-0.0613716	0.943672	0.0308999	1	0.251119	0.924402	0.0430649	0.95522	-0.272709	0.477187	-0.0228442	0.97603	0.153906	0.756902	0.0701916	0.941796	-0.0657043	0.932022	7603	7807.5	10560.5	1520.5	8218.5	7148.5	84.5	6939	8042	8077.5	6684	11360	5387	6729	5741	8246.5	5719.5	6532	7629	7508	6327	6646.5	5255
spd_sr39	spd_sr39	ncRNA	0.0579202	1	0.324156	0.995758	-0.732187	0.448348	-0.129217	0.979727	0.102233	1	0.617368	0.924402	0.479874	0.776713	-0.27303	0.871941	-0.124491	0.938651	0.465506	0.749772	0.726612	0.632284	-0.0601346	0.981141	37	27	19.5	12	11	25	0	12	44	36	16	52	18	17	14	29	15	22	18	20	37	32	17
SPV_2036	SPV_2036	protein_coding	-0.233118	0.997206	0.242683	1	0.720781	0.505381	0.0607806	1	-0.215092	1	-0.642046	0.924402	-0.172854	0.944831	0.192489	0.92657	-0.402526	0.792461	0.286609	0.887145	-0.0286818	1	-0.48187	0.803453	1520	2224.5	3009	294	2237.5	1703	57	1924	1891	2250.5	1996	3069	2607	4186.5	3800.5	1763.5	1733	2159.5	1215	1793.5	1702	1265	1190
SPV_0073	SPV_0073	protein_coding	-0.920456	0.075363	-0.141254	0.995758	1.70664	3.79886e-06	-0.621482	0.216035	-1.11079	0.0235335	-0.364988	0.925634	-0.47281	0.399644	-1.34394	0.000817865	-0.915419	0.0523764	-0.805246	0.071576	-0.992579	0.0302994	-0.589176	0.253788	1129	875	1601	49	896	601.5	38	498	591	788	897	1301.5	3081	4068.5	3922	528	533	813	428	482.5	428	513	638.5
spd_sr9	spd_sr9	ncRNA	-0.35347	0.869273	0.305913	0.955691	-0.398416	0.54501	0.590084	0.459866	0.876805	0.417327	-0.39715	0.925634	1.38582	0.0191394	1.43166	0.0129962	1.16876	0.0716476	1.34423	0.0228182	1.07461	0.108211	-0.252469	0.839836	1104.5	3273	4306.5	320	2498.67	2195.67	54	3838	4824.83	4375	2045.5	3085	1554	2286.67	2344.5	2803	3256.83	4262.5	3133	5444.17	4287.83	5113.17	4511.33
SPV_0507	SPV_0507	protein_coding	-0.282053	0.783322	0.311057	0.821717	0.950163	0.00616961	0.997718	0.0100117	0.109562	1	-0.273561	0.925769	0.732116	0.0717417	1.42495	4.83916e-05	0.66651	0.129867	0.728996	0.0675629	0.557541	0.252986	-0.91441	0.0219265	2125	4690.17	6975.83	697	4363.83	2796	186.5	5367	5115.83	6037.17	4169.5	4725.5	5992.5	9184.5	9757.17	6929.67	6613.67	8295.5	3505	5039.33	3377	5289.5	3269
SPV_0699	SPV_0699	protein_coding	0.0288239	1	-0.0586249	1	-0.763662	0.0313425	-0.212088	0.764624	-0.00466056	1	0.402122	0.925769	-0.398544	0.430483	-0.573217	0.163151	-0.309015	0.558335	-0.227077	0.71057	-0.138835	0.918976	0.0371101	0.974441	1972	1795.5	2093	289.5	2347.5	1908	119.5	1342.5	1613	1831	1052	2500	971.5	1398	974.5	2148.5	1090	1056	1462.5	1704	1630.5	1008.5	1090.5
hpf	SPV_2033	protein_coding	-0.905857	0.876076	-0.704383	0.978204	-0.886728	0.61942	-0.687967	0.834311	0.121786	1	-0.944061	0.925769	-1.17334	0.638626	-2.09938	0.250412	-1.44991	0.495611	-1.25816	0.570186	-0.196799	0.976807	-0.328666	0.937021	1876	10545.5	13241	245	5199.5	5905	0	4276	12939	5557.5	2934	5799.5	3980	4599.5	4303	9366	2398	1895.5	4366.5	7957.5	10001.5	2515	2444.5
rrmA	SPV_1929	protein_coding	-0.465978	0.944213	-0.182008	1	0.672744	0.562006	-0.405476	0.863213	-0.0701508	1	-0.67088	0.925769	-0.251684	0.924383	0.0324926	0.997097	-1.04138	0.461477	-0.309356	0.885348	-0.358115	0.927599	-0.927897	0.517209	1644	3120	5485.83	448	2659.5	1975	56	2208	2611	2244	2605	3105.5	4050	5345	5679	2282.17	1671	2208.5	2249	2918.5	2543	1947	1679.5
srf-19	SPV_2317	ncRNA	-1.97524	0.000467195	-1.21017	0.118146	-1.30587	0.0172948	-1.69914	0.00425272	-0.937146	0.34321	0.48815	0.925878	-1.00646	0.127776	-1.32097	0.0248192	-1.57215	0.012709	-1.34757	0.0245124	-1.46084	0.0203924	-1.49989	0.0125071	38.5	141	164	0	26.5	39.5	0	16.5	42	52.5	24.5	60.5	38.5	52.5	40	22.5	32	29	51	40	51.5	37.5	25.5
SPV_0232	SPV_0232	protein_coding	1.16241	0.688309	-0.34861	1	0.711225	0.631646	0.249691	0.948405	1.17201	0.797646	1.00046	0.925878	0.509242	0.859787	-0.349479	0.893708	1.13758	0.523075	1.34798	0.428934	1.80124	0.290058	0.0888279	0.984144	19	48.5	30	18.5	46	76.5	0	33.5	265	51	7	10.5	32.5	59.5	66.5	41.5	41	14	49.5	63.5	71.5	35.5	26
SPV_1440	SPV_1440	protein_coding	-2.16062	0.174072	-1.10142	0.746234	2.07884	0.048924	-0.123309	0.993823	-0.423722	1	0.607715	0.925878	0.349741	0.914197	-0.769857	0.643377	-0.0834023	0.977398	-0.12132	0.975161	-0.502356	0.870495	0.805348	0.641855	25.5	23	16	0	6	5	0	10	17	19.5	0	9	66	87	116.5	24	14	13	14	21	6	20.5	12
pezA	SPV_0930	protein_coding	-1.61226	0.493129	0.544817	0.992607	0.98585	0.517823	-0.495485	0.891601	-0.564772	1	1.03204	0.926049	0.23747	0.95522	-0.122473	0.985494	-1.45928	0.468363	-0.690158	0.756106	-0.829709	0.791926	0.38832	0.910294	35	12	0	0	9	4	0	14	13	5	45.5	10.5	17.5	38.5	42	10	18	0	16	4	7	10.5	7
SPV_1566	SPV_1566	protein_coding	-0.681655	0.916249	-0.435778	0.995758	-0.567939	0.725038	0.212805	0.96862	0.279038	1	-0.82088	0.926049	0.280805	0.930558	-0.434999	0.858104	-0.461752	0.82777	0.277387	0.920731	0.338499	0.940249	-1.09368	0.580097	2109.5	13551.3	20347.5	959.5	8967	6757.5	26.5	8495.5	14688.7	8877.33	6138.17	8249	5592.5	7943	8844	16339.5	8543	8881.5	10140.5	13019.5	11220.5	11957.3	6240.67
coiA	SPV_0865	protein_coding	0.39402	0.997206	1.79974	0.552371	3.62435	0.0120324	-0.146001	0.993823	2.91959	0.186172	1.77261	0.926049	1.77662	0.331102	-0.947831	0.667798	0.298464	0.912876	1.36353	0.495987	0.693401	0.858177	3.05781	0.0656494	18.5	55.5	37.5	0	67.5	66	0	17.5	362.5	15	208.5	124	714.5	231.5	327.5	54	8	28.5	143.5	527.5	70	47	49.5
yaaA	SPV_1378	protein_coding	-0.135554	0.975873	0.484191	0.443205	0.436133	0.21809	0.914173	0.00908943	0.268869	0.885086	-0.279408	0.932429	0.87402	0.0125874	0.650245	0.0692151	0.988914	0.0061216	1.13148	0.000736581	0.52309	0.234765	-0.421486	0.339837	2056.5	2394.5	3381.5	382	2596.5	2197	102	2714.5	3094	3298.5	2475	4346	3318	3395	3221	3288.5	3563.5	4981.5	3090	2666.5	1817.5	3261.5	2153
SPV_0257	SPV_0257	protein_coding	-0.413647	0.527896	-0.0916923	1	-0.1287	0.777105	-0.610443	0.135558	-0.553408	0.39311	0.337018	0.932429	-0.444981	0.31922	-1.50202	4.58462e-06	-0.473691	0.2988	-0.503025	0.231567	-0.422	0.415127	-0.0870391	0.924542	1442.33	689.33	775.5	144.5	731	678.5	11	696.17	799.5	704.33	792.17	1084.67	725.5	1019.83	868.67	679	498	432.67	509	583.67	561.33	507.67	374.17
aroK	SPV_1204	protein_coding	0.39344	0.308855	0.0995323	0.995758	-0.237233	0.40824	-0.257739	0.486571	0.242736	0.794946	-0.128268	0.932429	-0.192115	0.662086	-0.925707	0.000129805	-0.284954	0.43335	-0.308884	0.35855	-0.150999	0.800694	0.440269	0.144591	5062.5	5981.5	7798.5	1492	8319.5	7666.5	181	6063	6307.5	4809.5	4686	9727.5	5002	5609.5	4512	5996	3478	3628	5278.5	6792	6062	3785	3575
SPV_1299	SPV_1299	protein_coding	0.0767808	1	-0.269915	1	0.257433	0.889422	-0.842885	0.750073	0.95241	0.902053	1.07809	0.932429	0.220397	0.95522	-1.18866	0.502594	0.35355	0.888437	-0.377617	0.907588	1.10478	0.633312	0.452141	0.884754	0	21.5	25.5	0	24.5	16.5	0	19.5	27	14	8.5	12	15	20.5	17	14	6.5	1	11	43.5	20.5	8.5	22
SPV_0403	SPV_0403	protein_coding	0.0179007	1	-0.150337	0.920532	-0.159589	0.56985	-0.0961593	0.869895	-0.23471	0.774642	-0.166793	0.932429	-0.486751	0.0622099	0.507591	0.0408322	-0.43626	0.123933	-0.517499	0.0397682	-0.34656	0.278245	-0.339337	0.258239	84683	88241.5	127070	20844.5	106996	78779.5	2820.5	106672	75852.2	67030.5	76740.5	103268	78607.5	95286.8	80058.7	88838.5	61677.5	79554.5	55755	81750.2	69850.5	46337.5	48816
engB	SPV_1398	protein_coding	0.372756	0.308855	0.370175	0.40065	-0.592412	0.0102243	0.086579	0.88781	0.0234822	1	-0.167007	0.932429	-0.19907	0.613641	-0.148847	0.691401	-0.107443	0.787901	-0.0168927	0.982455	-0.0143737	0.992462	0.314824	0.319889	19586.7	19230.5	26771	5762	29496	22911	795	22155	20485	21734	20685	37085	13092.5	16155	12089.5	24074.5	14620	19013	13846	21327	19264.3	11893	12268
SPV_2325	SPV_2325	protein_coding	2.07024	0.290361	0.977602	0.87241	0.779029	0.605021	0.446933	0.891601	1.45178	0.669492	1.06989	0.932429	0.414099	0.914197	1.31901	0.460465	2.11692	0.18782	2.24891	0.12394	1.80789	0.302846	-0.634085	0.832007	13.5	1	15	10	28.67	38	0	37.5	33.17	35	0.5	16.67	10.17	15.67	21.17	17	8	7.83	8	27.17	29.83	4	10
xerD	SPV_1657	protein_coding	0.492142	0.955371	0.259704	1	1.22656	0.297504	0.289675	0.927071	0.149022	1	0.858166	0.932429	0.181008	0.949147	-0.426491	0.821114	-0.595052	0.729	0.0743603	0.982455	0.157991	0.97449	0.413136	0.875521	14856	15002	19502.2	5776.5	20806.5	17366.8	573	16107	18714.5	15170.5	15469.5	24420.2	34650.2	38178.2	36691	23399.7	12088	15150	12848.5	16167	15603.5	13718.5	11251.5
SPV_1848	SPV_1848	protein_coding	-0.0694055	1	-0.119242	1	1.43761	0.135215	-0.107441	0.987174	0.0989316	1	-0.654804	0.932429	0.202571	0.930558	-0.00948835	1	-0.683414	0.622728	0.345007	0.84603	0.0200613	1	-0.132741	0.960436	1905.5	2419.5	2694	370.5	2406.5	2122.5	124	2783	2560.5	1994	1330.5	2801	4510.5	6774.5	7026.5	1501.5	1714	2059.5	1811	2196.5	2144	1909	1595.5
SPV_1729	SPV_1729	protein_coding	-0.454421	0.976186	0.714602	0.927223	0.417252	0.779859	0.100847	0.993823	0.561406	1	-0.735794	0.933266	0.30498	0.919711	0.0285625	1	-0.53633	0.770438	0.0951479	0.976248	-0.0171241	1	0.321191	0.911883	17562	19437.5	25620.5	1326	15321	20112.5	257	21470.5	31341.3	27971.3	21911	47725.7	21902.5	32207.7	25924	13257	19399	20657.3	28217	23135.5	22953.3	18557.3	16351.3
fba	SPV_0526	protein_coding	-0.210581	0.931058	-0.872861	0.129415	-1.6509	1.51186e-05	-1.39682	0.000897338	-0.353711	0.857188	-0.286591	0.934084	-1.33273	0.00204646	-0.660805	0.163361	-0.714631	0.164913	-1.24506	0.00370012	-0.659553	0.229622	-0.403541	0.506992	223722	311681	453477	38309	339627	267319	3680.5	258861	187424	135636	149754	204824	96547	109544	88758.3	125985	88375	91209.7	132772	255659	239220	81281.5	106875
phoU3	SPV_1614	protein_coding	-0.790238	0.869479	-1.43644	0.589441	-0.739976	0.596493	-2.29943	0.101712	-1.46908	0.625245	-1.13378	0.934084	-2.5859	0.059096	-2.65913	0.0480124	-2.70186	0.0606237	-1.53497	0.312097	-2.13997	0.15317	-1.12195	0.513892	116	82	51.5	24	17	21	0	19	20.5	30.5	7	59.5	38.5	64.5	47.5	44	1.5	3	46	14.5	13.5	11	12.5
spd_sr57	spd_sr57	ncRNA	0.71826	0.369455	-0.340183	0.902967	0.682375	0.192958	0.839406	0.150623	0.613915	0.625245	-0.338238	0.934084	0.861507	0.135191	1.31148	0.00846948	0.643995	0.338497	0.540236	0.428934	0.68904	0.308094	0.616305	0.345634	96.5	68.17	73.83	39	118	88	0	52.83	129.83	50.5	31	105.5	125	111.5	130	153.5	95	112.25	99.5	85.67	114.5	159	86
rpmI	SPV_0848	protein_coding	-0.845136	0.111833	-0.120209	1	-0.576358	0.168573	0.434428	0.441425	0.384307	0.794946	-0.273405	0.934084	0.450465	0.411681	1.11329	0.00554461	0.423722	0.463052	0.384508	0.498919	0.287475	0.725398	-0.423829	0.450435	11732.5	19103.2	27335.8	1258	11895.2	11676.8	480.5	22896.3	20200	17432	12514	18180.2	10871.3	13641	12074.3	14353.5	21576.8	25658.7	21918.8	21240	17416.7	18652.7	15626.8
SPV_0076	SPV_0076	protein_coding	0.0263665	1	0.0836985	1	1.23244	2.27659e-05	0.231882	0.681031	0.0718539	1	-0.224687	0.934084	0.391321	0.356158	0.278945	0.536381	0.202493	0.685073	0.305082	0.506945	0.304702	0.586328	0.453295	0.268076	24264.5	16635.5	20488.5	4848.5	20057.5	16655	996.5	19840.5	21205.8	19344.5	13637.5	29474	37062	54588.5	48475.7	24711.5	15108	20864	18014	19095	16011.5	21129	16074.5
aldR	SPV_1397	protein_coding	0.0540268	1	0.470607	0.552371	-0.478766	0.22385	0.200017	0.787496	0.217585	0.987137	-0.25894	0.934084	-0.0503275	0.960304	0.0457814	0.956496	0.0741594	0.912876	0.118692	0.884264	0.170421	0.87089	-0.0804161	0.939469	6746.5	9167.5	14052.5	1322.5	12303	9983.5	144.5	11714.5	10720.5	11757	9972	16160.5	6169.5	7537.5	6424	12415	7835	7847	7513	10015.5	10400	5719.5	6204
ptsI	SPV_1039	protein_coding	0.102303	0.994608	-0.388528	0.685288	-1.14341	0.000471196	-0.189356	0.793718	0.111997	1	0.264987	0.934084	-0.410888	0.397333	-0.0861405	0.910063	-0.159294	0.786039	-0.607855	0.132258	-0.0866429	0.943848	-0.450407	0.33719	165514	225882	314056	54561.5	254414	193826	5576.5	259453	196034	136706	145422	211069	97456.2	110054	92437.5	272342	108458	140229	167477	256715	195039	119744	133555
SPV_1954	SPV_1954	protein_coding	0.0900467	1	-0.215103	1	1.29411	0.228259	0.139771	0.980203	0.25605	1	-0.695094	0.934084	0.322632	0.903448	0.868723	0.536013	-0.381049	0.821275	0.300408	0.890148	0.328879	0.929497	0.214479	0.939801	273.5	323	618.5	47	530	417	0	646	568.5	434.5	133	383.5	889	1037.5	826.83	368.5	311	383.5	278.5	542.5	345.5	352	329
tRNA-Ala-4	SPV_1892	tRNA	-0.459058	0.977856	-0.54731	0.978204	-0.581583	0.696623	0.120685	0.991495	0.0710636	1	2.12166	0.934084	0.192234	0.953412	-0.544494	0.787357	-0.605499	0.753836	0.2953	0.910577	-0.0629385	0.99576	0.0385662	0.994717	4838.67	4024.5	6323	574	2973.83	4400.5	70	3860.5	5633	2305.5	3091.5	4135.5	2524.67	3312	3770	4742.5	4648.5	3892.5	3504	4997.5	4461	4056	3271.5
spd_sr59	spd_sr59	ncRNA	-0.837653	0.386615	-0.344576	0.941265	-0.509962	0.4345	0.627538	0.433968	0.462008	0.882914	0.460985	0.936034	0.834337	0.237225	1.40993	0.0174025	0.44489	0.600432	0.569712	0.476029	0.574343	0.551055	-1.15261	0.0801122	155.5	568.5	859	87.5	260.67	155	3.5	349.17	520.5	327.17	305.5	490.83	216.67	385	434.5	538.5	488.5	905.17	473.33	791.67	477.5	674.83	371.5
spd_sr71	spd_sr71	ncRNA	-0.657696	0.615872	0.649577	0.724251	-0.213042	0.800734	0.340848	0.783211	0.914858	0.485587	-0.507065	0.936034	1.60355	0.0153392	-0.573584	0.505133	1.29591	0.0747005	1.21386	0.0775488	1.31929	0.0722333	-0.756925	0.367139	301.5	1098.33	1004.67	63	529.33	577.83	19.5	529.67	1256.5	1816.83	544	1063.67	494	812	697	1267	723.83	562.17	1482.33	1141.17	1037.83	2058.67	1287
hicA	SPV_2391	protein_coding	-0.455229	0.961953	-0.149048	1	0.103496	0.945566	-0.248313	0.938751	-0.70377	0.945337	0.835771	0.936054	-0.514405	0.823675	-0.396849	0.837462	-1.23752	0.405058	-0.175231	0.94153	-0.035155	1	-0.952962	0.548523	3488.32	6276.49	9943.32	743.33	5485.15	4151.82	49.17	8788.81	4366.64	4365.31	3746.82	8526.8	6095.47	6993.79	6517.8	4932.98	4313.32	3944.98	2466.32	3439.49	3720.32	2816.65	2675.65
treP	SPV_1664	protein_coding	5.69043	5.53276e-05	6.09768	2.9203e-05	7.49934	7.75617e-08	6.18198	1.15859e-05	5.78493	7.6299e-05	0.971095	0.937736	6.56912	1.04263e-05	6.2672	6.39445e-06	5.91934	4.02385e-05	5.93883	3.85369e-05	6.00287	2.1367e-05	6.32038	1.3636e-05	327	419.5	478.5	5595	16897.8	16388.7	875	14370.7	22378.5	24804.7	20404	32809.3	72085	76024.5	62499.7	25471	22068.5	25305.8	26611.3	15067.5	12462.2	31586	21198
mutM	SPV_0858	protein_coding	0.551602	0.118298	0.100987	0.995758	-0.177608	0.577859	0.75949	0.00582867	0.485687	0.251087	0.26781	0.937736	0.686298	0.0140148	0.48782	0.0943421	0.425389	0.206117	0.449354	0.139988	0.595309	0.049898	0.570129	0.054138	5139.5	4399.5	6018	1612.5	7936	5958.5	241.5	6555.5	7256	5122	3370	7293.5	3964.5	4903	4252.5	11201	4790	6355.5	5504	6148.5	6068.5	6255.67	5279.83
cclA	SPV_1593	protein_coding	-0.555637	0.994608	4.12989	0.084261	8.22489	1.84922e-05	1.87327	0.421748	4.91288	0.0280586	-0.992917	0.939291	5.18469	0.00774398	0.553549	0.871941	3.29238	0.114211	3.8841	0.0397682	5.39951	0.00883158	5.1412	0.010025	26	17	15	0	6	27	0	15	1115	36	368	622	8855	3583.5	3913	131	38	23	584	759.5	153	600	389
lacF-1	SPV_0426	protein_coding	1.03912	0.876903	-1.47324	0.842863	1.01306	0.618156	-2.99194	0.207942	-1.46961	0.88911	1.46949	0.940854	-1.16932	0.706998	-1.15726	0.683091	-1.95968	0.461084	-0.32783	0.938782	-0.72464	0.897087	-0.593762	0.893706	39	8.5	4	19.5	12	9.5	0	0	6.5	16.5	0	0	27.5	18.5	57.5	1.5	0	4	5.5	2	8	3.5	5.5
mtlR	SPV_0361	protein_coding	2.30755	0.240938	-1.74595	0.565276	-0.817329	0.624291	1.5319	0.405777	1.3899	0.734183	0.963698	0.940854	-0.229957	0.95522	-1.53062	0.395317	0.691349	0.7462	0.871664	0.699536	0.835353	0.79066	0.181347	0.965114	38	23.5	34	32	245	64.5	0	29	61.5	11.5	0	17	19	23.5	9.5	146	30.5	67	10	120.5	83	13	20
SPV_0108	SPV_0108	protein_coding	-0.054176	1	1.00666	0.4614	1.11914	0.127549	0.0803821	0.987419	0.0995813	1	-0.52777	0.940854	0.590711	0.606831	0.252474	0.853119	0.552757	0.600432	1.19691	0.140536	0.342314	0.858177	1.09677	0.212876	1457.5	747.5	1006.5	80	1235	1273	0	1223.5	1953	2287.5	1219.5	2631	1862.5	2711	2224	940	874	991	1019.5	953.5	857	1440.5	896
srf-29	SPV_2454	ncRNA	-0.0880697	1	-0.618175	0.955691	0.720782	0.602124	-0.125877	1	-0.355664	1	-1.32243	0.940854	-0.68864	0.808248	0.212159	0.938059	-1.6717	0.325117	-0.710442	0.74989	-0.882573	0.72081	1.08747	0.499865	21.33	6.33	4.33	0	13	12	0	1.33	4.67	2	6.33	12.67	15.33	21.17	16.58	10	6.67	8.67	11.67	7	2.33	3	2.17
SPV_0081	SPV_0081	protein_coding	0.344485	0.352227	-0.188821	0.842863	-0.58857	0.0078334	0.293596	0.33221	-0.246366	0.728456	0.18998	0.941717	5.36473	1.55143e-132	0.516144	0.0333961	0.323295	0.293698	0.50326	0.0422841	0.0697521	0.931897	0.0552309	0.932022	4332	2887.5	4289	1013.5	5731.5	3371.5	199	3599	3588.5	3028.5	2251.5	4199	2146	2787.5	2393	4499	3120.5	4058	2462	2768.5	2678	113466	101764
SPV_1785	SPV_1785	protein_coding	-0.485556	0.961953	-1.3457	0.600837	-0.0681433	0.968188	-1.32408	0.386399	-0.251979	1	0.890981	0.941717	-1.12983	0.493312	-1.53959	0.256274	-1.7431	0.228605	-1.43771	0.322094	-0.573773	0.847898	-0.146204	0.965114	1743.5	3089	3722.5	193	2739.5	2017.5	0	1622.5	1494	777.5	797.5	1620	2155.5	3083	2534.5	1377.33	715	758.5	1243.5	2512	2132	870	976.5
SPV_0266	SPV_0266	protein_coding	-0.277136	0.90265	0.26924	0.956893	0.339559	0.566634	0.288809	0.767268	0.547219	0.703192	-0.36037	0.941717	0.352348	0.691467	0.343277	0.649226	0.337445	0.655914	0.569321	0.396267	0.665013	0.343397	-0.632467	0.33719	2724.5	6834.33	9573.5	600	6375.16	5181.16	64	8131.49	7648.83	6739.5	4966.16	9444.83	6071.5	8648.16	7955.16	8549.16	4577.66	6011.5	6248.16	9223	6962.83	6210.83	5097.33
SPV_0303	SPV_0303	protein_coding	-0.733856	0.41835	-1.00825	0.264061	0.684094	0.250071	-0.315026	0.777889	0.0884404	1	-0.407213	0.941717	-0.112627	0.937207	0.508716	0.505133	-0.149231	0.886931	-0.00571493	1	0.0430929	0.991438	-0.629311	0.406344	106	277	373.5	7	208.67	156	0	262	228	111	85	147	303.67	389.5	442.33	176.5	122.5	193	165.67	229	248.67	216.5	119
SPV_0836	SPV_0836	protein_coding	-0.0871792	0.995932	-0.353064	0.71815	-0.943703	0.00244594	-0.0836911	0.933376	-0.318969	0.794946	0.271874	0.941717	-0.212386	0.726886	-0.206285	0.691183	-0.427122	0.341551	-0.391247	0.38414	-0.432422	0.36327	0.148824	0.844352	20909.5	19558.8	28769	5104	19297.5	17496.5	1348	14500	19435.5	11698.8	16912	20868.2	10919.5	12723.2	10388.3	16256.8	15756	20742	12460.3	16555	16019.7	13343.2	10789.2
sufE2	SPV_0765	protein_coding	0.810544	0.508353	0.829225	0.564669	-0.406493	0.607601	1.62287	0.0258784	0.321771	1	0.499519	0.942628	1.23308	0.102267	1.02082	0.178715	1.24649	0.117449	1.34322	0.0633345	0.805653	0.415254	0.746907	0.407877	18311.3	6860.5	10159	8505.5	10896.5	9287.5	1318.5	15589	13492.7	22222.2	15437.5	20296	9888	8864	6812	38073.3	23575	30536.3	20036.5	8787.33	6892	23021.5	9921.5
rnjB	SPV_0533	protein_coding	0.214928	0.65497	0.0988951	0.980211	-0.326281	0.149224	0.19374	0.565721	-0.0965722	1	-0.154974	0.942628	-0.0542513	0.925642	-0.335829	0.178155	-0.0725455	0.846772	0.00816501	0.992193	-0.0444115	0.960898	0.605838	0.00872349	39610.5	34368	46816.5	9304	48433.5	39419.5	1537	39139.5	37457.8	34241.5	29435	59112	26597.3	37201.5	28613	43458.5	30810.5	39775.5	28393	32529.8	31056.5	25560.5	24084
SPV_2121	SPV_2121	protein_coding	0.0744138	1	0.0206612	1	2.31063	3.80108e-07	0.370023	0.66426	0.348711	0.927739	-0.389386	0.942628	0.629115	0.327042	-0.0611675	0.956754	0.395327	0.592073	0.784384	0.179507	0.425989	0.647937	-0.197327	0.872234	247	478.5	603	76.5	613	331	18	318.5	832.5	285	468.5	444.5	2678	1535.67	1805	553.5	348.5	507	480	637	260	511.5	288.83
agaN	SPV_1678	protein_coding	-0.804542	0.692345	-0.103875	1	0.333645	0.77775	-0.642218	0.684275	0.0685005	1	-0.64213	0.942628	-0.609118	0.706005	-0.663926	0.623903	-1.12933	0.360495	0.00476489	1	-0.617928	0.756424	-0.514601	0.766557	202.5	167	311	0	172.5	169	0	122.5	197	144.5	183	247	243	336	229	112	100	137.33	179	233	162	107.5	71
yqfR	SPV_0663	protein_coding	-0.131236	0.940909	-0.310062	0.64009	-0.772793	0.00199839	0.015326	1	-0.544319	0.174147	-0.193158	0.942628	-0.423471	0.189287	0.148771	0.734374	-0.442175	0.18782	-0.495121	0.0997754	-0.294932	0.492249	-0.314937	0.38966	22573	17198	27480	5566	18551.5	13092	852	19741.5	15741.5	13914	15078	20677	11384.5	14347.5	11610.5	20442.8	13866.5	21543	11951.5	14238.5	11217.5	11513.3	10884.5
SPV_0582	SPV_0582	protein_coding	-0.186052	0.994608	0.751525	0.64009	-0.470538	0.542725	0.0326906	1	0.427585	0.948523	-0.431039	0.942628	0.223564	0.896158	0.0444328	0.978965	0.654359	0.478468	1.25076	0.0848902	1.35883	0.0784443	-0.103384	0.956604	1846	5156.5	8423	461	5087	4867	56	10848	10726.5	12185	2516	8595	2360	4050.5	3949.5	4944.5	4044.5	3486	3906.5	6225.5	6281	3646	4736
rpoA	SPV_0218	protein_coding	-0.584081	0.282002	-0.378939	0.724251	-0.41241	0.303605	-0.261806	0.681031	-0.404652	0.69851	0.264722	0.94672	-0.24734	0.704272	0.259475	0.638089	-0.33335	0.528022	-0.591509	0.164871	-0.343301	0.592141	-0.78328	0.0538925	148062	117065	166510	17731	98471	87404.5	5065	122638	107102	100706	92897	105803	93388.7	120362	96154.1	81833.3	98641.7	108857	99504.8	92342.7	72528.8	95756	67617.5
SPV_1565	SPV_1565	protein_coding	0.074327	1	-0.136845	1	0.858653	0.481652	-0.0473245	1	0.257016	1	0.807	0.948464	-0.0534905	0.990161	0.161826	0.946264	-0.647782	0.691988	-0.413687	0.835098	0.014064	1	-0.0587549	0.987006	5761.5	7129.5	9943	1376	9086.83	6798	87	9633.67	8146.17	5747.33	5482	7692	11498	14715.2	12937.8	9566.83	4127	4880.83	5291.17	9153.67	7788.33	5470	4973
livG	SPV_0655	protein_coding	-0.379572	0.329608	-0.451322	0.264061	0.273821	0.322829	-0.644323	0.0164086	-0.0869854	1	-0.302707	0.948565	0.0419961	0.950512	-0.540974	0.0400716	-0.242667	0.496274	-0.0413306	0.942206	-0.180063	0.726931	0.261779	0.460138	3462	2931.5	3613.5	468.5	2583.5	2428	80	1880.5	3066	2068.5	1695.5	3165.5	3129.5	4531	4022.5	1602	1706	1905	2775	2588	2323	2518.5	1904.5
SPV_1103	SPV_1103	protein_coding	-0.271771	0.621841	-0.123955	0.977158	-0.795516	0.000804094	-0.636165	0.0220179	-0.580856	0.0908311	0.240525	0.948565	-0.865692	0.00113915	-0.28932	0.397387	-0.641503	0.0253675	-0.702964	0.00765218	-0.745283	0.00763606	-0.114219	0.846142	7150	4510.5	6562.5	1141.5	4690.5	4182.5	96	3930.5	3989.67	4666.5	4283.5	6633.5	3128	4050.5	2910.5	4564.5	2371.5	2952	3217	3573.5	3173	2381.5	2309.5
comEB	SPV_0648	protein_coding	-0.220669	0.961953	-0.735929	0.420288	-0.418428	0.461471	-1.1252	0.0379367	-0.493673	0.764951	-0.450095	0.948565	-1.35991	0.00859654	-0.610072	0.325752	-0.994437	0.084036	-1.21342	0.0187123	-1.15173	0.039424	-0.411794	0.590934	1835	1725.5	2289.5	297.5	1900	1412	0	1190	854	757	844.5	1776.5	1298.5	1573.5	1299	627.5	702.5	834	794	1320	1294	378	627
SPV_0540	SPV_0540	protein_coding	-0.705128	0.12109	-0.15746	0.978204	0.433767	0.236047	-0.701454	0.0695201	0.0936099	1	-0.279471	0.948565	0.0742934	0.930558	0.971259	0.00442876	-0.211339	0.691988	-0.102769	0.89144	-0.306265	0.621962	-0.854902	0.0219265	3341	2762	4258	509	1668	1852	42	3092	2853	2401	2338	3901	3153.5	5673.5	4628	2193.5	1343.5	1729	3161.5	3097	2658	3317	2205
livM	SPV_0654	protein_coding	-0.139043	0.933496	-0.220991	0.850771	0.445986	0.119057	-0.567616	0.0710941	-0.172242	0.975663	-0.267093	0.948565	-0.0362982	0.961582	-0.517509	0.086568	-0.288571	0.470802	-0.100598	0.854873	-0.141417	0.849764	0.660491	0.0290225	3004.5	2192.5	3044.5	538.5	2125	2348.5	109.5	1718.5	2511.5	1853.33	1636.5	3239	3056	4266.5	3476	1408.5	1428	1688	2111.5	2016.5	1822.5	1943	1510
rplA	SPV_0551	protein_coding	-0.314968	0.837243	0.171842	0.995758	-0.548581	0.271413	0.841317	0.117091	-0.14947	1	0.326288	0.948565	0.237503	0.808838	0.936707	0.0573746	0.0979752	0.912876	0.154752	0.87423	-0.319176	0.744259	-0.117965	0.924542	124186	101732	165902	22450.5	97700	89030	8204	142086	112916	113400	134930	146870	76845	102194	74977.2	71013.5	190854	284732	89717.5	107770	88078.5	79845.8	76430.5
rodA	SPV_0706	protein_coding	0.197462	0.830925	0.171504	0.945186	-0.0493594	0.898302	-0.302327	0.462326	-0.184085	0.957154	0.193308	0.948565	-0.261705	0.551464	-0.110016	0.834568	-0.129742	0.785011	0.00377742	1	-0.058917	0.960898	0.287298	0.489844	5692.17	3838	5279	1685.5	4356	3884.5	143.5	3889.5	4296.5	4755	3622.5	7527	3726	5615.5	4502.5	4109.5	2770	3122.5	3452.5	3729.5	3481.5	3256	2470
rexB	SPV_1015	protein_coding	-0.336816	0.994986	0.461079	0.995758	-1.72411	0.239976	-1.41847	0.468568	-0.403306	1	1.02581	0.948565	-1.72367	0.34306	-2.94428	0.0573746	-2.18189	0.22621	-2.51139	0.119799	-1.64095	0.426903	2.19762	0.189359	170.5	12.5	6	0	61	80	20	70.67	47.5	41.5	103	111	22	27.5	9	18	26	16	57	12	51	3	15
pavB	SPV_0080	protein_coding	6.06931	1.34372e-13	1.3142	0.31967	1.67694	0.0310715	0.630062	0.62468	1.44126	0.249195	0.638814	0.948565	10.1698	9.3588e-28	1.85957	0.0245388	0.780649	0.479618	0.402923	0.769365	0.707455	0.610307	1.12091	0.259561	1966	1930	2292.5	2201	305306	85984	56	7292	5375	2137.5	6069	5827	5777.5	6436.5	6667	3503.33	1777	2803	2991.5	4502	6280.5	1.35502e+06	2030371
snf	SPV_1351	protein_coding	0.0667163	0.997206	-0.303101	0.694221	0.521658	0.0650713	-0.223405	0.632047	-0.110773	1	0.213215	0.948565	-0.306329	0.4387	-0.677009	0.0193397	-0.485455	0.160079	-0.51918	0.0980898	-0.120481	0.892069	0.177022	0.731456	24663.5	16810	23892	5668.5	19862.5	18074.5	980	16358	19783	13670.5	12357	24470.5	27714	32784	29169.5	23950.5	10934.5	12677	15634.5	17408.5	16401	13665.2	12250
ligA	SPV_1001	protein_coding	0.445432	1	2.18524	0.331518	-0.477004	0.826291	-0.950432	0.718953	-0.922844	0.975663	0.919108	0.948565	-0.445591	0.914197	0.570064	0.819441	-1.23423	0.569413	-0.192424	0.973903	-1.48125	0.56434	0.591813	0.861518	17.5	5	2	0	17.5	12	0	5.5	11	2	72.5	25.5	6.5	6	5	2	4.5	4	3	4	4	4.5	2.5
SPV_2438	SPV_2438	protein_coding	0.317275	0.994608	-0.116707	1	0.996833	0.354286	-0.530092	0.783205	0.691967	0.916489	-0.642658	0.948565	0.0706919	0.979895	-0.181178	0.933823	-0.323481	0.843006	-0.132142	0.953588	1.23744	0.372742	0.29803	0.903747	1993	2216.5	3214	686	3055	2346	78	2813.5	2778	1645	1526.5	3334.5	3876.5	5040.5	5084.83	1768.5	1201.5	1242.5	2122	3840	3796.5	1722.33	1879
tRNA-Gly-2	SPV_1693	tRNA	-0.0852235	1	-0.347056	0.995758	-0.563591	0.649638	0.126047	0.985313	-0.349467	1	-0.682048	0.948565	-0.286737	0.916628	1.02777	0.460465	-0.829168	0.58139	0.0965084	0.970708	-0.537853	0.843545	0.214349	0.940669	1515.9	948.07	1436.23	237.91	1072.57	1233.32	13.92	1417.82	1159.07	560.41	1115.74	1106.49	874.33	853.91	770.08	790.33	1138.82	1481.4	553.33	1050.66	924.66	734.91	624.33
SPV_0998	SPV_0998	protein_coding	1.26279	0.513745	1.16457	0.618358	-1.72749	0.120172	0.00749667	1	0.359642	1	0.775886	0.948565	-0.144062	0.960304	-0.183218	0.936527	-0.14506	0.950594	0.247293	0.916699	-0.817803	0.702183	1.90952	0.0895442	39	18	11	0	54.5	92	0	22	37	32	39	83.5	14	1	4	21.5	22	14.5	24	13	36	13	7.5
rplF	SPV_0208	protein_coding	-0.887153	0.112486	-0.148387	0.995758	-0.36437	0.451031	-0.0200196	1	0.0866188	1	0.298488	0.948565	0.38268	0.551464	-0.769989	0.0939341	0.0897254	0.912876	-0.129923	0.887145	0.166883	0.912081	-0.960539	0.036913	46411.5	72396.5	105879	5716	40192.7	43465.3	1403.5	53761.8	79169.2	76193.3	43984.5	59638.8	45816.7	62809.5	55511.2	78094.7	55248.5	46439.7	81551.3	60774.8	46579.7	77245.2	54456.8
pstS1	SPV_1910	protein_coding	0.459285	0.929414	0.596974	0.913277	9.39626	1.03512e-18	-0.00672444	1	-0.107163	1	-0.610455	0.948565	0.140418	0.95522	-0.195724	0.925514	-0.623505	0.652305	0.0801409	0.975161	0.0448028	0.998036	0.255032	0.912562	260	170	208	117	136	165	0	100.5	197.5	341	213.5	344.5	109664	168768	140950	282	128	135	258	137.5	84	234.5	123
SPV_0715	SPV_0715	protein_coding	-1.0924	0.747721	0.587175	0.995758	2.67705	0.0426439	0.641364	0.834311	0.797996	0.98789	-1.00568	0.948891	2.02381	0.211315	2.2042	0.145045	1.4034	0.469798	1.25269	0.507891	1.173	0.645215	0.805531	0.754186	8	16.5	0	0	10	0	0	38	23	20	0	19.5	38.5	74.5	55.5	10	5	20	22.5	11	4	29	14
mtaR	SPV_0588	protein_coding	0.378247	0.42572	-0.0775626	1	-0.737787	0.00487877	0.00210918	1	-0.0120888	1	-0.22924	0.949995	-0.142633	0.808838	0.248126	0.523861	-0.162231	0.71854	-0.233514	0.57337	-0.186994	0.765174	-0.0206023	0.979932	4847	4579	6915	1991	5959	4632	181	5426	4614.5	3874	4039	6422	2763	3512.5	3001	4436	3554	5321.5	3561	5106	4493	3463	3088
acoL	SPV_1025	protein_coding	-0.146427	0.90265	-0.662859	0.0383857	-0.201734	0.503445	-0.780732	0.00265728	-0.38533	0.460909	-0.218861	0.950411	-0.54461	0.0532	0.273062	0.428644	-0.643433	0.023864	-0.621473	0.0205917	-0.514866	0.0898403	0.365492	0.26233	14064	10112	14835	2395	12191.5	9679	253	11240.5	9424	6628	6589.5	9566.5	10302.5	12000.5	9991.5	7550	5064	6194.5	7849.5	9159.5	7367.83	6755.5	6353
mtsA	SPV_0432	protein_coding	-0.135419	0.928394	-0.128266	0.97222	-0.437114	0.10339	-0.508906	0.0904035	-0.319832	0.626655	0.270976	0.950411	-0.324178	0.344793	-0.3599	0.252456	-0.428809	0.1916	-0.462779	0.118149	-0.347276	0.348689	0.370348	0.26479	3208.5	2019	2873	517.5	2560.5	1985.5	112.5	2512	1929.67	1979	1887	3096	1581.5	2360.83	1843.5	1750	1411	1534.5	1570.17	1852.33	1892.5	1491.67	1456.5
valS	SPV_0494	protein_coding	-0.191723	0.818918	-0.331648	0.585214	-1.06686	1.26352e-05	-0.504065	0.107607	-0.347795	0.602299	-0.18628	0.950411	-0.468488	0.133627	0.296588	0.40997	-0.407333	0.243886	-0.31905	0.382876	-0.654013	0.0302994	-0.65781	0.0255287	56931.5	42134.5	65232	12440.5	40470	35955.5	1605	39789.5	32341.5	36192	36239	46424.5	23650	27961	22806.2	29276	28601	35894.2	35216.3	37526.3	31902	28051.2	24290.5
SPV_0568	SPV_0568	protein_coding	-0.0705661	1	0.453144	0.631879	0.473871	0.259459	0.722973	0.108479	0.3694	0.794946	-0.220442	0.950411	0.455177	0.389366	0.540267	0.244502	0.196646	0.754417	0.459275	0.380999	0.199476	0.848901	-0.148007	0.877126	985	954.17	1355	171.5	1223.67	890.67	7	1424.83	1366	1327.33	950.83	1960.33	1323.33	1556.17	1450.83	1609.67	1266.17	1565.33	1087.17	1290.33	1076.33	1088.17	964.83
SPV_1943	SPV_1943	protein_coding	0.058	1	1.2976	0.746234	0.974017	0.523161	1.37272	0.462326	1.15724	0.82014	-0.759164	0.950411	2.15396	0.174821	0.930998	0.632989	1.33545	0.472471	2.34486	0.123113	2.35802	0.153778	0.679318	0.801077	500	778.5	742	81	857.5	737	0	2587.5	1951	2591	446.5	1593.5	699	1623	1578.5	1739.5	1295.5	1317	1012	1414	1298.5	2002.5	2133
SPV_1145	SPV_1145	protein_coding	0.0674189	1	0.0809218	1	-0.849851	0.00772723	0.34138	0.482936	0.0967827	1	-0.206254	0.950411	0.00312747	1	-0.044115	0.955325	0.121911	0.827902	0.0623648	0.930716	0.201496	0.799839	-0.363359	0.437089	4721	8193.5	13363.5	1913.5	9084	7123	270.5	8900	8209.83	7472	6878.5	10761.5	4219	4841.5	4425	10464.5	6365.5	10104.3	6192.5	8582	7602.5	5998	4901.5
rplC	SPV_0193	protein_coding	-0.709134	0.11526	-0.25335	0.87241	-0.520364	0.14218	-0.0733977	0.94601	-0.185976	0.994323	0.238119	0.950411	0.0292199	0.973985	-0.14136	0.811747	-0.12588	0.826393	-0.182535	0.765789	-0.241668	0.733157	-0.614208	0.123726	134115	113114	176872	15266.5	78664	88507.8	2747.5	114670	125180	112031	92319.5	115847	83767.5	107940	88632.7	126920	95361.2	106848	114198	106164	79716.7	104408	83885.8
ccnB	SPV_2130	ncRNA	0.775669	0.939014	-0.811819	0.959222	2.31143	0.0741179	1.67053	0.292782	0.488242	1	-1.02938	0.951916	1.28388	0.515189	-0.319205	0.930853	1.98982	0.226405	1.96609	0.183377	1.77015	0.297183	-0.405162	0.911883	0	4.5	10.5	0	10	9.5	0	0	9.5	2	0	6	13	30	27	8	15	13.5	8	3	5	9.5	4.5
SPV_1395	SPV_1395	protein_coding	0.180576	0.815792	0.214021	0.825294	-0.339578	0.207796	-0.32064	0.329836	-0.0537086	1	-0.175334	0.951916	-0.483588	0.0915371	-0.219371	0.538141	-0.355035	0.28727	-0.229731	0.534839	-0.155552	0.792783	0.299948	0.384455	15986.5	16239	21828	3995.5	21041.5	17455.5	400	16694	16896	16164.5	15634.5	26872	12347.5	15393	12899.5	15288.5	9035.5	11643	10022.5	15711.5	16774.5	7836	8443
piaB	SPV_0916	protein_coding	-0.775826	0.871271	-0.475166	0.995758	-0.652533	0.702566	-0.857644	0.739634	-1.88299	0.539878	0.994755	0.951916	-1.51488	0.434711	-0.532137	0.830936	-0.538784	0.814552	-1.66572	0.353944	-3.18346	0.0611202	0.551057	0.861518	78.5	7.5	18	0	14	38	21.5	3	19	4.5	35	31	20.5	22	22.5	20	17.5	11	6	2	15	3.5	6
SPV_1706	SPV_1706	protein_coding	-0.514204	0.931058	-0.136689	1	-0.08977	0.951115	0.250371	0.936468	0.00312189	1	-0.614225	0.958759	0.226338	0.930558	0.620945	0.70055	-0.433801	0.797395	0.312304	0.888568	0.217821	0.956876	-0.666216	0.719248	8372.5	10618	16621	1571	8508	7065.5	473	12015.5	11739	9625	8311.5	11122	8329.5	12083.5	11106.5	11260	9689.5	13058.5	8523	11424	8760.5	9738.5	7413
tRNA-Glu-3	SPV_1817	tRNA	0.869087	0.744077	0.837879	0.839174	0.802932	0.505381	1.49062	0.252695	1.99667	0.226523	-0.669232	0.959881	2.29483	0.0492655	1.24493	0.347675	1.07626	0.469798	2.1472	0.0618828	2.10973	0.09265	2.55045	0.0296051	628.33	607.5	703.33	213.5	1120.83	1193	192.5	2294.67	3248.67	1147.33	597.83	1588.83	1097.17	1159.83	973.33	1029.83	1654.17	1671.5	2067.17	2028.33	2221.17	2316.5	2098.67
SPV_0119	SPV_0119	protein_coding	1.04243	0.36068	0.0838183	1	-1.11144	0.130138	0.969918	0.277525	1.37682	0.21021	0.534061	0.959881	0.871755	0.346367	0.112976	0.945852	0.812488	0.416577	1.1371	0.169804	1.51138	0.0689918	0.828999	0.389632	471	490	531	26	1350.5	1363	14	543	1326.5	534.5	326	629	175	277.5	219	1096	673.5	687	367	1701.5	1215	535	486.5
srf-07	SPV_2131	ncRNA	0.0101961	1	-0.249312	1	1.60759	0.128246	0.626004	0.75677	0.448959	1	0.734668	0.959881	0.731693	0.69334	0.441627	0.804938	0.395097	0.820938	0.409328	0.834772	0.651186	0.786417	-0.843131	0.601214	20.5	40.33	38	16	14	15	0	13.5	38	31.5	0	54	96.5	101.67	89.83	67.5	30	32.67	50.17	41	19	46	30.17
SPV_0162	SPV_0162	protein_coding	0.0473038	1	0.354951	0.897257	2.30896	4.8814e-07	-0.277132	0.788835	0.00714837	1	-0.378928	0.959881	-0.120879	0.93028	0.292108	0.717731	0.0308319	0.985353	0.510841	0.46854	0.0366132	0.991438	0.211139	0.861518	171	183	312.5	45	223.5	197	17.5	208	228.5	155.5	249.5	382	939.5	1043.5	1092.83	117.5	149	167	129	231.5	181	123	129.5
SPV_1144	SPV_1144	protein_coding	-0.436638	0.393515	-0.208714	0.907903	0.193292	0.60243	-0.74307	0.0271656	-0.582051	0.228008	-0.214824	0.959906	-0.71133	0.0330532	-0.633436	0.0545931	-0.535716	0.159201	-0.867895	0.00593374	-0.633642	0.0802443	-0.247144	0.618986	2058.5	1024.5	1503.5	210	1200.5	1012	64	865.5	1047	945.5	911	1998.5	1534	1893	1628.5	890.5	585.5	818.5	743	981.5	809	629	610
purA	SPV_0024	protein_coding	-0.158152	0.994608	0.83005	0.411686	0.902869	0.110024	-0.580561	0.459866	0.571671	0.734183	-0.33904	0.959906	0.340235	0.736605	-0.260532	0.779053	0.125751	0.907558	0.0707901	0.953588	0.261063	0.860193	1.06587	0.0921266	24838.5	17505.5	22978.5	3240.5	21295	18573	333.5	17635	26236	16129.5	32542	65235.7	53918.5	32541.5	27314.5	11431	11275.5	13019.5	40572	24162.7	13662	17139.5	17309.5
tRNA-Thr-3	SPV_1808	tRNA	-0.433992	0.956996	-0.560717	0.945186	-0.602471	0.596358	0.556508	0.764624	0.285173	1	-0.580595	0.959906	0.438347	0.832752	1.50508	0.169319	-0.000384397	1	0.868077	0.530172	0.541939	0.815285	0.242041	0.924542	570.75	773.08	972.41	60.83	636.33	650.99	13	943.58	1027.83	442.33	407.41	590.75	402.83	578.16	475.41	747.49	861.49	1125.07	499.58	992.83	825.83	751.74	659.41
SPV_0030	SPV_0030	protein_coding	-0.555153	0.675835	0.481192	0.838273	0.939302	0.123374	0.212352	0.885815	0.264692	1	-0.393302	0.959906	0.46663	0.63495	0.300336	0.757514	0.51333	0.548687	0.68383	0.388398	0.139289	0.9449	-0.00638239	1	7017	4655	5923	506	4382.5	4448.5	18	5140	6675.5	6422	5900	11164.5	9750.5	12465	10369	2707.5	6044.5	7466.5	5468	6075	5842	5162.5	3903
SPV_1621	SPV_1621	protein_coding	0.00202051	1	0.0708759	1	0.164122	0.914138	0.0376339	1	-0.457165	1	-0.655977	0.959906	-0.243402	0.930558	0.383227	0.858259	-0.835762	0.621424	0.0472212	0.992084	-0.333542	0.931897	-0.246582	0.93757	44528.5	29646	42714.5	11208.5	32085	26216.5	2319.5	32149	27008	35342	32498	45367.7	40024.5	45837	39131	33570.8	28027.3	36982.5	23820.8	23967.7	21595.5	23433	15326.2
rpmB	SPV_0401	protein_coding	-0.759056	0.524716	0.358967	0.952028	0.136017	0.878311	0.60126	0.525141	0.699527	0.69851	0.450111	0.960731	0.872566	0.278074	0.161972	0.906728	0.877079	0.294305	0.792002	0.336294	1.1304	0.146036	0.154011	0.930286	4846.5	15705.5	22424	862	9826.5	9030.5	288	27390.5	28280.5	24619	7736	16699	11259	18731.3	14356.5	18033.5	20391.5	12500.5	17575.2	17943.7	19525.5	14483.5	18212
msrAB1	SPV_1193	protein_coding	0.499672	0.394416	0.0988853	1	-0.233222	0.581996	0.17023	0.827133	-0.0353438	1	0.261472	0.965957	0.265162	0.66542	-0.312158	0.529527	0.244592	0.651321	0.305336	0.559526	-0.0175616	0.996451	0.54992	0.20974	29228.7	15890.2	22151.8	10032.5	22996	20750.7	1257	22701.7	22275.2	21859.7	15998	30538.7	18764.8	19940.5	16166.5	25108.7	17122.2	21092	18695.7	18198.2	16945.5	20350.2	14220
SPV_1517	SPV_1517	protein_coding	0.569812	0.994608	-3.65137	0.305384	-3.86221	0.0771693	-0.507122	0.930666	0.747603	1	-1.05962	0.965957	0.514597	0.922542	-2.44978	0.348278	-3.04654	0.264312	0.608827	0.887145	-0.25362	0.978761	-0.25492	0.965114	110.5	2984	2157	0	3112.5	4020.5	0	607	5607.5	103.5	131	148.5	57	144.5	153	358	914	1676.67	115.5	3966.17	3432.5	294.5	1685.5
spd_sr115	spd_sr1	ncRNA	0.851113	0.65497	0.562329	0.901574	1.20934	0.147339	1.19432	0.225244	1.1279	0.515155	-0.527833	0.968131	1.15042	0.252876	2.46479	0.00201247	-0.233987	0.886931	0.876211	0.424257	0.891687	0.481971	0.860761	0.437143	39.5	38.5	39.5	0	144	49.5	0	50	87.5	59	51	46	70.5	95	98	101	77	46.5	45.5	61	105	63.5	34
apt	SPV_1407	protein_coding	0.211519	0.730027	0.156455	0.920471	-0.590034	0.0115469	0.214363	0.573092	-0.218455	0.82014	-0.164339	0.968131	-0.0292341	0.962624	0.760612	0.00141035	-0.0523686	0.912876	-0.24436	0.475719	-0.100565	0.906609	-0.00747317	0.995489	12394.5	9264.5	13844.5	3255.5	12926.5	10431	554	11984.5	10785.5	11057	9556	16293.5	6655.5	8915.5	6970.5	13281.5	8464.5	12373.2	7753.5	9316.5	7790.5	8484	7399.5
deoB	SPV_0724	protein_coding	-0.376339	0.491726	-0.450672	0.420288	-1.11627	4.05311e-05	-0.566112	0.10209	-0.496738	0.351067	0.207679	0.969228	-0.724079	0.0228415	-1.0837	0.000159912	-0.681151	0.0479136	-0.832407	0.00662386	-0.546875	0.133656	-0.502139	0.16499	19914.5	24021	33621.5	3277	21204	18654.5	507.5	15332.5	20845.5	15629.5	14778.5	21467.5	9645.5	14271	10167.5	24682	9853.5	9778.5	11437.5	16744.5	16377.5	10546.8	10298.5
SPV_0680	SPV_0680	protein_coding	-0.1429	0.90265	0.173644	0.902967	-0.227262	0.42672	0.341397	0.284285	0.187359	0.904	0.208457	0.969228	0.273194	0.443216	0.418949	0.136971	0.183285	0.629146	0.326359	0.312097	0.262631	0.531474	-0.212294	0.588992	2812.5	4755.5	6158	761.5	4649.5	3327	141.5	4992	4751.5	4654	3444	6200	3053	4508.5	3580	5148	3661.5	5381	3666	4748	4215	4069	3124
thiM-2	SPV_0630	protein_coding	0.555357	0.544444	0.280057	0.950671	1.15529	0.0129689	0.417705	0.590267	0.0882335	1	-0.417039	0.969228	0.331569	0.703991	0.457184	0.497117	0.174183	0.835498	0.437848	0.538283	-0.0213334	1	-0.0247097	0.990612	172	107.5	188.5	85	113.5	156	12	133.5	142.5	175	160.5	172.5	369	290	311.5	229	150	136.5	162	115.5	120.5	167.5	55.5
tgt	SPV_1868	protein_coding	-0.429151	0.977769	0.387425	0.995758	0.554948	0.689144	0.687075	0.74272	-0.373667	1	-0.63545	0.969228	0.379933	0.896158	0.498669	0.787357	-0.371914	0.844482	0.225374	0.927384	0.200683	0.964952	0.114786	0.974441	21648.5	19641.5	30693.5	3216	18874	15612	1258	27541	19727.5	29211	24561	30862.5	30324.3	37752.5	31843.7	21506	29702.5	40728.5	14801.5	15962.8	13995.5	19784	15429.5
spd_sr36	spd_sr36	ncRNA	-1.00674	0.149352	-0.0224939	1	-0.27822	0.655381	0.187576	0.885592	-0.356954	0.927739	-0.37439	0.969228	-0.0446743	0.973985	-0.0995529	0.931184	0.00395212	1	-0.200256	0.837628	0.0832839	0.972114	-1.79182	0.00082601	447.5	1643	2388.5	110	737	747	47	1074	1341.5	1695.5	1079	987	903.5	1360	1179	1691	1258.5	1125.5	981.5	1012	766.5	1002.5	804
dpnC	SPV_1631	protein_coding	-0.26158	0.994986	-0.375064	0.995758	-0.38774	0.758983	0.0897318	0.993823	-0.220039	1	0.689792	0.969228	-0.0712595	0.980244	-0.131302	0.955325	-0.813807	0.569413	-0.251804	0.906236	-0.185417	0.964396	-0.391674	0.868955	1039	1172.5	1911.5	300.5	1051	736.5	151	827.5	863.5	953.5	803.5	1098.5	707.5	1143	1127	1079	1031	1395.5	1013	1000	810.5	1098.5	655.5
pdxK	SPV_1423	protein_coding	-0.522245	0.254976	-0.536747	0.306119	1.09954	0.000132073	-0.425067	0.289476	-0.424786	0.551603	0.574432	0.97536	-0.298363	0.53364	-0.101995	0.871076	-0.611248	0.101086	-0.557156	0.120048	-0.577534	0.132411	0.0380742	0.966637	2027.5	1045	1646.5	176.5	1068.5	1152.5	48	968	1181	758.5	903.5	1396	3048.5	3467.5	3150.5	809	846.5	1210.5	876.5	1062.5	945.5	859.5	707
leuS	SPV_0238	protein_coding	-0.190197	0.814769	-0.446648	0.31657	-0.253633	0.396571	-0.525809	0.083106	-0.288012	0.71699	-0.165878	0.976483	-0.639257	0.0232072	-0.119663	0.787357	-0.604159	0.0471823	-0.772082	0.00461602	-0.388487	0.281473	-0.551729	0.0656944	57553	54878.5	79617.5	11375	58009.5	45715	1471	48823	42188.5	35347.7	36495	59098.5	45986	57163	49551.5	49911.5	27455	33587	37152.5	48959	41719.5	29313.5	30242
folC	SPV_0183	protein_coding	0.160651	0.928267	0.289479	0.767159	0.417913	0.20473	0.343391	0.430408	-0.208013	0.945337	0.211015	0.976483	0.0558854	0.946208	-0.425387	0.252456	-0.182864	0.71327	-0.261787	0.570186	-0.0909109	0.934275	0.570948	0.112178	15228.5	9777.5	12840	3679.5	11912.5	10980.5	297	10813	12570.5	11737.5	13650.5	17467	16045.5	18313	14217.5	18949.8	9276.5	12606.2	9310	9025.5	8500	9013	7296
dnaQ	SPV_0879	protein_coding	-0.390784	0.442293	-0.452639	0.388102	-0.671834	0.0174383	-0.201875	0.697375	-0.413219	0.509135	0.323775	0.976483	-0.380155	0.310323	0.281132	0.482348	-0.402317	0.295903	-0.263553	0.536467	-0.216644	0.715056	0.0509485	0.952242	2528.5	1906	2976.5	342.5	2059.5	1601	95	2021	1765.5	1703.5	1013.5	2403	1417.5	1705.5	1291.5	2187.5	1362	1780	1505	1705	1307.5	1560	1186.5
yefM	SPV_1551	protein_coding	-0.892721	0.633407	-0.100587	1	0.768785	0.439188	-0.592483	0.703647	-0.378734	1	-0.628961	0.976483	-0.714181	0.61568	-0.843329	0.481728	-1.1522	0.321129	-0.664465	0.630432	-0.761149	0.636693	-0.665439	0.645008	888	886.5	1500.5	45.5	768	623.5	43.5	710.5	554.5	785.5	780.5	1230	1683	1832.5	1686.5	443	538.5	737	544	810	676.5	388.5	442
rpsM	SPV_0216	protein_coding	-0.329819	0.840358	0.183081	0.995758	-0.0420838	0.951753	0.270963	0.783205	0.171658	1	0.325971	0.976483	0.529205	0.442365	0.636536	0.287033	0.443784	0.528022	0.481355	0.482407	0.531594	0.494907	-0.527122	0.437143	21041.7	43344.5	57931.5	4037	37116.8	32966.8	734.33	61303.2	51659.8	53638.1	25941.8	45600.5	29776.7	43656.3	38690.2	32872.2	40586.8	43041.2	38408.5	39384.2	32339.3	45180	34596.2
lanM	SPV_1749	protein_coding	-0.359379	0.977791	-0.457083	0.976177	0.738063	0.505381	-0.459667	0.823143	0.208624	1	0.688992	0.976483	-0.039904	0.995529	-2.10048	0.0413681	-0.976525	0.472471	-0.589313	0.715672	-0.228704	0.9449	0.131448	0.965114	326	174.5	193.5	18	209	213.5	12	94	104	118	163	192	319.5	423.5	390	306.5	80	66	253	221.5	190	263	94
ruvB	SPV_0241	protein_coding	-0.4908	0.112798	0.18726	0.849137	0.174651	0.527487	-0.0969084	0.864195	-0.291995	0.619199	0.196037	0.976483	-0.0692362	0.914197	-0.901698	4.83916e-05	-0.252268	0.455708	-0.096729	0.822878	-0.131617	0.823743	0.16888	0.666372	8551.5	8527.5	10373.5	1152.5	6662.5	6199.5	278	7524	8210.33	8799	6552	14552	8446	11550.7	9783.5	8323.33	5563.33	7442.5	6560	5980	5679	5397.67	5877.17
SPV_0977	SPV_0977	protein_coding	-0.51753	0.485038	0.117675	1	-0.872771	0.0305084	0.143555	0.891601	0.119556	1	0.404894	0.976483	0.15083	0.882925	-0.0555194	0.955325	0.00444292	1	-0.0814977	0.928659	-0.229267	0.823813	-0.422314	0.469853	3346.5	5845.67	7849.17	397.5	4483.33	4481.5	118	4171	6437.17	4388.67	6149.33	5784.5	2686.33	3507.17	2584.17	3700.83	5076.67	6070.83	4070.83	5639.33	5219.83	3923.67	3288.33
SPV_1793	SPV_1793	protein_coding	0.541517	0.961953	-0.710942	0.945186	-2.22383	0.0774515	-0.417563	0.891601	0.169895	1	-0.667789	0.976483	-1.28688	0.458226	-0.703477	0.713132	-1.63821	0.312176	-1.45841	0.371421	-0.356036	0.932744	-0.0828836	0.981094	2608	8452	11379	1364	12264.5	11003.5	67	6522	10456.8	3103.5	4211	4900.5	1601.5	1573	1258	10579.5	2003.5	2022	2162	8038.5	10176	1788.5	2488
rnmV	SPV_1787	protein_coding	0.386533	0.975873	0.260906	1	0.507446	0.665867	0.310975	0.901381	-0.131709	1	-0.558464	0.976483	-0.0795716	0.974524	0.235468	0.90745	-0.555632	0.718578	0.00913885	1	0.00687608	1	-0.0347804	0.991965	4499	2976.5	4075	1237.5	4968.5	3577	70.5	4328.5	3651.17	3862.5	3141.5	6165.5	4918.5	5831	4992	4939	2917.5	4163.5	2354	3265	3063	2572.5	2320
SPV_1921	SPV_1921	protein_coding	0.496309	0.93819	0.670969	0.909818	2.19011	0.0330816	0.214315	0.94601	0.778851	0.89863	0.728161	0.976483	0.703596	0.696263	0.62489	0.691183	0.10999	0.96111	1.1917	0.385794	0.696945	0.748968	0.66497	0.711138	1714.5	2678	3037	485.5	3998	3478	49	3298	4869	3236.5	1930	6444	7774	12599	12221.2	1782.5	2341.5	2776.5	2655.5	3906	3860.5	2618	2365.5
pacL	SPV_1383	protein_coding	-0.100481	0.994986	-0.104	1	-0.0766404	0.878311	-0.038256	0.988516	-0.441905	0.620512	0.242132	0.976483	-0.212996	0.750739	0.335814	0.496267	-0.534284	0.244169	-0.445436	0.336294	-0.338692	0.583101	-0.178624	0.813501	36001	26261.5	40758	9748.5	22614	21881	1356	19011	25071.5	23609	28410	35481	30315	34228	27996.3	29616	22403	30237	25217	19833.5	15955	20604.5	16925.5
SPV_0547	SPV_0547	protein_coding	0.534732	0.229096	-0.282676	0.782295	-1.17637	2.92308e-05	-0.41899	0.288724	-0.286029	0.808115	-0.184448	0.979365	-0.620272	0.0725822	0.10267	0.867519	-0.595425	0.106176	-0.640457	0.0555599	-0.558868	0.1407	-0.256597	0.602624	13043	12788.5	17875	4257	23784.5	15708.5	720.5	11397.5	10010	9080.5	9684.5	14444	5626	7159.5	5605.5	10851	6805	9372.5	7587	10898.3	10705	6601.5	6157
SPV_0284	SPV_0284	protein_coding	0.724854	0.930316	2.6734	0.24734	1.49668	0.341039	1.89935	0.292782	1.00626	0.91943	-0.745312	0.979365	2.73594	0.100951	1.37761	0.477827	3.23131	0.0588124	3.89746	0.0138262	4.07906	0.0144763	-0.253886	0.950178	20	81	45.5	0	133	95	0	260	322	641.5	0	239.5	79	144.5	187.5	226.5	128	118	92.5	78	75	294.5	206
SPV_0180	SPV_0180	protein_coding	-0.429526	0.671016	0.45774	0.744618	0.320807	0.550685	0.359405	0.632047	0.16186	1	-0.281198	0.979365	0.480672	0.457756	-0.378375	0.553465	0.410733	0.529261	0.360065	0.605873	0.455973	0.551055	0.177893	0.873959	3867.5	8802.5	13035	792	7056.5	6504.5	101	8311	10814	11381.5	7791.5	12552	8135	11460.2	10395	12906.3	7180.33	6838.5	8381.5	7509.5	6801	8062	7032.17
SPV_0867	SPV_0867	protein_coding	-0.46729	0.504562	0.24001	0.920532	-0.977296	0.00646018	0.22858	0.752683	-0.331851	0.830811	0.288403	0.979365	0.108908	0.915668	-0.18211	0.776698	0.00140045	1	-0.064055	0.941266	-0.110343	0.934938	0.145821	0.875521	9681.66	8279.66	10967.5	1154.17	6803.16	7235.16	99.33	8585.83	9031.49	10437.3	8816.16	12063.3	4457.16	5632.66	3982.66	6221.49	9417.32	11437.5	6468.32	6777.99	5490.49	6717.32	5485.83
malD	SPV_1936	protein_coding	0.119926	1	0.163744	1	-0.135188	0.929322	0.638216	0.765514	-0.0419422	1	-0.614417	0.979365	-0.316841	0.914271	0.000206845	1	0.0343201	0.999432	-0.736461	0.682158	-0.351982	0.929497	0.0558754	0.989522	1566.5	1707	2559.5	474	2012.5	1651.5	56.5	1246	2689.5	1321	2358	2098.5	1447	1934	1641.5	6441.5	793	900.5	1281.5	1677.5	1614	1184	833.5
pepF1	SPV_0866	protein_coding	-0.691489	0.112486	-0.0110242	1	-1.26184	2.26775e-05	0.125391	0.879982	-0.274807	0.866039	0.226938	0.979365	0.158675	0.825643	-0.102613	0.873563	0.0596381	0.921318	0.0512578	0.944247	-0.0668802	0.960898	-0.754859	0.0353753	23148.5	31812.5	47506	3292.5	21355	21186.5	817	27645.5	30950.5	31942	26812.5	31483.5	11989.5	15820	12397.2	19684.5	31346.5	36365.2	21991.5	24769.5	21093.8	24792	19402.5
map	SPV_0970	protein_coding	2.54132	2.21756e-05	0.446175	0.894848	4.56931	5.02188e-17	2.78567	1.4504e-06	1.06868	0.319624	0.477756	0.979521	1.78448	0.00492358	3.25019	4.54078e-09	1.67882	0.0124292	1.9212	0.00193349	1.57677	0.019051	0.762934	0.360288	25	4	30.5	31	109.5	72.5	0	46	25	13.5	34	22.5	264	446.5	614	133.5	96.5	100.5	32.67	25.33	40	42.5	47
SPV_0740	SPV_0740	protein_coding	-0.390544	0.21238	-0.546873	0.0530132	-0.999564	3.80108e-07	-0.71849	0.00114107	-0.425296	0.21021	0.168315	0.979521	-0.583161	0.0120145	-1.057	1.58658e-07	-0.544418	0.0269465	-0.608518	0.00684134	-0.389215	0.15317	-0.310751	0.270206	23163.5	19591.5	25499	3596.5	16799.5	15218.8	424.5	15970	14773	12093	12547	18897	9673.5	12982.5	10141.8	16190.5	9091.5	9543	12984.8	15492.2	13135	10871	10397
alaS	SPV_1216	protein_coding	-0.476826	0.247883	-0.230206	0.844051	-1.52009	1.95709e-09	-0.435803	0.213318	-0.479517	0.333719	-0.171905	0.979521	-0.357633	0.331071	-0.271826	0.489307	-0.348343	0.371553	-0.466941	0.157124	-0.421196	0.270897	-0.487625	0.151607	51473	48194	71797	8375	39641.5	35520.5	2414	44157.8	37543	42862.3	40395	48259	18908.5	21207.5	16282	26094.5	32993	41971	28143	37403.5	34215.5	27544	27586
pfl	SPV_0420	protein_coding	0.933243	0.208452	-0.0340021	1	-1.00586	0.0557156	0.759994	0.242701	-0.150308	1	0.339963	0.979521	-0.562788	0.448309	0.400395	0.601173	0.0160614	0.999432	-0.570101	0.428934	-0.142592	0.939794	-0.356731	0.693074	121940	95542	134158	62808	216472	127408	4468	140507	80826.2	71129.5	100766	149633	48511	62891.5	56014.8	367160	72229	88861.7	70683.2	99472.8	89418.5	56785.7	52895
SPV_0596	SPV_0596	protein_coding	1.23371	0.0897299	0.724176	0.548963	0.558469	0.368814	0.745599	0.289476	1.00841	0.253432	-0.369288	0.979521	0.705893	0.324175	0.896196	0.154448	0.442304	0.592073	0.484505	0.554407	1.03524	0.12396	1.13182	0.0739558	258.5	392.5	520.5	145	1118	759.5	16	446	1492.5	598	461	705.5	489.5	575.5	559	1054.5	282	356.5	314.5	687.5	911.5	496	331.5
tRNA-Pro-1	SPV_1690	tRNA	0.331211	0.994608	-0.23004	1	-0.202521	0.883062	0.945292	0.509774	0.832047	0.850879	-0.561059	0.979521	0.893988	0.547938	2.21022	0.0345249	0.364967	0.823849	1.04988	0.43308	0.947363	0.573039	1.15964	0.38301	558.75	484.41	739.83	57.67	938.74	848.33	11.33	1166.58	962.33	363.91	393.41	661.25	493.75	556.75	412.41	822.41	806.58	1141.91	534.75	1076.99	986.99	798.24	639.58
mtnN	SPV_0877	protein_coding	0.0658041	0.994608	-0.196691	0.821717	-0.6331	0.00339985	-0.162533	0.690755	-0.103994	1	0.19059	0.979521	-0.337056	0.238598	0.00372406	1	-0.284621	0.367223	-0.246958	0.437051	-0.105767	0.87089	-0.21721	0.524265	11630.2	10467	15598	3439.5	11800.5	9089.83	366.5	11577	9724.83	8798.83	8630.17	12828.5	7014.67	8353	7621.83	12263	6723.83	9010	7815	11339.2	9416.17	6905.5	6438
clyB	SPV_1752	protein_coding	0.142176	1	0.0371874	1	0.129748	0.924382	0.632227	0.705537	0.821321	0.828114	0.697339	0.979521	0.227747	0.928153	-0.759593	0.578191	-0.205969	0.912876	0.248855	0.905676	-0.00358296	1	-0.944184	0.488914	84	90.5	85	17	108	84	7.5	39	51.5	80	108	39.5	78	133	69	188.5	80	79.5	168.5	113	93.5	93	54.5
ctpC	SPV_1927	protein_coding	-0.193703	1	-0.0994557	1	-0.485472	0.709954	-0.484421	0.834311	-0.1242	1	-0.570663	0.979521	-0.22619	0.930558	-0.257604	0.907392	-1.15772	0.440155	-0.624003	0.731828	-0.336951	0.929497	-0.0074187	1	23384.5	20693.5	26476	3974	20472	18726	658	16976	20218	16434	19208	25093.5	14457	19008	14908.2	19375.2	10923.2	12021.5	17730.5	18121.5	16892	15040	12957.5
metK	SPV_0664	protein_coding	0.0213486	1	-0.145067	0.958195	-0.630197	0.0182572	-0.085194	0.911236	-0.420844	0.443721	0.182295	0.979521	-0.401939	0.238057	-0.0542509	0.930979	-0.511565	0.121306	-0.620514	0.033846	-0.426982	0.243728	-0.0377741	0.965114	27351	18863	27846.5	6626	22608.5	17354	813	22686	18282.5	17207.2	18285	26624	15237.5	16902.5	13369.5	23935	14314.5	19954.5	12775	17847.5	14754.5	12868.5	12608
glnQ6	SPV_1329	protein_coding	0.0761923	1	0.196689	0.978204	0.588328	0.183524	-0.109193	0.930666	0.651782	0.427059	-0.287223	0.979521	0.392518	0.53517	0.146258	0.855283	0.752572	0.138027	0.709145	0.139666	0.573119	0.325312	0.786584	0.104412	6128.5	8198.5	9028.5	658.5	11500	8445.5	231	12420.7	10613.5	8201	4756.5	12867.5	8753.5	13117	11974.5	4176.5	5974	7210.5	7826	11820	10552	7234	7082.5
SPV_1034	SPV_1034	protein_coding	-0.829176	0.528894	-0.923998	0.539232	-0.490872	0.551165	-0.141062	0.947899	0.310218	1	0.432259	0.979521	0.23591	0.897388	-1.09544	0.16781	-0.156258	0.910198	-0.699481	0.472658	-0.368676	0.841909	-1.06882	0.216278	3234	2142.5	3179.5	385	1147.5	1533.5	38	1364.5	1805	1167.5	1519.5	1328.5	2190	2027	1533.5	2222.5	1829.5	2317	5252	1953.5	1193	3881	1318.5
yeeN	SPV_1725	protein_coding	-0.188744	1	0.388819	0.995758	0.289366	0.848127	-0.0986022	0.993823	0.284641	1	-0.617718	0.979521	0.134221	0.962624	0.645857	0.717731	-0.536749	0.765773	0.0767498	0.982905	-0.0718279	0.991582	-0.192071	0.954104	41627	30516.5	44900	7853	30574	28739.5	937	40981.5	37867.5	47150.5	29964	68356	39021.5	50030	47446.3	28052.3	26940.3	33858	45253.3	38578.5	31463.5	34819.5	27927
SPV_2057	SPV_2057	protein_coding	-0.00333715	1	0.0880354	1	0.773218	0.542725	-0.0345925	1	-0.286022	1	-0.588575	0.979521	-0.531609	0.81697	0.372727	0.855147	-0.83688	0.600432	-0.483337	0.803089	-0.447715	0.898729	-0.302337	0.911883	27761.5	23753	32221	5645.5	26945.5	24741.5	757.33	22445.5	19565	20141	26711.5	35382.5	37298	56255	44180.2	28574	19282	19877	19385.5	20568.5	15986	14703.5	12234
spd_sr6	spd_sr6	ncRNA	-1.21063	0.3286	1.67112	0.118146	2.12279	0.00349301	1.05104	0.293274	2.29322	0.0102009	0.595489	0.97957	2.78666	0.000605705	-0.159576	0.958601	1.17466	0.250192	2.00275	0.013003	3.31081	1.40451e-05	2.20644	0.00670566	8	16	14	0	8	4	0	30	67	15.5	22	88	48.5	49.5	61	29	28	7.83	71	30.5	49	75.5	50.5
pdxS	SPV_1297	protein_coding	0.23437	0.671016	-0.174858	0.894282	-0.0457759	0.891874	-0.192326	0.640034	0.146299	0.982951	-0.168625	0.97957	0.0930234	0.880548	0.0240416	0.966308	-0.0528849	0.912876	-0.212701	0.555776	0.0707746	0.935554	0.609152	0.0219265	15120.3	12209.5	17675.5	3905.5	17082	14225	610.5	16791.3	16396.5	10443.5	9611.5	17427	13018	14911.5	13440.3	13679.5	8423.5	10595.5	10776.5	15497	14425.5	11121	10419.5
prs1	SPV_0033	protein_coding	-0.0362856	1	-0.377028	0.589441	-0.542715	0.0851071	-0.780487	0.0188487	-0.525346	0.330199	-0.19241	0.980282	-1.02543	0.00138096	-0.0803503	0.905608	-0.64615	0.0723047	-0.790697	0.0138262	-0.621787	0.0898403	0.061177	0.945248	26342	30229.5	43182	6147.5	33798.5	27649	549	28378.5	22656	20464.5	18958.5	31675	18124.3	25412	21467.5	16453.5	14555	15917.5	11866	21609	22883	9644	11605.3
clpL	SPV_0308	protein_coding	0.722789	0.706345	3.01859	0.000622854	3.86379	9.88794e-07	0.773534	0.51504	0.518992	0.954417	-0.449183	0.980282	0.641669	0.632432	1.69687	0.0503958	2.20329	0.0148052	0.526442	0.693915	0.483587	0.79979	2.32058	0.00872349	1704	2717	4321	949	5304	3530	172	3366.5	14371	7406.83	30078	24433.5	33270	44551.5	40997.8	4215	2955	4875	3205	3817	2963.5	2544.5	1874
SPV_1717	SPV_1717	protein_coding	0.366872	0.980869	-1.53201	0.395792	0.310777	0.81713	-0.641913	0.719609	-1.37531	0.519732	-0.547518	0.980282	-1.01238	0.480811	-1.7851	0.104628	-2.32081	0.0465334	-1.92316	0.0826923	-1.24715	0.380555	-1.14767	0.39167	8404	4599	7596.5	2364.5	8032.5	5998.5	76.5	2003	2717.5	2038.5	1587	3101	6678	9012.5	8772.67	7103.5	2117.5	2255	2793.83	1771	1808	2834	2526.5
pezT	SPV_0931	protein_coding	-0.905947	0.548408	-0.534142	0.940073	0.56263	0.584048	-1.64006	0.117435	-0.61041	0.927139	0.583415	0.982711	-0.812369	0.549353	-1.6951	0.0826519	-1.28036	0.279301	-0.827763	0.517276	-1.56841	0.165622	-0.0625624	0.981094	84.5	9	46	0	37.5	24.5	0	19.5	46	12	32.5	46.5	40.5	84	76	20	6	12	22	31	22	36.5	14.5
spd_sr89	spd_sr89	ncRNA	-0.0972067	1	-0.0593082	1	0.57405	0.623818	-0.257754	0.930666	-0.347166	1	0.660418	0.982711	-0.335336	0.896158	-0.69472	0.634807	-1.07036	0.446094	-0.717026	0.649018	-0.501932	0.847323	0.0659859	0.981094	2940.5	1999	2573.5	441	2403.33	2154.33	8	1970.17	2020.66	1783.83	2179.83	2702.66	3360.66	3904.83	3476.83	2275.66	1470.66	1519.83	1605.33	1688.66	1552.5	1453.66	1314
SPV_0010	SPV_0010	protein_coding	-0.371081	0.453532	-0.359867	0.552371	0.252437	0.430621	-0.066986	0.938751	-0.529024	0.228008	0.182502	0.982711	-0.320054	0.409726	-0.0377606	0.955325	-0.316505	0.432926	-0.25687	0.530172	-0.342757	0.416041	-0.406814	0.253124	8657.67	6854.33	8735.16	1537.5	5834.5	4728	184.67	5080.33	5394.17	5916	5024.5	6328.5	6936.33	11104.2	9942.83	6916.83	5713.5	6445.83	5249.83	4731	3722.67	4942.33	3212.83
khpA	SPV_0675	protein_coding	-0.901373	0.0717217	-0.422238	0.694221	-0.441312	0.302836	-0.00351737	1	-0.090181	1	0.246885	0.983228	-0.0477454	0.962624	0.784428	0.0604052	0.000529921	1	-0.121104	0.887145	-0.190837	0.858177	-0.773421	0.0853436	6996.5	7261.5	11713.5	742.5	4213	4962.5	163.5	7889.5	6902.67	6142.5	5297	5662.17	4951.5	7039	6072.17	5702	7137	7633	7183.33	7150	5201.5	5530.5	4788.5
SPV_1836	SPV_1836	protein_coding	-0.336216	0.994608	-0.261156	1	-0.0403998	0.98332	-0.585267	0.783205	0.185242	1	-0.583665	0.984126	-0.037845	0.995811	-0.277884	0.904299	-0.656718	0.691988	0.201191	0.930519	0.150437	0.974555	-0.356196	0.898545	3410	5628	6349.83	555	4758.5	3986.5	16	4143	5127.33	4329	2651.5	4943	3277	5707	5428.5	2884	2654	2798.5	3723	5920	4715.5	3579.5	3253
rplS	SPV_1148	protein_coding	-0.606894	0.297701	0.171305	0.980211	-0.202563	0.670615	0.556787	0.248787	-0.0895288	1	-0.2235	0.986374	0.162985	0.856392	0.643857	0.137128	0.103623	0.886931	-0.130233	0.87423	-0.0327146	0.991438	-0.764969	0.0855171	27793.5	45339	77104.3	4250	34931.5	34037.2	958	55449.5	40518.8	44116.5	51192.5	52360	37174.2	46666.8	37232	40377.5	58341.5	72744	37377	43458.3	31153.7	33025.8	32329.2
SPV_1331	SPV_1331	protein_coding	0.439662	0.319766	0.117102	0.992607	-0.84826	0.00143343	0.203856	0.684275	-0.169949	0.986652	-0.176766	0.986374	-0.30457	0.45954	0.2624	0.507799	-0.302368	0.469798	-0.530272	0.0991905	-0.131531	0.87089	0.149169	0.803453	14621.5	11340.5	17750.5	4439	20442.5	14355.5	700.5	16049	12957.5	11421	13442.5	18749.5	7354.5	9040.5	6647.67	22640	8932	11126	8338.5	12272.5	11047.5	8517	7386
SPV_1751	SPV_1751	protein_coding	-0.334303	0.994608	-0.964641	0.870081	-0.402736	0.815719	-0.816182	0.721274	-0.318067	1	1.29266	0.986374	-1.50394	0.399499	-3.1675	0.0270378	-1.29082	0.476737	-1.21901	0.501244	-1.02532	0.681628	-1.4966	0.393053	46.5	29.5	49	0	33.5	51	0	10.5	9	11.5	27.5	16.5	20	29.5	40.5	43	15.5	2.5	50.5	23	6	15.5	10
glnP4	SPV_0719	protein_coding	0.258916	0.919757	-0.506604	0.724251	-0.537222	0.318789	0.0556198	0.987419	-0.444841	0.812224	0.321147	0.986374	-0.406886	0.606831	-0.135584	0.894432	0.17383	0.833643	0.0956613	0.928659	-0.250642	0.848901	0.145817	0.911389	7776.33	3555	4999.5	2167	5018	3666	429	4273	3586	4056.5	1977.5	5033.5	3013	4461	3512.17	5982.5	3755	4588.33	3294.5	3498.5	3116.5	3321.5	2183.5
livF	SPV_0656	protein_coding	-0.216857	0.780161	-0.327822	0.628986	0.47272	0.0999198	-0.4706	0.161545	0.0350444	1	-0.27934	0.989517	0.0339291	0.962624	-0.223986	0.578191	-0.167158	0.710041	-0.0270259	0.970708	-0.183065	0.776057	0.310527	0.424253	5621	5813.5	8247	983.5	5596.5	5442.5	107	5271.5	5801	4156	3728.5	6774.5	7962	9514.5	8358	3154	3691	4521.5	5504	5910.5	4886	4760	3928.5
trpF	SPV_1598	protein_coding	-0.295846	0.994608	-0.926518	0.7617	-1.50118	0.144465	-1.60309	0.182214	-0.412846	1	0.769899	0.989517	-1.33193	0.288285	-1.47182	0.195904	-1.40383	0.279301	-0.481502	0.781537	-1.35591	0.320226	0.171084	0.951397	5208.5	1816.83	2740	565.5	2283.5	2612	72	1519.5	1608	1625.5	935	2463	1075.17	1357	931.5	1689.5	606.5	525.5	2048	1997.5	2020	1056	893
rpsE	SPV_0210	protein_coding	-0.580929	0.308855	-0.423947	0.661094	-0.660173	0.0839504	-0.514902	0.277764	-0.502559	0.558552	0.233228	0.989517	-0.368237	0.512051	-1.15661	0.00180426	-0.611037	0.196382	-0.956929	0.0142353	-0.583328	0.243293	-0.301126	0.620114	108344	55712.5	85378.3	12561	45415.5	52151.5	3228.5	57532	62608.3	58978.2	44358.5	69478.7	47057.3	60730	44311.8	62430.3	43140.7	39891.3	59726	45527	37781.5	49714	40824.8
SPV_0457	SPV_0457	protein_coding	1.15676	0.41835	0.155594	1	1.40243	0.105354	1.09451	0.306433	-0.256551	1	0.734477	0.989517	1.01845	0.366254	0.744885	0.525849	0.595284	0.642315	1.13984	0.273687	-0.347152	0.909223	0.566048	0.698525	115.5	51	22	61	97.5	54.5	13	30	71.5	69	42.5	100	140	201	166.5	69.5	111	160.5	61.5	41	32	97.5	40
spd_sr40	spd_sr40	ncRNA	-0.251415	0.881807	-0.360481	0.816881	-0.904538	0.0284596	-0.350573	0.605356	-0.302518	0.916489	-0.355738	0.989517	-0.513589	0.355186	-0.388098	0.505133	-0.580535	0.295321	-0.48683	0.389388	-0.34555	0.670902	-0.523544	0.350266	939.5	1605.5	2661	200	1672.5	1348	10	1293	1416.67	1188	1036.5	1376	620.5	1059	929.5	1415.5	940	934.5	916.5	1305	1140	724	809
asnA	SPV_1768	protein_coding	0.312472	0.994986	0.132446	1	0.614438	0.665006	-0.857169	0.664804	0.0884594	1	0.780732	0.989517	-0.253339	0.930558	0.389366	0.859789	-0.618026	0.737728	0.0132827	1	0.0641967	0.99421	-0.372206	0.901847	28141.5	31601	37282	5429	51541	36320	312	46898	33515	34766	20696	45090.5	36222	54779	52055.5	16174	13223	14615	20489.8	33631	30836	17647	21438
rlmH	SPV_2067	protein_coding	-0.29006	0.994043	-0.440109	0.958195	-0.601695	0.542725	-0.372309	0.847701	-0.476343	0.992113	-0.461906	0.989517	-0.308457	0.882925	-1.08412	0.295985	-1.42367	0.176709	-0.672596	0.60069	-0.433742	0.847323	-1.10272	0.317986	1300	857	1089.5	313	630.5	460	22	524	759	730.17	520	1026	698	706	642	878	571.5	654	854	527.5	509	696.5	521
nrdR	SPV_1523	protein_coding	0.0373216	1	0.0431824	1	-0.770721	0.527487	-0.401581	0.877359	-0.308795	1	-0.55398	0.989517	-0.49318	0.825643	-1.42195	0.259561	-0.801888	0.604129	-0.136372	0.953588	-0.152016	0.974541	-0.636563	0.74158	6734.5	8494.5	10437	1415	9433.5	8442.5	93	7561	8912	7879.5	5458	11650.5	4230	5616	4518.5	7863	4267	4132.5	5351.5	5591.5	5840.5	3990	4006
dltX	SPV_2006	protein_coding	-0.377256	0.994608	-0.386847	1	-0.175298	0.921323	0.0771359	1	0.22202	1	-0.688204	0.989517	-0.0745958	0.987496	-0.407663	0.871076	-0.0963524	0.977398	0.452882	0.858119	0.524313	0.906609	-1.00002	0.634249	30	592	603.5	2	469.5	376.5	0	302.5	429.5	350	180	319.5	209	410.5	415.5	385.5	323	334	312	481.5	364.5	319.5	216.5
tRNA-Thr-2	SPV_1694	tRNA	-0.305961	0.994608	-0.505776	0.956893	-0.542184	0.635909	0.623641	0.719001	0.36809	1	-0.522357	0.991384	0.510022	0.797346	1.53916	0.157333	0.0843341	0.97229	0.938327	0.482407	0.583055	0.792383	0.36003	0.877126	535.16	717.58	925.66	61.17	633.5	689.91	15.67	905.24	991.24	405.33	413.16	588.83	397.33	545.41	480.25	716.74	869.99	1096.57	515.83	959.58	826.33	748.66	647.74
fabM	SPV_0378	protein_coding	0.340814	0.871391	0.887303	0.35698	1.12645	0.0407379	1.32324	0.0295144	0.679126	0.625245	-0.304763	0.991531	1.45401	0.0128986	2.59037	1.1405e-06	0.519674	0.50968	0.849625	0.194972	0.720142	0.361842	0.999447	0.123726	10892.5	6974.5	7915	1261	11972.5	12812.5	412	17171.8	23224	19153	7182.5	19338.2	15664.7	22888.2	16545.5	8178	19485	23929.8	8439.5	11467.8	14342.7	11877	11492
SPV_0116	SPV_0116	protein_coding	5.02623	0.053036	1.03999	0.951017	-2.2991	0.260156	4.84351	0.0309508	4.85818	0.0685718	-0.929028	0.991531	3.74526	0.0915371	-0.637724	0.855673	3.21012	0.179866	2.97701	0.184605	5.56991	0.0155582	3.80937	0.0921266	10	80	109	0	2890.5	2878	0	906	2369.5	34	39	363	0	16	22.5	1453	1347	1716.5	102.5	2351.5	2258	174.5	532.5
SPV_0828	SPV_0828	protein_coding	-0.199665	0.640292	-0.174459	0.795443	-0.640927	0.000330185	-0.456553	0.0316052	-0.165132	0.860444	0.15314	0.991531	-0.473834	0.0217778	-0.229852	0.364907	-0.445253	0.0468175	-0.522003	0.00913018	-0.303601	0.241822	0.0934589	0.832007	7076.5	5296	7986	1374.5	5692.5	4525.5	191.5	5552	5420.5	4638.33	4733.5	7392	3743.5	4707.5	3982	4844.5	3362	4026	4126	5437.67	5230.83	3476	3284
SPV_1003	SPV_1003	protein_coding	0.0365431	1	-1.03635	0.955691	-1.89866	0.379921	-3.86333	0.137227	-1.64252	0.850346	2.08569	0.991531	-6.45685	0.0432321	-3.71019	0.12368	-0.726603	0.820094	-3.1824	0.198836	-1.84365	0.574099	2.01158	0.430401	35	2	0	0	23	13	0	16	3	2	9	6	0	11	0	1	0	1	3	2	5	0	0
SPV_0742	SPV_0742	protein_coding	-0.0459015	1	-0.239496	0.756795	-0.655889	0.00475758	-0.387837	0.196663	-0.0222503	1	0.168809	0.991531	-0.255358	0.478996	0.0413342	0.941079	-0.19656	0.592073	-0.231745	0.513777	-0.0892254	0.927599	0.253544	0.472648	19916.5	17564.5	22730	5045.5	17771.5	13753.5	795	17702.5	14336	14127.5	12077	21829	10301.5	14224	12181.5	16871.5	9301.83	12427	16246.5	17445.5	14688.2	12324	10475
uvrA	SPV_0176	protein_coding	0.228077	0.74386	-0.150505	0.955643	-0.247488	0.417684	-0.411809	0.214437	-0.387593	0.494853	-0.160018	0.991531	-0.60348	0.0386234	-0.577196	0.0417886	-0.456179	0.173425	-0.375667	0.258544	-0.605086	0.0487731	0.0883172	0.901847	46424	33817	48404.5	11348.5	47785.5	40652	1979.5	32240	30602.7	27594	31651.5	49214.5	32172.8	38971	32311.8	31120.5	21546	27382.5	22033.5	30030.7	28453	18862.5	18264
SPV_2108	SPV_2108	protein_coding	-3.01611	0.776649	2.00056	0.655207	5.38952	0.000168419	2.57425	0.215485	1.79274	0.794946	-0.941217	0.991531	4.56575	0.00437293	3.74544	0.0297338	3.55868	0.0632799	2.57433	0.162446	1.91388	0.574099	3.34669	0.0704569	0	3	0	0	0	0	0	7	21	9.5	0	3	44	31	63	0	8	8	1	6	3	8	8
SPV_0982	SPV_0982	protein_coding	-2.45693	0.348867	-0.767182	0.978204	-2.61621	0.148884	-2.57227	0.231601	-2.51909	0.480602	1.11728	0.991531	-5.20824	0.0191394	-3.5374	0.0812	-4.22936	0.0569159	-2.90834	0.15645	-3.52235	0.093292	-0.418302	0.924542	110.5	0	15	0	6	13	0	1.5	3	1	50	12	7	7	6	7	8	2.5	4	2	12	1	1
SPV_1605	SPV_1605	protein_coding	0.00754216	1	-0.115722	1	-1.21956	0.281679	-0.702066	0.704092	0.0823065	1	-0.567183	0.991531	-0.059125	0.987496	-0.203614	0.930853	-0.579272	0.72796	0.0363822	0.992792	0.189802	0.964674	0.734183	0.67239	1184.5	1121.5	1173	122	1475	1247	0	689	919	852.5	613	1702	419.5	564	466	763	510	523	960.5	1040.5	1034	905	661
pstB1	SPV_1913	protein_coding	0.428758	0.90265	1.09868	0.456839	10.1279	2.99338e-29	0.520971	0.705537	-0.155669	1	0.417467	0.991531	0.368712	0.827692	0.798502	0.442773	-0.123636	0.933551	0.273528	0.858119	0.552117	0.726931	-0.461399	0.751586	111.5	92	102.5	46	82.5	101.5	0	70	112.5	282	111.5	215	90184	128965	113784	161	74	139.5	94.5	72.5	57.5	126	56.5
SPV_1553	SPV_1553	protein_coding	0.401804	0.975873	0.0901901	1	-0.160036	0.904138	0.420066	0.861929	0.100385	1	0.65444	0.991531	0.280866	0.916478	-0.296771	0.881681	-0.480982	0.765521	0.106366	0.965663	0.326119	0.929497	0.532288	0.7925	4878	3819.5	4404	1185.5	6057.5	4833	117	4997	4860.5	4510	2743.5	6095.5	3684.5	4042	3541.5	7855.5	3373.5	3847.5	3327	4466.5	3841	3925	3703
SPV_1514	SPV_1514	protein_coding	1.49081	0.730027	-2.23928	0.552371	-2.44509	0.191849	0.617836	0.885815	1.07112	0.969189	-0.846265	0.991531	1.13653	0.707342	-1.30335	0.605163	-2.23038	0.348284	0.925938	0.76164	-0.053912	1	0.115516	0.981094	266	2565	2798.5	81.5	6408.67	7400	0	1075.5	6487.5	259.5	357	464.5	212	334.5	427.5	968.5	1909.5	3890.5	284.5	5405	4149.5	479.5	2065.5
arcB	SPV_1976	protein_coding	0.348041	0.994608	-0.665266	0.93034	0.303966	0.835327	0.263103	0.936113	-0.255823	1	0.705439	0.991531	-0.314363	0.914197	-0.299919	0.892059	-0.98702	0.521804	-0.948783	0.545397	-0.211291	0.961968	-0.146205	0.965114	14905.5	13487.5	20061.5	5832	17451	13123	1016	15103	14862	7216.5	9145	11493.5	16771	21270.5	18688.5	31103	8071.5	11204.8	8321	12791	11939.5	9716.5	8351.5
SPV_2390	SPV_2390	protein_coding	0.348243	0.980126	0.121871	1	0.482394	0.672219	-0.12422	0.98225	-0.340199	1	0.803884	0.991531	-3.19737e-05	1	-1.24628	0.277086	-0.616225	0.665967	-0.330763	0.856531	-0.00804248	1	0.524238	0.76899	321.5	179.5	124.67	90.5	218	152.5	0	144.5	198.5	220	169	268	302	306.33	255.33	275.33	135.5	95.5	210.33	116.67	85.5	116.5	131
SPV_0934	SPV_0934	protein_coding	0.583217	0.994608	1.84865	0.420288	3.37136	0.00289293	0.174213	1	0.675202	1	0.797479	0.991531	1.57518	0.328319	0.60754	0.832972	0.176032	0.977878	1.18327	0.502576	0.0975275	0.991438	2.69161	0.0416318	9	4	4	0	0	19.5	0	6.5	10	12	12	39.5	56	42.5	73.5	2	3	11	9.5	10.5	3	16	6
mraY	SPV_0307	protein_coding	-0.163789	0.954552	0.267646	0.865893	0.0529213	0.913122	0.0182872	1	-0.232012	0.948523	0.230696	0.991531	-0.245952	0.696263	0.0701364	0.930853	0.00907999	1	-0.135963	0.840388	-0.0449246	0.979241	0.70209	0.0831572	14568.5	7106.5	7500.5	1568	9686	8021.5	333.5	9124.5	9087	11828	6813	15509	8470	12845	8673	10271.5	6567	8388.5	7043.5	6820.5	6846	5545.5	5472
mscL	SPV_0896	protein_coding	-1.58889	0.516393	0.244089	1	-2.01331	0.159831	-2.60478	0.113152	-1.25384	0.804833	0.888137	0.99175	-3.76152	0.020148	-2.2976	0.140933	-3.52569	0.0370012	-4.49322	0.00581873	-5.44693	0.00171868	0.607209	0.835925	181	15	21	0	28	37	7	96.5	19	13.5	99.5	147.5	27	25.5	1	14	9	8	49.5	15	11	0	5
guaA	SPV_1274	protein_coding	-0.38171	0.386615	-0.289257	0.694221	-1.38593	5.69958e-09	-0.362713	0.285931	-0.169288	0.966984	-0.159254	0.99175	-0.365529	0.283224	0.267732	0.46472	-0.173964	0.675389	-0.364098	0.273687	-0.355215	0.348689	-0.632228	0.0303881	43743.5	57554.2	85458	8690.5	50746.3	40778	1770.5	55152.3	47360.3	39465.2	43965.5	53910	21395	25645.5	20027.5	29934	38827	45919.8	39845	53591.2	40549	32738.5	29447
mnmG	SPV_0129	protein_coding	0.212299	0.964352	0.249805	0.963617	0.650965	0.216188	0.561795	0.414001	-0.27777	0.993418	-0.275901	0.99175	0.50762	0.480811	0.237028	0.776698	0.387612	0.599216	0.30506	0.716246	-0.0667493	0.976092	0.0044769	1	38854	18005.5	23872	10198	23087.5	19197.5	1756.5	26298.5	26389	30462.5	25512	32984	43371.5	41466.3	36994.5	28249.2	31034.5	38788.8	22903.5	16426	15238.5	30412.8	18339
rpmF	SPV_1963	protein_coding	-0.339537	0.994608	0.134397	1	0.0642705	0.972945	0.57548	0.819809	0.785307	0.945337	-0.591264	0.99175	0.989774	0.602955	1.57424	0.276902	0.452797	0.819281	1.02855	0.552479	0.964014	0.670902	-0.0286324	0.995489	9254	22408.5	34364.2	3016.5	16999	16117.5	1647	33820	30015.5	27225	14589.5	22206.5	17523.5	22126	24269.8	22573	24624	30050	30263.5	34147.5	25752.2	35579.5	24568.8
SPV_0496	SPV_0496	protein_coding	0.152686	0.961953	0.153087	0.985825	-0.612234	0.0847003	-0.128924	0.885592	0.408912	0.656778	-0.179469	0.99175	-0.0626552	0.946731	-0.024542	0.978965	0.139149	0.814912	0.416677	0.372252	0.229637	0.77437	0.177543	0.807601	1051	1058	1463	257	1520	999	40	869	996.5	841	997	1943.5	626	931	680	1131.5	695	878	1026	1339	1484	731	615
niaX	SPV_1091	protein_coding	-0.398917	0.750263	-0.510604	0.730114	0.867973	0.0851321	-0.145642	0.92077	0.206684	1	0.342268	0.99175	0.262165	0.807322	0.715021	0.217722	-0.141452	0.882488	0.262379	0.766624	-0.00800943	1	-0.525731	0.45189	461.5	729	982	39.5	781.5	534.5	0	499	612.5	540.5	248	635	1026	1431	1294	408.5	497	656	683	755	580	645	453.5
rplU	SPV_0989	protein_coding	-4.02525	0.640788	-0.257428	1	-2.98003	0.462813	-0.803763	0.921647	-1.28353	1	1.58192	0.99175	-2.56944	0.741172	-0.437979	0.955325	-0.665307	0.949399	1.03493	0.792019	-0.132984	1	-4.63185	0.317986	0	3	4	0	0	0	0	2	0	0	4.5	0	0	0	0.5	0	0.5	2.5	2	0	0	0.5	0
SPV_0992	SPV_0992	protein_coding	0.0605703	1	0.743407	0.955691	-1.27711	0.409295	-0.000239914	1	0.985598	0.89863	1.04007	0.99175	1.01521	0.656419	1.19015	0.502594	1.21081	0.499171	0.970834	0.635227	0.931707	0.729526	-0.489255	0.884181	0	15.5	7.5	0	9.5	10	0	8.5	10.5	26	0	10.5	0	6	3.5	9	6.5	4	13	10	15	14.5	4
gki	SPV_0580	protein_coding	-0.157615	0.869479	-0.218655	0.808568	-0.360369	0.172526	-0.268018	0.457319	-0.231922	0.808115	-0.13853	0.991763	-0.305796	0.357722	-0.19434	0.595737	-0.195361	0.604129	-0.385766	0.194972	-0.318728	0.380288	-0.251312	0.489844	7177	6357.5	9640.5	1400	6802	5945.5	330	6645.5	6098.33	6140.5	4610.5	7567.5	5325	6689.5	5103	7072.5	4123	4750	4730	5834.5	5418.5	3968.5	4141.5
clpE	SPV_0717	protein_coding	0.339463	0.519358	0.68831	0.0554332	-0.608427	0.0264509	0.873868	0.00198622	-0.0646652	1	-0.155972	0.994188	0.0045242	1	0.971177	0.00031512	0.299177	0.461084	0.391801	0.25644	0.0763019	0.939794	0.065181	0.933485	30369	33346	50330	11279	47929	33722	1444	45191.2	43222	45416.5	53909	66747	22652	26197	21451	62320.5	42129.8	66304.8	26301.2	31599.5	29899	25111	18634.5
oxlT	SPV_1414	protein_coding	0.276478	0.994608	0.361795	0.995758	1.05136	0.324271	1.28124	0.300133	1.0427	0.717576	0.624899	0.994188	1.3751	0.258327	0.111716	0.957393	1.28506	0.317937	1.01097	0.448296	1.51802	0.240294	1.21307	0.347793	1638.5	253	419	452	360	311	36	550.5	466	1113.5	578.5	1184	1803	1521.5	1348	2116.5	1039.5	1750.5	2772.5	746.5	355.5	2051	682.5
scRNA	SPV_0026	scRNA	0.167775	1	0.582305	0.7617	0.916234	0.148609	0.596664	0.540251	0.641328	0.756228	-0.59062	0.994188	0.819778	0.316208	0.593958	0.505626	0.841263	0.316053	1.06439	0.12394	1.07057	0.165622	1.17208	0.0873791	25.5	11.5	24.5	0	38.5	15.5	0	22.5	36	27.5	30.5	23.5	25	48.5	38.5	35	14	29	12	35	32	26.5	28
SPV_1526	SPV_1526	protein_coding	-1.3972	0.489577	-0.319274	1	-1.4813	0.212142	0.879957	0.630577	0.986408	0.82014	-0.552933	0.994188	0.635331	0.768212	-0.647237	0.709333	0.0111155	1	-0.537451	0.783674	1.44493	0.362233	0.194131	0.950837	3486.5	10777.5	14648.5	971.5	3520	2101.5	1061.5	26979	18944	6963.5	5434	8500.5	3459.5	2892	3134	13224.5	10473.5	18957.5	10995.8	21220.5	14082.5	10386	9411.5
SPV_0754	SPV_0754	protein_coding	-0.899546	0.190333	0.203468	0.991755	-0.479667	0.381246	0.0901901	0.962417	-0.237276	1	-0.289623	0.994188	-0.133358	0.919711	-0.00738204	1	0.0994931	0.912876	-0.00342953	1	0.111877	0.950198	0.0172133	0.993249	1866	1709.67	1844.5	81.83	1259.67	1069.5	21	1806.33	1779.17	2254.5	1363.5	2178.33	1069.17	1593.17	1125	1518.17	1550.67	1664.67	1433.17	1212.67	1117.5	1040.83	1009.83
SPV_2099	SPV_2099	protein_coding	0.893588	0.592254	-0.760536	0.769346	-1.83511	0.0257657	0.098663	0.987419	0.998692	0.625245	-0.489036	0.994188	0.546306	0.706556	-0.732047	0.52256	0.668227	0.575124	1.26695	0.189755	1.5153	0.126854	0.62317	0.642126	87.5	231.5	150	53	341.5	248.5	0	112.17	377	127.5	14	134.5	31	50.5	48	216	99.5	120	102.5	426.5	278.5	139.5	166.5
gph	SPV_0101	protein_coding	0.487491	0.456434	0.170241	0.980211	-0.0496023	0.924566	0.865372	0.0340483	0.182304	1	0.228763	0.995145	0.285313	0.653721	0.339	0.510253	0.477848	0.341539	0.593064	0.175003	0.284902	0.704696	-0.35274	0.520727	3446.66	3726.83	6118.83	1672	5476.16	4010.83	427.33	4056.33	4225.33	3981.99	3665.16	6078.33	3581	4202.16	4219.5	9065.99	4578.66	6353.33	4313.16	4044	3655.33	3973	2484.16
rpsU	SPV_1245	protein_coding	-0.658949	0.750263	-0.0734688	1	-0.46467	0.631646	-0.0570398	1	0.110417	1	0.498272	0.995509	0.332769	0.856736	-0.13426	0.940942	0.486966	0.698785	0.571956	0.66141	1.01848	0.380555	-1.05072	0.319889	2113	4213	7138.5	425	3094.5	2616	0	5765	6594	4851	2308	4226.5	2621	3304	3084	5100.33	3076.5	2274	4004	3684	3699.5	3879	3483.5
spd_sr31	spd_sr31	ncRNA	0.710322	0.59517	1.04835	0.307854	-0.0337963	0.987871	1.23289	0.0849191	0.905001	0.488015	-0.369737	0.995612	1.05817	0.144284	1.11948	0.104901	1.01178	0.19531	0.890876	0.24591	-0.0514595	0.992462	0.450525	0.667427	33	54.5	91.5	10.5	131.17	80	0	64.5	94.67	124.5	128.5	52.67	54	51	55.83	186.5	86.5	74.33	102.5	127	39.5	90.5	78.83
dnaJ	SPV_0461	protein_coding	0.271849	0.928394	1.07623	0.149872	0.16577	0.819501	-1.01623	0.0951435	0.102501	1	0.309581	0.995612	-0.495319	0.533806	-2.23413	1.18902e-05	-0.667442	0.34985	0.17894	0.872665	-1.03719	0.0995739	-0.569048	0.439256	20516.2	19706	26445.5	3155	30755	29003.5	116	9930.5	15711	38773	36855	54036.5	22223	26946	22013.2	3859.5	11154	10544	23073.5	19777.5	14991	9579	10530.5
fabK	SPV_0382	protein_coding	-0.16134	0.994986	1.28883	0.118424	1.14049	0.0587225	1.08485	0.122482	0.726686	0.62799	-0.312131	0.995612	1.74237	0.00550372	1.09951	0.0939341	1.13323	0.115302	1.31531	0.0404876	1.00386	0.183482	0.726914	0.367139	18487.8	14550	18818.5	1643.5	15054	19960	646	34154.5	50511.2	53494.5	18148	47228	29381.5	45074	36169.8	13021.8	38080.5	34697.3	25427	20381.5	23736.5	37654.3	30473.3
trpC	SPV_1599	protein_coding	0.0284742	1	-0.948435	0.7617	-1.57096	0.135215	-1.71631	0.159791	-0.423125	1	0.708428	0.995612	-1.36069	0.292203	-1.31792	0.289455	-1.43864	0.281135	-0.523361	0.768272	-1.30877	0.364625	-0.411177	0.863252	7170	3122.83	4700	1523.5	3700	3729.5	86.5	2569	2337	2319.5	1530	3677	1561.5	1915.5	1404	2454.5	865	668	3028.5	3199.83	2982.5	1594	1407
tRNA-Leu-5	SPV_1809	tRNA	0.332472	0.994608	-0.468804	0.978204	-0.290831	0.835476	0.784742	0.646112	0.631284	0.975663	-0.525378	0.995612	0.975758	0.528677	1.55718	0.192467	0.279256	0.886307	1.11586	0.429981	0.889879	0.642671	1.3827	0.306392	1348.91	1214.41	1288.91	396.25	1351.08	1392.66	36.58	2045.74	2082.57	785.33	663.58	1201.41	929.58	1171.99	947.5	1622.99	1453.08	2419.07	935.41	2153.74	1914.57	2220.49	1407.49
SPV_2090	SPV_2090	protein_coding	1.02446	0.976186	-1.34671	0.927223	1.55133	0.478002	1.31453	0.668878	-1.72736	0.907806	1.79003	0.995612	0.901251	0.83691	-2.50534	0.462406	-0.462305	0.961918	0.243326	1	-0.482817	0.987341	0.612911	0.901847	2	5	2	0	8	8	0	1	3	3	0	0	7	10	10	2	12	4	2	0	0	2	0
SPV_0751	SPV_0751	protein_coding	-0.240867	0.90265	0.373579	0.808568	0.281512	0.584048	0.181928	0.863122	0.568425	0.57015	-0.239006	0.995612	0.872586	0.0676618	-0.350778	0.564337	0.557629	0.330017	0.857779	0.0670323	0.915363	0.0679936	1.31551	0.00397007	3707	4736	6028.5	398	4904.5	4508	64	5164.5	7131.5	7330.5	2810	7395	4455	6446	5891	4752	4124.5	4470	5570	5833.5	5940	6690	5197
SPV_0682	SPV_0682	protein_coding	0.698766	0.791814	-0.420616	0.985825	0.469857	0.689144	-0.403842	0.879982	-0.155938	1	-0.474959	0.995612	-0.688458	0.713573	0.314239	0.871345	-0.861224	0.551579	-0.638759	0.682158	-0.989085	0.555028	0.158029	0.955217	21.5	20.5	47	22	13	26.5	10	35.5	30.5	16	25	15	31	25.5	55.5	7	17.5	27	22	15	25	7	8
niaR	SPV_1093	protein_coding	-0.107436	1	0.17063	0.995758	0.713941	0.161071	0.30864	0.733562	0.26354	0.994323	0.319483	0.996417	0.370688	0.656419	0.640793	0.2829	0.262971	0.736357	0.219075	0.804354	0.109702	0.950198	-0.535053	0.429151	2334.5	4050.5	5809	526	4617	3322.5	15	4726	4105	3494	3343	5818.5	5679	6627.5	6365	3173.5	3774	4995.5	3696.5	4659	3400.5	3423.5	3147.5
SPV_0114	SPV_0114	protein_coding	3.61881	0.10421	0.95717	0.937209	-2.11606	0.21436	4.08499	0.0291082	3.38613	0.17251	-0.857477	0.998264	2.45522	0.209513	-1.66078	0.435434	1.67702	0.461084	1.08711	0.669155	3.91718	0.0427799	3.31623	0.0825747	82	156.5	240.5	9.5	2670	2558.5	1.5	649	2053.5	28	395	418.5	45	42	14.5	2229.5	1708	2586.5	136.5	2238	1757	130.5	460.5
SPV_0594	SPV_0594	protein_coding	-0.166886	0.988048	0.219581	0.978204	-0.610775	0.219137	0.814407	0.138955	0.121288	1	-0.247266	0.998264	0.621312	0.299373	1.18848	0.0136659	0.467452	0.479647	0.672784	0.238883	0.374162	0.682806	0.31209	0.702494	9245.5	5746.5	8171	1933	5905.5	4643.5	780.5	8084.5	7492.5	8856.5	6199.5	9984	4106	5826	4711.5	6001	10538	16078	7502.5	7374.5	5720	9330	5614.5
pepV	SPV_0542	protein_coding	0.0414281	1	-0.299557	0.7617	-1.29697	4.38342e-06	-0.269242	0.590267	-0.332424	0.727131	-0.171094	0.998264	-0.578731	0.104135	-0.0137597	0.992569	-0.666727	0.0658283	-0.730585	0.0271589	-0.281224	0.621962	-0.482782	0.21448	49207	54750	83219.5	16469	58602	43646	2221	57508	46505.5	40884.3	40076	57574.5	21722.5	26984.8	23019.2	66963.5	27453	35976.5	30962.2	48064.3	41405.5	29683.5	28109
fer	SPV_1430	protein_coding	-0.252598	0.931058	0.267689	0.956893	-0.126472	0.852938	0.327939	0.7171	0.155387	1	0.29567	0.998264	0.288348	0.765879	0.354905	0.632995	0.21385	0.794071	0.363567	0.650811	0.252886	0.848901	-0.89515	0.121717	204.5	692.5	1099	126	527	408.5	0	492.5	418.5	679	514	988.5	445	591	649	708	564	712.5	607	696	450	540	538
tktC	SPV_1957	protein_coding	0.827881	0.65497	-0.63347	0.867578	0.793636	0.400525	0.433448	0.807284	0.333828	1	-0.460666	0.998264	0.0671659	0.976806	0.699113	0.556302	-0.539823	0.679997	0.346736	0.822878	0.521822	0.791926	0.224317	0.919477	368	369.5	386.5	184	613.5	438	13	278.5	532	262.5	70.5	389.5	647.5	608	604.5	546.5	362	365.5	365	395	405.5	274.5	290
rsmG	SPV_1140	protein_coding	-0.00786091	1	-0.170196	0.927223	-0.750478	0.00300122	0.134378	0.818712	-0.0112615	1	0.232744	0.998264	0.0340518	0.962548	0.290028	0.422576	-0.0279719	0.965234	0.109033	0.831313	0.0963492	0.928046	-0.0997456	0.884181	3613	3198	5049.5	1031	3406	2795	103	4008	3375.5	2976	2631	4062	1952.5	2391.5	2308	2805	3129	4488	2498.5	3761	3297.5	2935.5	2243
SPV_1525	SPV_1525	protein_coding	-1.19663	0.633407	-0.144205	1	-1.29905	0.314804	1.13458	0.509774	1.33915	0.667985	-0.559246	0.999182	0.873808	0.664129	-0.0134751	1	0.234169	0.912876	-0.101294	0.97486	1.6793	0.297183	0.321	0.914464	7664	22183.5	31477.5	1976.5	9048.5	6281.5	1849.5	73386	49071.3	18233	12217	19256.5	8615	6660.5	7430	34937	25983	47083.3	26617	58770.5	40059.5	24468.5	25867
codY	SPV_1412	protein_coding	-0.124722	0.961953	-0.350683	0.583533	-0.55904	0.049282	-0.144293	0.814515	-0.0463261	1	-0.149307	0.999182	0.018314	0.985475	0.00238705	1	-0.113402	0.816104	-0.363628	0.32621	0.0953923	0.929497	0.0828896	0.911883	5492.5	6376.5	8851	994	6637.5	6229.5	116.5	5779.5	6790	4844	3780	6363	3950	5288.5	4117	7198	3917.5	4464.5	4785	6363	5141.5	5552	4414.5
tRNA-Lys-2	SPV_1696	tRNA	-0.30858	0.994608	-0.642053	0.920471	-0.672302	0.570356	0.328991	0.896606	0.111794	1	-0.513952	0.999182	0.309871	0.908036	1.27118	0.311098	-0.157048	0.933513	0.563902	0.752109	0.556688	0.824127	0.73412	0.657569	1022.99	745	1055.74	60.33	903.83	916	19.25	1382.16	1213.24	519.91	476.25	671	598.41	641.16	445.5	1020.16	877	1008.08	621.5	976.16	910.41	773.75	786.66
SPV_0491	SPV_0491	protein_coding	-0.482587	0.465492	0.081958	1	-0.926764	0.009566	-0.0925034	0.936113	-0.157073	1	0.283726	0.999182	0.227198	0.743497	0.0665703	0.937042	0.440238	0.398628	0.542717	0.232798	0.0469979	0.979241	-0.077816	0.940669	2934.67	2216	2904	330.5	2022.5	1828.5	31.5	2593	2211	3009.5	1760	3168	1169.5	1691	1234	1438.5	2033	2607	2199	1955.5	1727.33	2204	1735.5
pflA	SPV_1774	protein_coding	0.137711	1	-0.25545	1	-0.154938	0.92063	0.19309	0.968186	-0.243307	1	-0.543539	0.999182	-0.143396	0.961582	0.0224514	1	-0.566012	0.754417	-0.0805027	0.982455	-0.179597	0.972114	0.00393703	1	20842	15541	21819	5357.5	19491.5	15794	140.5	15851.5	16331	12100.5	13343.5	19989.3	15320	18391	16187.8	28628.7	12326.5	15623.5	14950	12725.5	12142	11931.5	9408.5
cbiQ	SPV_2046	protein_coding	0.286708	0.994986	-0.052211	1	0.720372	0.566634	-0.142201	0.981696	-0.38444	1	0.664106	0.999182	-0.215159	0.937145	0.575654	0.737888	-0.748726	0.641005	-0.0118533	1	-0.179755	0.971167	0.416171	0.873959	10272	4625.5	6591.5	2809.5	6356	5610	446	4712	4351.5	6301	4512	9015.5	9136.17	13504	11882	6978	4117.5	5387	4858	4817	3904.5	4844.5	3793
SPV_1192	SPV_1192	protein_coding	0.459289	0.708707	-0.197274	0.995758	0.807115	0.128889	0.0570818	0.987419	-0.034505	1	0.344962	0.999182	0.214285	0.856736	-0.056258	0.961702	0.0700563	0.946882	0.332884	0.700462	-0.0864186	0.971875	0.136366	0.919845	5166	2624.5	3689	1909.5	3467.5	2768	354	2913	3684.5	3088	2058	4451.5	6298.5	6821.5	6173.67	4806.83	2435.5	2929.5	4113	2560	2423.5	3845	2159
SPV_1174	SPV_1174	protein_coding	-0.81787	0.976186	0.895273	0.980211	-0.512345	0.859308	-0.116029	1	-3.19156	0.544998	1.63446	0.999182	-0.995188	0.851338	0.202523	0.982742	-0.655161	0.884645	-1.31582	0.716246	-0.628713	0.929497	-0.469475	0.940669	0	10	17	0	0	11	0	0	0	10	14	21	4	5	8	7	2	11	1	1	0	3	0
SPV_0118	SPV_0118	protein_coding	2.27466	0.115227	1.49965	0.470276	-0.0306149	0.992651	2.42601	0.0434887	3.23477	0.0116105	-0.583128	0.999214	2.87504	0.0128619	1.58217	0.202993	3.0082	0.012709	3.47183	0.00243688	3.65309	0.00223346	2.59647	0.0296051	5	48	18.5	0	214.67	119	1	62.33	215.5	97.5	22	79.5	10.5	31	30	145.5	73.67	119.5	62.5	301.5	229	119	89.5
flaR	SPV_0731	protein_coding	-1.46961	0.0871888	-1.32125	0.160473	-0.71015	0.325749	-1.26113	0.0970107	-0.378289	0.98789	-0.410274	0.999214	-0.859399	0.307718	-0.781556	0.353941	-1.09067	0.184451	-0.92507	0.252906	-0.832878	0.37992	-0.99985	0.219998	903	4462.5	6675	170	1466	1604.5	5	1743	3004	1376.5	1263.5	1593	1954.17	2487	2337.5	1321	1070	1584.5	1748	2878	2713	1693.5	1145
nox	SPV_1298	protein_coding	-0.317577	0.615872	-0.736156	0.0531949	-1.32979	6.65715e-07	-0.561295	0.102267	-0.403871	0.541797	0.172641	0.999214	-0.633553	0.052693	-0.129293	0.797027	-0.596639	0.0869522	-1.04765	0.000413436	-0.513505	0.165869	-0.691332	0.0336242	69813.5	66280	96615	15422.5	58831.5	43854	2776	67004.5	49890.8	36478.5	40150.5	50238	28220.5	32935.5	26398.5	63686	30658.5	37793.5	44093.5	56855	42096.5	38350.8	33777.5
SPV_0692	SPV_0692	protein_coding	-0.732696	0.0525866	-0.280327	0.767125	-0.610412	0.0393606	-0.524312	0.137227	-0.445182	0.472008	-0.246898	0.999214	-0.575441	0.0888971	-1.25833	7.59097e-06	-0.65955	0.05666	-0.882332	0.00399566	-0.495351	0.190968	-0.000991183	1	3744	2561.5	3734.5	429	2053.5	1625.5	62	1601	2394.67	2036	1961.5	3886	1699.5	2632	2014.5	2820	1432	1631.5	2401	1899	1664	1664.5	1469.5
radC	SPV_0975	protein_coding	-0.354302	0.994608	0.691514	0.956893	-1.64484	0.246778	-2.31467	0.151399	-2.24431	0.349732	0.808445	0.999214	-2.39894	0.126507	-3.87987	0.00883006	-3.51474	0.0282087	-3.36367	0.0236925	-3.44889	0.0298949	1.50692	0.395995	270	32	30.5	0	62.5	176	0	83	26.5	17	346	108.5	68	25.5	8	20	21	16	27.5	13.5	18	11.5	11.5
proV	SPV_1643	protein_coding	1.01088	0.679196	0.571508	0.956957	1.17599	0.325492	1.77024	0.183157	0.400595	1	0.675921	0.999214	0.989418	0.549353	0.920285	0.544813	0.398024	0.826393	1.10659	0.462423	0.845761	0.690433	1.52607	0.273875	7698	4139	4418.5	3178.5	10268	6688	393.5	6488	8089.83	7392.5	5978	9598.5	9503	14405.5	12309	23708.7	11237.5	13085.8	7020	5196.5	5496	6928.5	4428.5
phnA	SPV_1427	protein_coding	-0.473265	0.478408	0.217103	0.945186	0.47464	0.230458	0.543233	0.236775	-0.0548059	1	-0.197076	0.999214	0.740646	0.0717417	0.438239	0.360131	0.399349	0.455708	0.274793	0.64747	0.3453	0.597709	-0.355751	0.512803	9043	6985.5	9801	1146	5767.5	6169.5	256.5	11261	10978	11502.5	6245.5	9628.33	10082.2	12622	11573.5	6693.5	11046.2	12162.3	7087.5	7023	6102	11110	8838.5
trpA	SPV_1596	protein_coding	0.297091	0.994986	-0.949836	0.800157	-1.5664	0.168438	-1.28119	0.379925	-0.141004	1	0.720263	0.999214	-1.06682	0.501364	-0.325631	0.878035	-1.15598	0.455708	-0.220282	0.925157	-1.03309	0.5749	-0.133663	0.965114	7982.5	3619	5428	2397.5	4393	4366.5	206.5	2956	2814.5	2893.5	1599	4006.5	1769	2086	1689	4298	1031	917.5	4352.5	4080	4228	2216.5	1962
yqgF	SPV_0181	protein_coding	0.552547	0.712269	1.05158	0.311592	0.666314	0.331494	0.634406	0.47929	0.455735	0.909417	-0.319778	0.999214	0.969421	0.196095	-0.302572	0.772069	1.02812	0.186364	1.1125	0.114279	1.1787	0.116006	0.0571326	0.974777	12049	8610	7487.5	1990.5	16356	13945.5	85	18685.7	21970.5	22903.7	7809	26755.5	11327.3	17560	15357.2	18792.5	10411.3	8516.5	9165.33	10621.5	12518	12325.3	12038.5
SPV_1290	SPV_1290	protein_coding	-0.15342	0.869034	-0.244222	0.735834	0.302454	0.237847	0.232531	0.509774	-0.229138	0.794946	0.148822	0.999214	0.1136	0.825665	0.570692	0.0205777	-0.041476	0.927152	-0.0316545	0.953588	-0.262585	0.48973	-0.205983	0.577196	13343	8798.5	14135	2736	9917.17	7923.5	482.5	11224	9946	8142.83	7771	12577.7	12188.5	16582.5	13952.5	13518.5	9715.5	11833.2	8442.5	8554.83	8061.5	10210	6801
tRNA-Leu-3	SPV_1695	tRNA	0.359428	0.988048	-0.472721	0.978204	-0.268981	0.843036	0.781783	0.642973	0.672813	0.945337	-0.49525	0.999214	0.980685	0.51847	1.54221	0.189276	0.271959	0.886931	1.10426	0.428934	0.851798	0.65927	1.35768	0.308194	1337.99	1227.66	1374.33	406	1465.82	1415.33	30.42	2012.49	2121.91	769.08	664.16	1278.99	989.16	1206.08	955.91	1618.99	1427.74	2547.24	978.99	2248.74	2019.91	2201.82	1516.58
amiA	SPV_1671	protein_coding	-0.350938	0.994608	-0.794646	0.900465	-0.436379	0.769385	-0.734406	0.725574	-0.150864	1	-0.539801	0.999214	-0.315791	0.917768	-0.00990523	1	-0.979076	0.555492	-0.433098	0.842484	-0.15827	0.974555	-0.294361	0.923954	82316.5	73843	104625	14274	66041.5	57930.5	2760	65929	67689	42182.5	37579	59373	56418.5	67665.5	58889.3	49817.2	35685.5	43404.5	59668.3	74411	57330.8	56859.7	42684.5
argR1	SPV_1904	protein_coding	-0.744148	0.904114	0.433701	1	1.41014	0.357741	0.797471	0.764624	0.486666	1	-0.630172	0.999214	0.811167	0.750856	0.296763	0.922049	0.00781222	1	0.64864	0.787981	0.808429	0.800694	-1.11274	0.612	189	1343.5	1965	8.5	1099.5	733.5	0	1212	1415.67	1984	519	1791	1790.5	3411	3463.17	2329	1360.5	1206.5	1496.5	1266.67	1057.5	1480.5	1228
ccpA	SPV_1797	protein_coding	0.222124	1	-0.800084	0.872321	-1.07905	0.372746	-0.52021	0.823143	-0.209362	1	-0.510971	0.999214	-0.402404	0.882054	-0.718132	0.664597	-1.18046	0.44805	0.139788	0.953588	-0.237566	0.950198	-0.0400142	0.991965	22871	20061	28535.5	6492	26222	21473.3	569	18889.5	20853	11497	10308	16177	10000	12210.5	9953	26354.8	8124	8579.5	12998.5	19549.5	17965	13909.5	13187.7
spd_sr92	spd_sr92	ncRNA	-0.650002	0.994608	-2.10171	0.902967	-2.1794	0.5629	-1.20196	0.847456	-0.309692	1	2.09793	0.999214	-0.821037	0.95522	-1.00153	0.9521	0.381852	0.964914	-0.297203	1	-1.28986	0.929497	1.04598	0.873959	0	4	2	0	3	0	0	2	1	1	0	0	0	0	1	0	0	2	2	2	0	0	0
yfnA	SPV_0887	protein_coding	0.102541	0.993018	-0.500793	0.318339	-0.590177	0.0469898	-0.125755	0.863213	-0.30085	0.763769	0.176122	0.999214	-0.45236	0.21278	0.17398	0.717508	-0.237103	0.592278	-0.282381	0.510094	-0.310317	0.535784	-0.0755179	0.924542	9669	5259	8165	2245	7218	5782	224	6776	5712.5	4887	3642	6861	4335	5800.5	4623	6493.5	4903	6107	4438	5904.5	5069	4469	3386
tRNA-Leu-2	SPV_1692	tRNA	-0.166938	1	-0.519359	0.956893	-0.560782	0.633653	0.328419	0.891633	0.00985491	1	-0.483737	0.999214	0.0354504	0.995811	1.57406	0.160801	-0.358426	0.826393	0.462025	0.788656	0.0782184	0.991438	0.435437	0.844352	1323.66	1126.33	1614.99	149.58	1304.24	1334.33	16.5	1801.65	1388.57	595	837.58	1204.24	868.58	934.41	803.58	1123.16	1178.33	1825.9	708.41	1435.57	1225.66	1025.41	821.16
murI	SPV_1661	protein_coding	0.11597	1	-0.192012	1	0.508129	0.702221	-0.295101	0.923703	-0.44584	1	0.647821	0.999214	-0.333081	0.907228	-0.652456	0.691183	-1.0944	0.472471	-0.479063	0.803089	-0.419336	0.912081	-0.0171389	0.999757	23488	14451.3	21883.5	5530.83	19149.7	16095.2	682.5	16958.3	16445.8	13254	14547	20814.5	25839.8	29184.3	26051.7	17716.3	10588.8	12445	10243.7	13020.8	12677.7	10651	10043.5
[truncated: 1,003 more rows]
[truncated: 22 more columns]
