# Supplementary material for: A comprehensive analysis of pneumococcal two-component system regulatory networks
Source: NAR Genom Bioinform. 2024 Apr 22;6(2):lqae039. doi: 10.1093/nargab/lqae039 (PMC11034029; doi:10.1093/nargab/lqae039)
Supplement: lqae039_Supplemental_Files [file lqae039_supplemental_files.zip › Table_S8.xlsx]

## Sheet: FIMO_results
motif_id	motif_alt_id	sequence_name	start	stop	strand	p-value	q-value	matched_sequence
RR01		SPV_2246_+	298	317	+	1.46e-07	0.000472	CTTACAAAAATGTAAGATTA
RR01		pavB_+	307	326	-	1.91e-05	0.0308	AGTTAAAATTTTTCTTAAAT
RR01		pavB_+	327	346	-	3.21e-05	0.0346	ATTAAAAAGGACTAAGAAAA
RR01		SPV_2246_+	314	333	-	7.62e-05	0.0527	CTTACAAAAGAGACTTTAAT
RR01		hsdR_-	278	297	-	8.15e-05	0.0527	GTTGAAAATAAGTATGCAAT
RR01		SPV_2246_+	231	250	+	0.000105	0.0566	ATTTTACAACTTTAAAAATA
RR01		hsdR_-	78	97	+	0.000155	0.0694	ATGGCAAAATTTACGCCAGT
RR01		SPV_0119_+	8	27	-	0.000172	0.0694	ATGAGAAAACTTCAGCAACA
RR01		hsdR_-	86	105	-	0.000196	0.0702	GTTCAAAAACTGGCGTAAAT
RR01		SPV_2246_+	294	313	-	0.000322	0.0846	CTTACATTTTTGTAAGATTG
RR01		axe1_-	264	283	-	0.000338	0.0846	CTGAAAGTAGTTTTAGAAAC
RR01		SPV_0119_+	71	90	-	0.000404	0.0846	CCCATAAATATCCATCAAAT
RR01		SPV_0537_+	170	189	-	0.000431	0.0846	ATTAAAATTCTGTTTAAAAC
RR01		SPV_0119_+	102	121	-	0.000442	0.0846	CAAAAAAATGTTTCATAGCT
RR01		axe1_-	128	147	+	0.000457	0.0846	CTTATACTAAAGTCATCAAA
RR01		pavB_+	283	302	-	0.000502	0.0846	CTTATAAAACACTTATATTA
RR01		hsdR_-	188	207	-	0.000504	0.0846	ATTATCATTCTATAAGCACT
RR01		hsdR_-	192	211	+	0.000515	0.0846	CTTATAGAATGATAATAAGT
RR01		SPV_2246_+	241	260	+	0.000542	0.0846	TTTAAAAATAGGAAATCAAA
RR01		SPV_0537_+	116	135	+	0.000597	0.0846	AATACAACTTCCTAGGCATT
RR01		SPV_2246_+	173	192	+	0.000604	0.0846	CTTACTAAAATGTTAGTTCC
RR01		SPV_0537_+	188	207	+	0.000607	0.0846	ATGGCTATATTGTACGCAAA
RR01		pavB_+	318	337	+	0.00061	0.0846	ATTTTAACTTTTTCTTAGTC
RR01		SPV_2246_+	229	248	-	0.000629	0.0846	TTTTTAAAGTTGTAAAATAT
RR01		pavB_+	355	374	+	0.000654	0.0846	ATTATACTAGAGTCATCAAA
RR01		hsdR_-	282	301	+	0.00069	0.0858	CATACTTATTTTCAACAATT
RR01		SPV_0119_+	366	385	+	0.00083	0.0994	CTGATGTATTCTTAGTAAAT
VraR		SPV_0803_+	327	342	+	4.25e-08	0.000295	TCAGCCTGAGGACTGA
VraR		vraT_+	338	353	-	9.68e-08	0.000335	TCAGTCTGAGGATGGA
VraR		vraT_+	338	353	+	3.59e-05	0.083	TCCATCCTCAGACTGA
VraR		SPV_0179_+	175	190	+	5.93e-05	0.103	TCAATCTGATTATGGA
VraR		spxA2_+	326	341	+	0.000117	0.162	TAGGTCGCAAGTCGGA
VraR		SPV_0803_+	327	342	-	0.000183	0.212	TCAGTCCTCAGGCTGA
VraR		vraT_+	24	39	+	0.000409	0.405	AATGCCCAAGAATGGA
VraR		SPV_0803_+	126	141	+	0.000503	0.414	TCAACACAAGGATCGG
VraR		SPV_0803_+	27	42	+	0.000591	0.414	TAATCCCAAGGTTTAT
VraR		SPV_0803_+	26	41	-	0.000657	0.414	TAAACCTTGGGATTAA
VraR		clpL_+	246	261	-	0.000657	0.414	TACTTCTGAAGATTTC
VraR		ptvR_-	122	137	-	0.000957	0.51	TTGGCCCAAAGGCTGC
VraR		vraT_+	186	201	+	0.000957	0.51	ATTGTCCAAGGCTGGA
PnpR		pstS1_+	293	309	+	2.6e-10	3.99e-06	TTTACACAATCTTTACA
PnpR		SPV_2441_-	180	196	+	6.45e-06	0.0495	ATTATAGAATCTTTTCT
PnpR		bguA_+	189	205	+	1.48e-05	0.051	TACAAAGAATCTTTTCA
PnpR		SPV_1648_+	214	230	+	1.83e-05	0.051	TTTTCATGAAATTTACA
PnpR		SPV_2441_-	24	40	+	1.91e-05	0.051	TTTTCAAAAAATATACA
PnpR		SPV_2441_-	3	19	-	2e-05	0.051	TTTAAAAAAATTTTATA
PnpR		SPV_0424_+	139	155	+	3.06e-05	0.0668	TTAACAATATCTGTACG
PnpR		pstS1_+	282	298	+	4.19e-05	0.0668	TTTTTTGATTCTTTACA
PnpR		pnuC_-	192	208	-	4.58e-05	0.0668	TTTAGAAAATCATGAAA
PnpR		SPV_2441_-	95	111	-	5.15e-05	0.0668	TTCACACAAACATTTCT
PnpR		ulaA_-	148	164	-	5.35e-05	0.0668	TTCACTAAAACTTTTCG
PnpR		pstS1_+	327	343	+	5.77e-05	0.0668	TTTACAAAGACTTGTTA
PnpR		SPV_0293_+	312	328	+	6.08e-05	0.0668	TTTAAAAAAACTATTGA
PnpR		SPV_2441_-	13	29	+	6.1e-05	0.0668	TTTTAAAAAATTTTTCA
PnpR		SPV_1828_-	344	360	-	6.94e-05	0.0709	TTTTCATACTCTTTCCC
PnpR		SPV_1440_-	30	46	-	0.000124	0.0925	TATAAACAATCTTCTCT
PnpR		SPV_2441_-	173	189	-	0.000152	0.0925	ATTCTATAATTTGTACA
PnpR		SPV_1440_-	215	231	+	0.000152	0.0925	ATTATAGCATGTTTAAA
PnpR		bguA_+	339	355	+	0.000152	0.0925	TCTAGACAAATTTTAAA
PnpR		SPV_2441_-	14	30	+	0.000153	0.0925	TTTAAAAAATTTTTCAA
PnpR		pnuC_-	200	216	+	0.000154	0.0925	TTTTCTAAAATTTTACT
PnpR		bguA_+	224	240	-	0.000158	0.0925	AGTACAAAATATTTATT
PnpR		nplT_-	320	336	+	0.000158	0.0925	TTTACAAAAATAGTATA
PnpR		SPV_0424_+	305	321	-	0.000158	0.0925	TTTACAATATTTTTTTC
PnpR		ulaA_-	370	386	+	0.000158	0.0925	CTTACAAAAACAATTCA
PnpR		SPV_2441_-	15	31	-	0.000161	0.0925	TTTGAAAAATTTTTTAA
PnpR		SPV_1828_-	293	309	+	0.000163	0.0925	TTTAAAAAAATTTTATT
PnpR		lytA_-	111	127	+	0.00022	0.116	TTAACAGACTTTTGACT
PnpR		lytA_-	170	186	-	0.00022	0.116	TTTACAGTCTCTATATG
PnpR		lytA_-	172	188	-	0.000269	0.124	TTTTTACAGTCTCTATA
PnpR		SPV_2121_+	273	289	-	0.00028	0.124	TTTACAAGCTTTTGATA
PnpR		SPV_0527_-	148	164	+	0.000288	0.124	CTTCGAAAATCTCTTCA
PnpR		nplT_-	342	358	-	0.000301	0.124	TTTTCAAACTCAATAAA
PnpR		SPV_1828_-	113	129	+	0.000311	0.124	TTTCAAATATTCTTACA
PnpR		SPV_1828_-	102	118	-	0.000311	0.124	TTGAAACACTATTTAAA
PnpR		bguA_+	328	344	+	0.000317	0.124	TTTTAAAAATGTCTAGA
PnpR		nplT_-	309	325	+	0.000322	0.124	CTTGCAAATAGTTTACA
PnpR		SPV_0163_-	321	337	-	0.000322	0.124	CTTCAAAAATCTCTTCA
PnpR		nplT_-	354	370	-	0.000333	0.124	TTTACGCAAACGTTTTC
PnpR		bguA_+	318	334	+	0.000341	0.124	TATCAACAATTTTTAAA
PnpR		bguA_+	318	334	-	0.000344	0.124	TTTAAAAATTGTTGATA
PnpR		bguA_+	98	114	-	0.000351	0.124	ATCAAAAAAGCTTTAGA
PnpR		dinF_-	145	161	-	0.00037	0.124	TATATATAATCTAAAAA
PnpR		SPV_2441_-	14	30	-	0.000371	0.124	TTGAAAAATTTTTTAAA
PnpR		SPV_0293_+	283	299	-	0.000373	0.124	CTTTCATTATCTTTTTA
PnpR		lytA_-	194	210	+	0.000374	0.124	TTTTGAAAAGCTTTTTA
PnpR		patA_-	239	255	+	0.000395	0.124	AAAACAGAAACTATAAA
PnpR		nplT_-	111	127	+	0.000402	0.124	ATATTAAAATCTCTTCA
PnpR		SPV_0163_-	333	349	-	0.000402	0.124	TTTATTAATACTCTTCA
PnpR		pnuC_-	205	221	-	0.000408	0.124	TTTACAGTAAAATTTTA
PnpR		SPV_0995_+	12	28	+	0.000414	0.124	TGGCCACCATCTTTGCA
PnpR		SPV_2441_-	16	32	-	0.00042	0.124	TTTTGAAAAATTTTTTA
PnpR		SPV_2441_-	288	304	+	0.000481	0.139	TATTCACAATCTGTGGA
PnpR		pnuC_-	174	190	-	0.000536	0.152	TTTTCTCTTTCTTTCCA
PnpR		SPV_0424_+	194	210	-	0.000564	0.153	TTTACAAAATAGAGCCA
PnpR		pnuC_-	216	232	-	0.000613	0.153	AGTCAACTGTCTTTACA
PnpR		SPV_1951_-	317	333	+	0.000613	0.153	TCAAAAGAATCGTTTCG
PnpR		nplT_-	311	327	-	0.000667	0.153	TTTGTAAACTATTTGCA
PnpR		SPV_1951_-	206	222	-	0.000696	0.153	TTTGCAGATATTCAACA
PnpR		SPV_0995_+	116	132	+	0.000752	0.153	TTTACCTTCTTCTTTCA
PnpR		SPV_0338_+	371	387	+	0.000752	0.153	ATACCATAATTTGCACA
PnpR		SPV_0163_-	262	278	+	0.000765	0.153	TGTAGATAAAACTGACA
PnpR		nplT_-	82	98	-	0.000785	0.153	TATACTCGATATTATCA
PnpR		SPV_0097_-	338	354	-	0.000785	0.153	TTTTCACTATAATGTCA
PnpR		lytA_-	362	378	-	0.000785	0.153	ACAACTCATTTTTTACA
PnpR		SPV_1828_-	102	118	+	0.000786	0.153	TTTAAATAGTGTTTCAA
PnpR		SPV_1648_+	140	156	-	0.000834	0.153	ATTTTGGAATGTTTACT
PnpR		SPV_1440_-	239	255	-	0.000834	0.153	TTGTCAACAAATTTACT
PnpR		SPV_0293_+	256	272	-	0.000834	0.153	TAGACAGAAATTTCAAA
PnpR		lytA_-	326	342	-	0.000834	0.153	TTTATTTCTACCTTACA
PnpR		nplT_-	365	381	-	0.000834	0.153	TTCATTCAAATTTTACG
PnpR		dinF_-	378	394	-	0.000834	0.153	ATTATATCAGCTTTCCA
PnpR		nplT_-	113	129	+	0.000862	0.153	ATTAAAATCTCTTCAGA
PnpR		SPV_0527_-	362	378	+	0.000862	0.153	TTTACAACAAATCGAAA
PnpR		bguA_+	361	377	-	0.000862	0.153	TATACATAAAGTATAGC
PnpR		SPV_1828_-	247	263	-	0.00087	0.153	TTAAAACAATATTTGAA
PnpR		SPV_2256_+	274	290	+	0.00087	0.153	GATATAAAATCATTAAA
PnpR		SPV_1440_-	299	315	-	0.00087	0.153	TTATCAAAATATTTCTA
PnpR		lytA_-	148	164	-	0.000892	0.153	TTCATAAATACTATACT
PnpR		nadC_-	254	270	+	0.000892	0.153	TACACAAAAAAAATACA
PnpR		SPV_1827_+	295	311	-	0.000892	0.153	TACACAAAAAAAATACA
PnpR		pnuC_-	191	207	+	0.000921	0.153	TTTTCATGATTTTCTAA
PnpR		SPV_2256_+	236	252	-	0.000921	0.153	ATTATACCATTTTTATC
PnpR		pnuC_-	248	264	-	0.000921	0.153	TTCACAAAATATTATAC
PnpR		dinF_-	298	314	-	0.000921	0.153	TTTTAACAATGTTTTAG
PnpR		SPV_0338_+	48	64	-	0.000929	0.153	ATTACATCGACTTTGAA
PnpR		lytA_-	150	166	-	0.000951	0.153	TTTTCATAAATACTATA
PnpR		nplT_-	265	281	+	0.000951	0.153	TTTTTGTATACTTTAAA
PnpR		ulaA_-	267	283	-	0.000951	0.153	TTTACAAATTATCTTAT
PnpR		SPV_0424_+	270	286	-	0.000951	0.153	TTTAATTGATTTTTTCT
PnpR		ulaA_-	359	375	+	0.000951	0.153	TATATAATAAACTTACA
PnpR		bguA_+	349	365	-	0.000951	0.153	ATAGCATAATTTTAAAA
PnpR		SPV_1828_-	247	263	+	0.000956	0.153	TTCAAATATTGTTTTAA
PnpR		ulaA_-	267	283	+	0.000956	0.153	ATAAGATAATTTGTAAA
PnpR		SPV_0293_+	301	317	-	0.000956	0.153	TTTAAAAAAATATTAGC
PnpR		SPV_1828_-	260	276	-	0.000969	0.153	TTTATTCAATATATTAA
PnpR		SPV_0424_+	307	323	-	0.000969	0.153	TTTTTACAATATTTTTT
PnpR		SPV_0424_+	370	386	+	0.000988	0.154	TTTATAAAAAATAAAAA
RR07		endoD_+	248	257	+	1.96e-05	0.395	CTTATTTTAG
RR07		mutY_-	245	254	-	3.62e-05	0.395	CTGTTTTGAG
RR07		scrA_-	48	57	+	0.000101	0.395	CTTTTAATAG
RR07		SPV_2007_-	264	273	-	0.000101	0.395	CTAATTTTAG
RR07		strH_-	287	296	+	0.000101	0.395	CTTATTATAG
RR07		scrB_+	368	377	-	0.000101	0.395	CTTTTAATAG
RR07		endoD_+	385	394	+	0.000186	0.538	CTTTTAGGAG
RR07		SPV_0088_+	166	175	-	0.000267	0.538	CTGTTATAAG
RR07		ulaA_-	216	225	+	0.000267	0.538	CTTATTGAAG
RR07		bglA_+	305	314	-	0.000267	0.538	CTGATTATAG
RR07		SPV_1595_-	40	49	-	0.000278	0.538	CTTGGTGGAG
RR07		SPV_0088_+	286	295	+	0.000311	0.538	CTATAATTAG
RR07		SPV_0088_+	286	295	-	0.000311	0.538	CTAATTATAG
RR07		nanE-2_-	80	89	+	0.000465	0.538	CTTGTGAAAG
RR07		pepX_-	386	395	+	0.000465	0.538	CTATATGGAG
RR07		SPV_2441_-	85	94	+	0.000549	0.538	CTGTATAAAG
RR07		SPV_2007_-	113	122	-	0.000549	0.538	CTAATGATAG
RR07		manA_+	364	373	+	0.000549	0.538	CTATAATGAG
RR07		scrA_-	48	57	-	0.000596	0.538	CTATTAAAAG
RR07		SPV_2007_-	264	273	+	0.000596	0.538	CTAAAATTAG
RR07		strH_-	287	296	-	0.000596	0.538	CTATAATAAG
RR07		scrB_+	368	377	+	0.000596	0.538	CTATTAAAAG
RR07		SPV_1214_-	29	38	-	0.000651	0.538	CTTAGGAGAG
RR07		SPV_1973_+	188	197	-	0.000718	0.538	CTAGATGAAG
RR07		adhA_-	213	222	-	0.000718	0.538	CTGTGAAAAG
RR07		cutC_-	225	234	-	0.000718	0.538	CTGGTAAAAG
RR07		adhA_-	269	278	+	0.000718	0.538	CTTGGAAAAG
RR07		czcD_-	297	306	+	0.000762	0.538	CTGAATAAAG
RR07		SPV_0104_+	374	383	+	0.000762	0.538	CTATAGAAAG
RR07		SPV_0642_-	349	358	-	0.000773	0.538	CTAAGGGGAG
RR07		SPV_1732_-	388	397	+	0.000773	0.538	CTGGGAGAAG
RR07		endoD_+	248	257	-	0.000783	0.538	CTAAAATAAG
RR07		nanE-2_-	209	218	+	0.000801	0.538	CTAAGGAGAG
RR07		SPV_2007_-	171	180	-	0.000818	0.538	CTGGAAAAAG
RR07		SPV_2441_-	340	349	+	0.000818	0.538	CTGAAAGAAG
RR07		mutY_-	63	72	+	0.000869	0.538	CTTGTTCTAG
RR07		SPV_2441_-	190	199	+	0.000869	0.538	CTTTTCTGAG
RR07		czcD_-	297	306	-	0.000909	0.538	CTTTATTCAG
RR07		SPV_0104_+	374	383	-	0.000909	0.538	CTTTCTATAG
RR07		pepX_-	353	362	+	0.000918	0.538	CTTTTTTTTG
RR07		adhA_-	129	138	+	0.000983	0.562	CTGCTTTGAG
RR08		pavB_+	287	313	+	5.05e-08	6.2e-05	ATAAGTGTTTTATAAGAGGGATTTAAG
RR08		pavB_+	298	324	+	1.86e-05	0.0114	ATAAGAGGGATTTAAGAAAAATTTTAA
RR08		SPV_0081_+	312	338	-	0.000216	0.0886	TTACGATGATTTTAATCTGCTATTGAA
RR08		SPV_0081_+	323	349	-	0.0004	0.117	TTTTTATTGTTTTACGATGATTTTAAT
RR08		pavB_+	320	346	-	0.000495	0.117	ATTAAAAAGGACTAAGAAAAAGTTAAA
RR08		SPV_0081_+	360	386	-	0.000633	0.117	ATAAAAACAGTGCTATACTGCTTTAAG
RR08		SPV_0081_+	270	296	+	0.000765	0.117	CTAAGATTAGTTTAACAACTCAATCAG
RR08		SPV_0081_+	313	339	+	0.000765	0.117	TCAATAGCAGATTAAAATCATCGTAAA
RR08		pavB_+	171	197	+	0.000906	0.117	TCAGGCTATTCGTAAGACCATGTTGAG
RR08		pavB_+	320	346	+	0.000952	0.117	TTTAACTTTTTCTTAGTCCTTTTTAAT
YesN		ccdA-1_+	315	333	+	1.02e-05	0.0891	TCCTATTTTCCCCTATCAT
YesN		SPV_1746_+	370	388	-	1.64e-05	0.0891	CTTTCTTTTTCCTTGTTTT
YesN		SPV_1294_+	263	281	+	2.73e-05	0.0891	CCATCTTTTTTCCTCATTT
YesN		xylH_+	354	372	-	3.21e-05	0.0891	TTCCATTTTACCACATTTT
YesN		SPV_0646_-	155	173	+	5.59e-05	0.103	TCCTTTTTTTCCAAGAGTT
YesN		ccdA-1_+	327	345	+	5.59e-05	0.103	CTATCATTGTCCCTGTTTT
YesN		SPV_2332_+	159	177	+	6.92e-05	0.11	TTCTTTTTTTCACTGTTTT
YesN		SPV_2332_+	381	399	+	0.000144	0.187	GTCTCTTTTTCCCCTTTTT
YesN		bioY_-	121	139	-	0.000168	0.187	CCTTGGTTGCTCCCATTTT
YesN		SPV_2332_+	351	369	+	0.000168	0.187	CCCCATTGTCACCCATTAT
YesN		map_-	171	189	+	0.000252	0.254	CCCACATGACCCAAGATTT
YesN		ccdA-1_+	337	355	+	0.000405	0.296	CCCTGTTTTTTCGAAAATG
YesN		SPV_1059_+	219	237	+	0.000496	0.296	ATAAGGTTTTCCCTTCTTT
YesN		fabM_+	56	74	+	0.000564	0.296	TCCAAATTTAACAACTTTC
YesN		SPV_2332_+	149	167	+	0.000564	0.296	GCAAGCTTTTTTCTTTTTT
YesN		srf-06_-	177	195	+	0.000564	0.296	CATTGTTTCTGCAAATTGT
YesN		xylH_+	328	346	+	0.000564	0.296	CATAATTTTCTTAAGCTTT
YesN		SPV_0449_+	171	189	+	0.00062	0.296	TACAAGTTTACTAACTTTT
YesN		SPV_2332_+	240	258	+	0.00062	0.296	TGAATTCTTACCAAATTTC
YesN		SPV_1059_+	46	64	+	0.000685	0.296	CCATATCTAAACCAGTTGG
YesN		xylH_+	265	283	+	0.000685	0.296	TACAACTGTGCCATGTTTC
YesN		yesN_+	271	289	-	0.000685	0.296	CACAGGTTTCTCAAAGTAT
YesN		SPV_1059_+	305	323	+	0.000688	0.296	GTCTCTTTTTTTATATTTT
YesN		SPV_1505_-	219	237	+	0.000802	0.296	TACTATATTACACTATATT
YesN		SPV_2332_+	382	400	+	0.000827	0.296	TCTCTTTTTCCCCTTTTTA
YesN		SPV_2332_+	150	168	+	0.000851	0.296	CAAGCTTTTTTCTTTTTTT
YesN		xylH_+	344	362	-	0.000887	0.296	CCACATTTTGCCGTTTAAA
YesN		yesN_+	84	102	-	0.000935	0.296	CCTTTTTCTTCCATTTGGT
YesN		SPV_0646_-	156	174	+	0.000935	0.296	CCTTTTTTTCCAAGAGTTG
YesN		SPV_1059_+	220	238	+	0.000935	0.296	TAAGGTTTTCCCTTCTTTC
YesN		SPV_1746_+	371	389	-	0.000935	0.296	CCTTTCTTTTTCCTTGTTT
YesN		ccdA-1_+	265	283	+	0.000985	0.296	CAGTTTTTTGTATAGTTTT
YesN		SPV_1059_+	297	315	+	0.000985	0.296	TCTTTTTTGTCTCTTTTTT
YesN		SPV_2332_+	307	325	+	0.000985	0.296	CCTCCTTTTTTCATATGTG
YesN		bioY_-	311	329	+	0.000985	0.296	GTTTTTGTTACCTTGTTTT
YesN		SPV_1294_+	323	341	-	0.000985	0.296	TCAAGTTTTAACTGCTTGT
YesN		SPV_1294_+	376	394	-	0.000985	0.296	CTCCTTTTTATATAGTTTT
RR11		SPV_1803_-	325	338	+	6.29e-09	4.04e-06	ATGACATTTGTCAT
RR11		SPV_1803_-	325	338	-	2.23e-06	0.000717	ATGACAAATGTCAT

## Sheet: RR01
MEME version 4.0
ALPHABET= ACGT
strands: + -
Background letter frequencies (from dataset without add-one prior applied):
A 0.316 C 0.184 G 0.184 T 0.316
RR01
BL RR01 width=20
letter-probability matrix: alength= 4 w= 20
0.250000 0.750000 0.000000 0.000000
0.000000 0.000000 0.000000 1.000000
0.000000 0.000000 0.083333 0.916667
0.833333 0.000000 0.083333 0.083333
0.083333 0.833333 0.000000 0.083333
1.000000 0.000000 0.000000 0.000000
1.000000 0.000000 0.000000 0.000000
1.000000 0.000000 0.000000 0.000000
0.750000 0.000000 0.000000 0.250000
0.250000 0.166667 0.250000 0.333333
0.000000 0.000000 0.000000 1.000000
0.000000 0.083333 0.750000 0.166667
0.000000 0.000000 0.000000 1.000000
0.666667 0.333333 0.000000 0.000000
0.833333 0.000000 0.083333 0.083333
0.000000 0.333333 0.500000 0.166667
0.916667 0.083333 0.000000 0.000000
1.000000 0.000000 0.000000 0.000000
0.666667 0.083333 0.000000 0.250000
0.083333 0.083333 0.000000 0.833333
Input sequences
>hsdR_-
AGAGAAGCAAAATAGGAAGCATCCGCATTGTTAAAATCCTTTTGGCATAAAAAAATCTTTATTTAAACGAAAATATTATG
GCAAAATTTACGCCAGTTTTTGAACGGCTGATGTAGATATTTTATACTTTCAAAATGTTTAAATGTGATTATTTATTTTT
GAAAAATAGCTCACCAGCCCGACTGAAAGTGCTTATAGAATGATAATAAGTCGCCTGCCGAAAACAGCGAAAAATAGCAG
TGTTATGCGGAGATAATCTGACGCGATGCGAAAGTATATTGCATACTTATTTTCAACAATTTAGCAGAGTATTTTTATAA
GTGTGATATAATAGAAGTATAATTTGTTCTGATAGTTTATTTTATGGAGAAGTAGATTTTTAGAATGCGGAGGGTTCAAT
>axe1_-
CATTAGTTCTATAGAAGCTTGGCAAGAAGATCCAGAGTGGCGCATGATTGCCCTTCATCTGGAAAAGAAAGAACATCTGG
ATTAAGCTTTCTCTAAGGAAAACTTAAGCTAGTTTTTAGGTTTGGCTCTTATACTAAAGTCATCAAAAAGAAACGAGGAC
TCTCATATGACAGTAACGATTAAAGTAAATTACCAAACCACTTTCCAAAAGAAGGAAGCAAAAAACTAGTATAAACAGAA
GAGAGAGCGAAATGCTCTTTTTCGTTTCTAAAACTACTTTCAGCCCATCATCCTAAAAGTAAAGAATCTAAATTCACTTT
CTATTTATCCTTCTTTCTTGCATTGATTACATAGATATGCTACAGTTGTGGTAACGATTACAAAATAAAAGGAGCATGCT
>pavB_+
CTTGATTTGTCCCAAGTGAGTCATCCCAAAATGCGAGAATATCTGCTGAATCATATTGAACTCACGACGGTGATTTCCAG
TACCCTGCTCAACCGATCTGGAACAGCGGAGCATCTGGCAAAAAAACGCCAATTGTGGACCTATATTCAGCAGAAAAATC
CAGAAGTCTTTCAGGCTATTCGTAAGACCATGTTGAGCCGTTTGACCAAACATTCTGTCTTGCCAGATCGCAAACTGTCC
AATGTCGTCTATCAAATCACCAAATCTGTTTATGGATTTAATTAATATAAGTGTTTTATAAGAGGGATTTAAGAAAAATT
TTAACTTTTTCTTAGTCCTTTTTAATTTCAGGAGATTATACTAGAGTCATCAAATAAAGAAAGACTCTAAGGAGAATCCT
>SPV_0119_+
CGGCTACTGTTGCTGAAGTTTTCTCATTAGGAGGAGCCATTGCATATGGTTTAGATATCGTAGACGGTAAATTTGATGGA
TATTTATGGGCGTAAAACTATAGCTATGAAACATTTTTTTGCAGGAATTGGTGAAATTCATTTTTTGTTATTTTATTATT
ATAGCTCTTGGTATGATATTGGCATTAATTTTGGTATTATCAAGAGTGTATAGAAAATATTTTTATAGAGACGATGATGA
CTAAAGTTTTTATCAATAATTTGGGCTCCTTGTCAACTGTAGTGGGTTGAATAAAAGCTGACGTCTGGGGAAGGGTTTAA
AGCTTTGCTTTATCAAATATTGACTTACAGAATTGCTCTATTGTACTGATGTATTCTTAGTAAATAATATGGTGTTTTGA
>SPV_0537_+
CCTCAGGAAACGACTTATCTCTTTAGTGGTTCCTACACTGAGTTTAATAAGTTCTATGCCCCTGCCCTGCTTCAAAAATA
TGTTATGTTGGAAAGCATAAAACGTGGAATACCTAAATACAACTTCCTAGGCATTCAAGGGATTTTTGATGGAAGTGATG
GTGTTTTGCGTTTTAAACAGAATTTTAATGGCTATATTGTACGCAAAGCAGGTACTTTCCGTTACCATCCATCTCCTTTA
AAATACAAAGCTATCCAGTTACTCAAAAAAATAGTAGGACGTTAAGATGAAAAAGTCAGTATTTAGATTTCTTTTAGCTT
CTTTTAGTAAAATAATTCTTATTTGCTAGAAAGGTGGAGAGACATGCGCTGGCTTTTTCGTTTGATAGGGGCTTTCTTTT
>SPV_2246_+
TCTGTACCGATAAAGTGTGTGTGTTCAACTAAGAGCTGACCGATGAATGGAGAGAGCAGATAGAGAAGTCCGATGAGTAT
ATGTTCTTTGTGTTTCATTAAAGCGCACCTTCTTTCCTTATAGGTTGAACGACTTGCAAGTGTTAAATTGAATGGTATGT
TATCTAGGTAACCTTACTAAAATGTTAGTTCCCGCTTCCTCCTTTTCAAAGTAAGCCTTTTCACACTTATATTTTACAAC
TTTAAAAATAGGAAATCAAATCATTTTCTAAGTAATTTTGCTTATATTTCACCCAATCTTACAAAAATGTAAGATTAAAG
TCTCTTTTGTAAGGTTAGGTTATGGCAAGCGGTCTTTTTTTGATGTAAACTAGACTCATAAAGAACAAAGGAGTAACATC

## Sheet: VraR
MEME version 4.0
ALPHABET= ACGT
strands: + -
Background letter frequencies (from dataset without add-one prior applied):
A 0.318 C 0.182 G 0.182 T 0.318
VraR
BL VraR width=16
letter-probability matrix: alength= 4 w= 16
0.000000 0.000000 0.000000 1.000000
0.500000 0.500000 0.000000 0.000000
0.500000 0.500000 0.000000 0.000000
0.500000 0.000000 0.500000 0.000000
0.000000 0.500000 0.000000 0.500000
0.000000 1.000000 0.000000 0.000000
0.000000 0.500000 0.000000 0.500000
0.500000 0.000000 0.500000 0.000000
1.000000 0.000000 0.000000 0.000000
0.500000 0.000000 0.500000 0.000000
0.000000 0.000000 1.000000 0.000000
0.500000 0.000000 0.000000 0.500000
0.000000 0.500000 0.000000 0.500000
0.000000 0.000000 0.500000 0.500000
0.000000 0.000000 1.000000 0.000000
1.000000 0.000000 0.000000 0.000000
Input sequences
>ptvR_-
CATCGGAACCGCAACCAGCGCCCTCTTCCCTTATCTCATGGTCAACTTTTCACTCAAGACAAGCGCCCCTGAAAAGACAG
CCCAATTGTCCGGCCTATCTCAAACAGGAGGCTATATCCTAGCAGCCTTTGGGCCAACCCTCTTTGGTTACAGTTTTGAC
CTGTTCCACTCTTGGGTACCATCTGTAGCTGCCCTCTTGCTCATCGATATCCTGATGACTGTGGCCCTCTTTACAGTGGA
CAGAGCGGATAAGATCCTTTAAACTTCTAGTTTTAGCTAGAAGTTTTTTATATATAAAAATTTTACACATTTCTCTTGAC
AGGGCTTTCTTTTAGATGTACAATGTATGTGTAGAAAAATTATATATAAAAATCTTACACATTAGAAAAGGAGGTTTCCC
>srf-17_-
ATATTGTAGCAGAATTACCATTCTTCCTTACTTGGTTTACAACAGGAATCGGTGAATTTGCTTCATTGATTATTGGAGCG
ATTATTATTGGTAAAATTGGTCGTCGAATTGATTTAAGTAAATAGAAGAAGATAAGCTAGGTAGTTCTTACCTGGCTTTT
TCCTATGGAAAATTTCTAAGGAAACTTGACAAGTTTTTCTGAATATAGTATACTTCTTAAGTAAGCTGATTTAGCTCAGT
TGGCAGAGCGCATCCATGGTAAGGATGAGGTCGCCGGTTCAATCCCGGCAATTAGCATGATATGTATAGGGAAACTCTTG
AATACGGGAGTTTTTTTGTTATACTCGATCGAAAAAATTTCTTATTGACAAAATCAAGTATCTCTAGTAATATAGAATAT
>ftsH_+
CAAACATATTGATACACATATTGAAATGGACTTCATGATGGTTTCTAGCTACCATGGTGGAACAGCAAGTAGTGGTGTTA
TCAATATTAAACAAGATGTGACTCAAGATATCAAAGGAAGACATGTTCTATTTGTAGAAGATATCATTGATACAGGTCAA
ACTTTGAAGAATTTGCGAGATATGTTTAAAGAAAGAGAAGCAGCTTCTGTTAAAATTGCAACCTTGTTGGATAAACCAGA
AGGACGTGTTGTAGAAATTGAGGCAGACTATACCTGCTTTACTATCCCAAATGAGTTTGTAGTAGGTTATGGTTTAGACT
ACAAAGAAAATTATCGTAATCTTCCTTATATTGGAGTATTGAAAGAGGAAGTGTATTCAAATTAGAAAGAATAATCTTTA
>spxA2_+
ACAAAATCCCTCGTGATATTATCATTGAGGCAGGTTATGGTGACTACTTTACTCACGGCATTGGCCACGGTATTGGTCTG
GATATCCATGAGGAACCCTACTTTAGCCAGACTTCTACAGAAACTATTAAGACAGGTATGGTCTTGACCGATGAACCAGG
TATCTATATCGAAGGCAAATATGGCGTTCGTATCGAGGATGATATCCTGATTACAGAGACAGGTTGTGAATTATTGACCC
TAGCTCCAAAAGAGTTGATAGTCATTTAGTTGTTTGTCAAGAAAAAAGTACGAAAATGACGAAAAAAGTCAAAAAAAATT
AAAAATAGGTCGCAAGTCGGATGTTTTTTATGGTATAATAGACTAAACTGATAGTAACATGTAGCGAAAGGGGTAGGTAC
>SPV_0179_+
CCCACCAGTTAAGTTATAAAGAACAAAACCTTGGTAAAGAAGGAATTACGAGAGAAGAATTACTGGATATTCTAACCAAA
ACAGATAACGGAATAGCCAGCATCGTTTCGTCTAAAAATCGCTATGCCAAAGCCCTTGGAGTGGATATTGAAGATTTGAG
TGTCAATGAAGTTCTCAATCTGATTATGGAAACACCGAGAATTTTAAAGAGCCCAATCCTTGTAGATGAAAAACGCCTGC
AAGTTGGCTACAAGGAAGACGATATTCGTGCCTTCCTACCACGCTCTGTCCGTAATGTAGAAAATGCAGAAGCACGTTTG
CGTGCAGCTCTATAAACATCAAGGCTGGGAGCACTTCCCAGTCTTATTCTATTTTAATTTCAAAAAGAAAGAAGAAAGAA
>clpL_+
GACTGTCCTGAACGATTTATCCTGTTCTTATTTCATTTTACTATACAGTTTCGAGGTTGTAGATAAGGCGAAGCTGATGT
GGTTTGAAGAGATTTTCGAAGAGATAAAAAATATTGGTCAATTAAAGTCAAAATACTTGACCTTTTCTGACCAATGTAGT
ATATTATGAACGTAAGGTAAATGAAAGCCTTACTAGAACACTTATTTAAAGTAAAATAGAAAGAGGTGGGTCTATGTTTC
ATCTAGAAATCTTCAGAAGTAAAGATAGTCTACTCCTGCTTGAAAAAGAAAAACCGGAAATAGTACATAGAGTAGCGATT
TAGCTAGTCTAAATTTTTTAAAGAAAAGGTCAAAGATAGTCAATATCAGTAATAATAAATAACAAAAAGAGGTAAAGAAT
>vraT_+
AGTCTACCATGCAGGCCCTTCTCAATGCCCAAGAATGGAAAGATAAGGTCGAACTCTTGGTTAGTGGAGGGGTTCGGAAT
CCGCTGGATATGATTAAGTGCTTGGTTTTTGGTGCTAAGGCTGTGGGATTGTCACGAACCGTTCTGGAATTGGTTGAAAC
CTACACAGTTGAAGAAGTGATTGGCATTGTCCAAGGCTGGAAAGCAGATCTACGCTTGATTATGTGTTCCCTTAACTGTG
CCACCATAGCAGATCTACAAAAAGTAGACTATCTTCTTTATGGAAAATTAAAAGAAGCAAATGATCAGATGAAAAAGGCG
TAACCAGCGCCTTTTTTTCCATCCTCAGACTGAGGTGACTTTTTTGAATTGTGATAAAATAGAAGGGAGAGGATGAACCT
>SPV_0355_+
CAGATAATATCTGGCTGAGACGTGTCGCTATTGACCACCAGTTGTTAAGAAAAGAGAAGACCAATACTCAATTAATGGAA
AAGATTCTACTTCATAACTTGAACCAAACAGAATTTTTTATCAATAAAGCCATTGGCTGGATTCTGCGAGACTACTCCAA
AACGAATCCAACTTGGGTAACATGCTTTATTGATGAAAACAAGGAAAGAATGGCTGAACTTAGTATCAAAGAAGCAAGCA
AGTACCTCTAGCGTGATTGAAAAGCGCAGTCATTAATTGAAAAGTTTGCCTGTTTATGTGATAATGGAGGGTATTTAAAG
AAGGTGGTAGATTTCTTGATTCTATAGTAGATTGAGAAATTTAGAATAGTACGCTATAATTACATTAGGAGGATACAATA
>SPV_0803_+
TTCCCCAAAGATGGGCATCTGGATTTTAATCCCAAGGTTTATCAGAAACTGGGTATGGAGGTTTTTAGGAAAATTGTCCG
ACATGAACTCTGTCATTATCACCTTTATTTCCAAGGGAAGGGCTATCAACACAAGGATCGGGATTTTAAGGAACTGTTGA
AAGCAGTGGATGGATTAAGGTTTGTACCATCCTTGCCCAATAGTAACTCTAAACCACTCAAGCTTTATCGTTGTCAATCC
TGCCAGCAAAGGTATCAGCGCAAGCGTAGGATTGATACCAAACGCTATCGCTGTGGACTTTGTCGAGGTAAATTGCTTCT
GATAAATCAGCCTGAGGACTGATGAAAGCCGAGCCTCCCCGTGATATACTATGTCTAACCTAGCAGAAAGAGGAAATATC

## Sheet: PnpR
MEME version 4.0
ALPHABET= ACGT
strands: + -
Background letter frequencies (from dataset without add-one prior applied):
A 0.318 C 0.182 G 0.182 T 0.318
PnpR
BL PnpR width=17
letter-probability matrix: alength= 4 w= 17
0.100000 0.000000 0.000000 0.900000
0.020000 0.020000 0.020000 0.940000
0.020000 0.020000 0.020000 0.940000
0.940000 0.020000 0.020000 0.020000
0.020000 0.940000 0.020000 0.020000
0.940000 0.020000 0.020000 0.020000
0.250000 0.250000 0.250000 0.250000
0.940000 0.020000 0.020000 0.020000
0.940000 0.020000 0.020000 0.020000
0.100000 0.000000 0.000000 0.900000
0.020000 0.940000 0.020000 0.020000
0.020000 0.020000 0.020000 0.940000
0.020000 0.020000 0.020000 0.940000
0.020000 0.020000 0.020000 0.940000
0.900000 0.000000 0.000000 0.100000
0.020000 0.940000 0.020000 0.020000
0.940000 0.020000 0.020000 0.020000
Input sequences
>SPV_0097_-
AACCACTAGCTTGATTTTTCTTAGGATTGTTATACAATCTAATTGAGTTAAACTCTGTATCTTCCTTTATAAATTGCTGA
ATGATAGCTGTGGTCCCATCTGTGGACATAGCATTTATAAATAGAATTTCAATATCCTCTTTAGGATAGGTTTGATTTTT
TAAGTCTTCAATTAGACCAGGCAGATATTTTTCTTCATTGTATGCACTGATTACAATGGATACGAGAAGACTTTCAACAT
TTTGAGTCACTACTACTCTCCTGAATTTTTCCTTCCACCATTCTATCATAATTTTCAAGACTTTCCCATTTTTATCTTGA
AAGCCAGAAACCTTACTTGACATTATAGTGAAAAAGCCTTAAAATAAGCTGTTATTAAAATCAGCTAGAAGAGGTATTAT
>SPV_0163_-
GATTTGGTTTGCCAGCATCTCTGGCAATTCAATAATATGAGACATCTTTCAGCCCCTTTCTGTATCTATTTTCCTAGAAA
TTAATTAGTGCTATTATACCATATTTCAGAAAGAACAGAAAAGCTCCACCACATAGGAGCCCAATCCCTCCACATAGACA
AAGTCCCTTGCCAGAGGGAGTAAAATAGTGGTATACTCAATAAAAATCAAAGAGCAAACTAGAAAGCTAGGCGCAGACAG
TTCAAAACACTGTTTTGAGGTTGTAGATAAAACTGACAAAGTCAACAACTATCCTACGGCAAGACGACGCTGACGTGGTT
TGAAGAGATTTTTGAAGAGTATTAATAAAGGTGTACAAGAAGTGAGATTAATTTTGTATGAAAAACAAGGAGAGAAATTT
>SPV_0527_-
AAATTCTCATGGGCCGTTATTTCGAACCAGAGCAGGTCTTCAGTCTTTACATCCTGATTGCCCTCATCTACTTCAGCTTT
AACCTAGCAATTTCTAGCCTGTCTCATATGCTAGCCAAACGTTGGCAACAAGCTGCAGAATAACACTCTTCGAAAATCTC
TTCAAACCACGTCAGCTCTATCTGCAACCTCAAAACAGTGTTTTGAGCAACTTGCGGCTAGCTTCCTAGTTTGCTCTTTG
ATTTTCATTGAGTATAAACAGCCACTCTCCAGTTCAATTGGAGAGTTTTTTGATGAGAGTAGATATTTATAGACCTCAAT
TTGACACCATACATTTTCTATGATAAAATGTAACAAATTTATTTACAACAAATCGAAATCTAAATGAAATGGAATTTTCT
>nplT_-
CATTTTGATTCTGAAAGATGCCTCTATATTCTCCAAATTATCCGTCATTCCTGATTTATTAAAAGGGGATGTTGTCGCAA
ATGATAATATCGAGTATATCAAAGCGCGTAATATTAAAATCTCTTCAGATAGTGAATTGGAGTCAGATGTTGACGGAGAT
AAATCAGATAACCTACCTGTAGAAATCAAAGTCCTAGCTCAGCGAGTAGAAGTATTTTCAAAACCGAAAGAGGATTAGTA
TATAGAGAAAGCCTTTTTTAAGGCTTTTTGTATACTTTAAAAGATAGTTCCTTTAACAACGGACATTCCTTGCAAATAGT
TTACAAAAATAGTATACTGGATTTATTGAGTTTGAAAACGTTTGCGTAAAATTTGAATGAATACTTTAGGAGACAAATTG
>SPV_1440_-
TATAATCAAGATTACCAGAGGTGTAAAGAAGAGAAGATTGTTTATATAGAGTTCCTTGAGTGTAAGGGGGTCAGAAACAA
CTAGTAAGAACAACTCATAAAGTGGCCAATAAAAGAATAATATGACCAGATAGTAGGGGAGATGGGAATAGAATCTACGC
ATGATAATCACCTCGTTTTAAAAAAACAGACAACTTAGATCTCTTGCTATGATTATTATAGCATGTTTAAAACAAGAAAG
TAAATTTGTTGACAAAGAAGATTTTTCTTTTCACTAGAATCATAGTTAGTTTTCTTGGTAGAAATATTTTGATAATAATT
AAGCAAGACTATTGACATTGATTATTAAGAGTGTCACAATTGCTGTAACTAAAATAATTACAACAAGAGAGGTATAAAAA
>pnuC_-
GATTCTTTCTAATGAGTTGTTTTGTCGCTTTTCATTATAGGTCATATGGGACTTTTTTTCTACACAAAAATAAGCTCCAT
AATATCCATAGGGGATTTACCCACTACAAATATTATAGAGCCCAATTTCGTCTGGGCTTTTTTGATGTGAGAATGACTGA
ATGTCACTTAAAATGGAAAGAAAGAGAAAATTTTCATGATTTTCTAAAATTTTACTGTAAAGACAGTTGACTATTCATAA
AATAGGTGTATAATATTTTGTGAACTACTTAACAAATAAGAGGTTTCAGCTCATGTCGACTAAGGTTAGAAATCTTGTGT
ATAGGCAGTTCATTATCTAATAGAGCGTTGCGTCCGAAAGTCTATCCAGACACGGCTCTTAAAAAACAAAAGGAGAAATG
>lytA_-
CTTGGCAACCAAAGTGCAATCCTAGTTGGATTTACTGAATAAAATCCATTTCCTCTAGTGAAAATCGAAAAAACTTGTGT
TCTCGTCTTTAGTTTGGTGTTGAAAATAGTTTAACAGACTTTTGACTTCTTTTATATGATATAATAAAGTATAGTATTTA
TGAAAAGGACATATAGAGACTGTAAAAATATACTTTTGAAAAGCTTTTTAGTCTGGGGTGTTATTGTAGATAGAATGCAG
ACCTTGTCAGTCCTATTTACAGTGTCAAAATAGTGCGTTTTGAAGTTCTATCTACAAGCCTAATCGTGACTAAGATTGTC
TTCTTTGTAAGGTAGAAATAAAGGAGTTTCTGGTTCTGGATTGTAAAAAATGAGTTGTTTTAATTGATAAGGAGTAGAAT
>dinF_-
AAACAAAAAAGATGAGCCAAAGAAAGAAGAAGCAGTGAATGAAGAAGTTCCGCTTGACTTAGGCGATGAACTTGAAATCG
AAATTGAAGAATAAGCTGTTAAAGCAGTGGAGAAATCCGCTACTTTTTCGATTTTTGATTCAAGTTTTTAGATTATATAT
AGTAGCTTGAAATAAGATATGAACAACTTTATTAGGAAAGTCAAATTAATTTCTAGAAATGTTTTAGCAGCTACAGCGTA
CTATTCCAAACTCAACCAACTATAATAGATCGAAACTAGAATAGTACACATCTACTTCTAAAACATTGTTAAAAATCGAT
TTGACTGTCCTTATTTCATTCCGCTATATATAAGTTTGCTGTTTCTTGTCGCTCCTCTGGAAAGCTGATATAATAGCTTT
>nadC_-
AGTGAGGTTGGCCAAAAATGAAGAAGTTCTTTGGGGCTTAATCCCATGAGAGTGGTTGCGATGAGGTAAGAAAAAGCAAT
AGCCAGCAGGCCAATATTGATTTTGGTGCGGTAACCAATTCCAATGGCTAGAGCAATGGCGCTAATCATTATTAAATGAA
TCATTGAATTGTCCTTTCAGTTAGAATATGGAAATAGGTTGGCAATTTTGGCGCTCAAAAGACCACCTGTTTCCTATTGG
TACTTGACTATTATACACAAAAAAAATACAATTGTCTTGACAATTGTATTGACACTTGTTAGAATTAAAAATGAGGTATT
CAGGCTTGTGATTTCCTATGGAAGTTAATAGTAATTGCCTCTAGTGCTTACAAGTGATATTAAAAATAGAGGACTTAGTG
>SPV_1828_-
AGAGTGATCGTTTTATCCATCATGTTGAAAAATATCTTCGTATAGCTTATAGAGTAGGTACTGAAATTGTTCACCTGATC
TACTTCTTATAGTTATTTAGTTTTAAATAGTGTTTCAAATATTCTTACACTGACGAGAAGTTTTTGAGTCTTTTCTTGTA
ACACATATAGTATACTGAGGTTAGAATAGTAGACTGTGACTTCTAACAAATTGCTAGAAATGAATTTCAATCTCCCAATT
TATTTGTTCAAATATTGTTTTAATATATTGAATAAATTCTGAATCATAATCATTTAAAAAAATTTTATTTTTTTATTTTT
CATTACGAATAATATAGATGAAGGGGAAAGAGTATGAAAACAGAACTGTTTCTTTTGCTATTAGTTCAAAAGGAGAAAAA
>ulaA_-
ACACTGGGCAAGCAGGCCAAAGTTTTAGACATTCCAACCGTTAAAGGGATTTATTATCTAACCTACTCTAATGGTCAAAG
TCAACGGTGGGAGGCGAATGAAGAAAAGCGTCGTACTTTACGCGAGAAGGTGAGAAGTCAAGAAGTTCGAAAAGTTTTAG
TGAAGGTAGATGTTCCTATGACAGAAAATTCGTCTGAAGAAGAAATCGTAGAAGGCTTATTGAAGTCTTATTCTAAAATT
CTTCCCTATTATCTAGCTACGAGAAAATAAGATAATTTGTAAAACATCATAAATCATACAGTCCAAGAGTGAACAGTCCG
CTGTGTAATTCTTGGTCTTTTTGTTTGCGCTTTCGCATTATATAATAAACTTACAAAAACAATTCAAAAGGAGAACAATT
>patA_-
TCCATGTTGCCAAGATTGCTGGCTTGCCAGCAGACCTTTTAGCAAGGGCGGATAAGATTTTGACTCAGCTAGAGAATCAA
GGAACAGAGAGTCCTCCTCCCATGAGACAAACTAGTGCTGTCACTGAACAGATTTCACTCTTTGATAGGGCAGAAGAGCA
TCCTATCCTAGCAGAATTAGCTAAACTGGATGTGTATAATATGACACCTATGCAGGTTATGAATGTCTTAGTAGAGTTAA
AACAGAAACTATAAAACCAAGACTCACTAGTTAATCTAGCTGTATCAAGGAGACTTCTTTGACAATTCTCCACTTTTTTG
CTAGAATAACATCACACAAACAGAATGAAAAGGAGCTGACGCATTGTCGCTCCCTTTTGTCTATTTTTTAAGGAGAAAGT
>hipO_-
GGAACCATGATTGACATGGGTGCCATCCTTGGTGGCCGTGCCATCGTTGGAAAAAATAGCCACGTTGGTGCAGGTGCAGT
TTTGGCAGGTGTGATTGAGCCAGCTAGTGCTGAACCAGTCCGTGTCGGAGACAATGTTCTCATCGGGGCTAATGCAGTGG
TTATCGAAGGAGTCCAAATCGGTAGTGGTTCAGTTGTCGCAGCAGGAGCTATTGTTACCCAAGATGTCCCAGAAAACGTG
GTAGTAGCAGGTGTTCCAGCTCGTATTATCAAAGAAATTGATGCTCAAACTCAACAAAAAACAGCGCTAGAGGATGCGCT
TCGTACCTTGTAATTGTAAAAGTAAAAAAGAGGCGGAACCCTTTTTCCAGCCTCTTTCTGCTATATCGGAGGACAGATAG
>SPV_1951_-
CTATTATTTTAAACGTGTTATCGAAGAGCATTTCTACAAGGAAAATGAGACCTATTTCCGAATTGTTTATCTGTGGGCAG
AAGGTCTCCTTGATAGCAAGCAAGGTAGAGTCAAGGAAGGCCAGAAAAAGATGGAGGATGCTGTCCGTATTTTTGAGATG
CTTGGCTGTAATAAATCTGCCGAATACTATAGAAATACGACCGAATGTTGAATATCTGCAAACTAAGAAAAAATTTGAAG
CGATAGAACTGTTGCCCTTTCTCAGGTCATTACAAAAGTTCTATCGTTTTTTGCTCATTTTATTTGTTGCATATATTCAA
AAGAATCGTTTCGCAAATTCATAAGTGCTATACTAAAGCTATTCTTGATGTAGAACTTAGAACAAGGAGGGAGATTATCT
>SPV_1953_-
CATTTTCGGCTTGCTTTTTTCATCTTTAAAAGTGATTGGCCTGCTTAACGAGGTGGTAGTCCAAGGGCAATACGGCCATA
GCGACTGATTCGTGTGATTTTCCAAGCAGGCGACCAGGTAACTTCAACCTTGATATCTTCGATACCCTCGATTTGTTTCA
GACCTGCCACGATTTCAATAGGCAGGCTTTCGGCGCAATCACAGGCAGTATCGGTGAAGGTCATGACAATCTTGCAGAGC
CCCGTTTCATCCAGATTGATTTCATAAATCAGACCTAGATTGTAAACATCCAATTCCACATCTGTATCAAAAACTTTCTC
TAGTTTTTCGATAATTTGGTCTTGCAAGGCCAAAGCACGGTCATTGATTTTGATATCGTCTCTCATAGCAGTCCCTCCAC
>SPV_2441_-
GATATAAAATTTTTTTAAAAAATTTTTCAAAAAATATACAAATGACCAAAAAGTGTCCAATTATCATCTGGTTATCACTT
GGATCTGTATAAAGAGAAATGTTTGTGTGAAAGGATAAAAAGATGCAACATTCTTTTGAAGATAGATTTTGGAGAAGCAT
TTCTTGTTCAATTGTACAAATTATAGAATCTTTTCTGAGTATTTAGGAAGAGATAATTATCTTATTGACCCTCTTTTTAT
TTTTTGTTATAGTCTAGTCGACGAGATGATAGTTTAGAATAATCACTTATTCACAATCTGTGGAAAAGTCTGGATAGTGA
ATGGTCTTCACACAATGACCTGAAAGAAGCCTGAGAATAATTATGGAGAGTAGCATTCTGAGAGGTGTTAGCAGAACCAT
>SPV_2121_+
TAGTCACGAGAGGAGCTTATCCCGACCTTCTTTCTGCTGGTGTTCGGATTTATGAGTATAGTCCAGGTTTTATTCATAGT
AAGCAGATGTTGGTAGACGAAGATTTTGCGGTGGTGGGGACAATCAATCTCGACTACCGGAGCTTGGTACACCATTATGA
AAATGCAGTCTTACTCTATAAAACTCCTTCTATAAGGGAAATCGCCCGAGATTTTCGAAATATATTTGCAGATTCTCAGG
AAGTCTATCCTCATTCTATCAAAACGAGCTGGTATCAAAAGCTTGTAAAAGAAATCGCCCAGCTATTCGCCCCTATCTTA
TAAGAAATCTAGAACTTAGGATACAAACCAGACCTATTTTTCTTGTCTTTTACGAATAGAAAGAAAGAGGAGGGGAATTC
>SPV_0293_+
AGACAATAGTAGCGCCGGCTTCAGCGTAGGATTTGGCAATAGCAAATCCAATTCCATAAGAAGCGCCGGTGATGAGAGCA
ATTTTTCCTTTTAAAGAAAACTGCTCAATTGAGAATGATGTATTTGTCATTTGATACTTCCTTTCAAATTTGTTAAGACT
TCTCTATAACCAAATTATATTCTAGTAAACCGGTTTTGTCAATAAATAAATATTTTTATTTATAAAAAGATTTATTTTCC
TTAAAAATGGAATATTTTGAAATTTCTGTCTATTAAAATGATTAAAAAGATAATGAAAGCGCTAATATTTTTTTAAAAAA
ACTATTGACAAGATAAAAATAAAGGATTACAATGGGGAATATAAAGTAAACCGGTAAACCTAAACAAGAAAGGAGAAAAG
>SPV_0338_+
TGAAAATTTTTCATCGGAATCGCACGTTTTTGTTTTGTTTCCTTGACTTCAAAGTCGATGTAATATCCATTATAAACGCC
AGAATAGTCCGTCGTTGAAGCTTGTCGAAAATAGGCTTCAACAATCTTGGCACGACTTCGTTGTGGATAGTCCACTTGTA
CGATTTGAATAGGAGTTGGTTTCTTATGTATAACAGCCAAGCCCTGAGACAAATAGTAGTCGTTGGTAGCATTGATCATC
TTTTCAAAAGACATTCCTCGATTTGCGAAATTTTTGGGTTGAGAAAGAGATGTTTGTCTTTTTTGTGATGAAACTTTATG
TGGATAGTTGACCATAATTCTCCTTATTGGTACAATAACATCACTTTATTATACCATAATTTGCACAGAAAGGGTTAAAA
>SPV_0424_+
TCTGTGATAGAAATAGTTTTTCTACGTCTTCCAGATCCGGAAAACTCGCTAAATTCATCACCAGTTTCGTATATGAGGGA
CTGTTCGCTTAGCTCTTTTATGATGTTAGTCGTTGTTGCTGGAGTAAGTCCTGTTTCATTAACAATATCTGTACGGGATG
TTGCTGGATTTCGATATAGAAACTCCAGTATAGTGGCTCTATTTTGTAAAAAGGCTGATTGTTTTGTAATCATTTGTTTC
CTCCTTTGGTTTATTTTATATTAAACATAAGAAAAAATCAATTAAAATTATTATTCTATACAAAGAAAAAAATATTGTAA
AAACAACAAAAAATATATTGACAACGCTTTCTGTTAGTGGTATATTTAATTTATAAAAAATAAAAAAAGGAGTTCCGGTG
>SPV_2256_+
GAAAAACTCAAACCAGAGCTTACTCTTATCTCAGTTGGAAAGAGCAATCGAATGAAACTCCCCTATCAGGAAACATTGAC
ACGACTGGAAGGTATCAATAGCAAAGTTTATCGAACTGACCAGCAAGGAGCTATACGTTTTAAGGGGTTGGATAGTTGGA
AAATCGAAAGTGTTCGATAGGAAGGATAAATGTTGTAGATTAGTGAAATAAACTAAAAATTTGTTGCATAATAATGATAA
AAATGGTATAATAAAAACGTATTCAATATTGAGGATATAAAATCATTAAAAATCAGCAAAAGTTGTTTTATTAGTTAGTT
TATAATCTATTGGTCTTCTTCAGTCCAGTGTATCTGCTGTGACAGTCACTAAAAGTTACAAGTATGATTGGAATACGGTT
>SPV_0995_+
TAGCAAGAATCTGGCCACCATCTTTGCATAGGTCTTCAAAAATCTCAGCAAAGACACCTACAGGTGGCTGACTTGTTTTC
GGAAGATTCTTACTTTCTTGCATCAACTGAAGAAATTTACCTTCTTCTTTCAAATCCGCATCAGAATAAACAACATTATC
AATCATTACAGATAATGGAACAATTGTAATATCTAATTGCTTTACTAGTTCAGGTTCAATAGTAACAGATGAATCGGTTA
CAATCTTAATTTTTGTCATAGTATCAATCTTTCTATTTTAGGATTCAGATTGGTTTCCTTACTTTTAATTATATCAAAAA
AAAGATTAAAAATCCTAATGGAGTCAATCAAATTTTCCGTAAAATTTGATATAATCAACTTATAAGAAAAGAGGTGTCCT
>SPV_1648_+
TTCAGTTCCTTCTTTCTTTCATCCATTTTACCACTTTTTATAGGAGAAGGATAGTGGGAAGGTGGATTTCTAAGTTAGTA
TCTTAGTCCTGCTCTATCTTAGAAAAGGATAGTATTCTCTTGCATGTAGTGCAAAATCTAGTAAACATTCCAAAATTAAC
TCGAATATTTATTTCCAAACAAAAAAACAATACACCATCAAAGTTGTTTGTATTTTTCATGAAATTTACAGAAAATAGTT
GACTTCCCTTTCTTCTTTCTTTAAATATATAGTTGGTTGAGTTTGGAATAGTACGCTGTAGCTGCTAAAACATTTCTAGA
AATTAATTTGACTTTCCTAATAGAGTTGTTCATATCTTATTTCAATTTACTATAGTACAAAACTAGAAAAGGAAAAAATC
>SPV_1827_+
GCTAAAACACCAGCTTCCTTGGCAAAAAGCGACACCTTGGCTTGGCCATGATGATCAAAAATGGCATTGGTACTGTAATC
TTCGGAATGAACATCTTCTCGCAAGGCTGCTTTCAATGTATCATCTATTTGAAAAGGGGTTAAATCAGTTGAAATGATTG
ACATCACTAAGTCCTCTATTTTTAATATCACTTGTAAGCACTAGAGGCAATTACTATTAACTTCCATAGGAAATCACAAG
CCTGAATACCTCATTTTTAATTCTAACAAGTGTCAATACAATTGTCAAGACAATTGTATTTTTTTTGTGTATAATAGTCA
AGTACCAATAGGAAACAGGTGGTCTTTTGAGCGCCAAAATTGCCAACCTATTTCCATATTCTAACTGAAAGGACAATTCA
>bguA_+
TTCTGGAACGATTAATTTTCTTTTTGAGCTGCCACGAGAGAGAACAAAGGTTCCCTGCCCACGTTTTCTAAAAATTAAGC
CCTCAGAAACTAACAAGTCTAAAGCTTTTTTGATCGTCATTCGACTACAGGCAAACTGTTTAGCTAATGTCATTTCATCA
GGCAATTGTTCGTTCATGGTATATTTATTACAAAGAATCTTTTCACGAATCTCATTGTAAATAAATAAATATTTTGTACT
CATTTAATCTGGTTCTCTCTATAATATTCTAATAGTAGTATAACAAAGTTCAAGAAATGAGGCAAACACAAGATATGTAT
CAACAATTTTTAAAAATGTCTAGACAAATTTTAAAATTATGCTATACTTTATGTATAGAATAATAGAAAGGAGGTTGAGC
>pstS1_+
TCTGTATCAGATACAGGGATTGGTATTAGTCAATTAGAGCAGGATCGTATTTTTGAACGTTTTTACCGAGTTAATAAAGG
TCGAAGCAGACAAACTGGTGGCACTGGTCTTGGCCTTGCCATTGTCAAAGAACTCAGTCAATTATTAGGTGGCCAAGTCA
CGGTGACAAGTCAGCTTGGCAGAGGCAGTTGCTTCACGATTTTTCTTCCTAACCAATCTTTCGCACAGGACTAATAATTT
TTAAAGCTATTTTTAGGAGCAGCCATTTTTCAAAAGTGGCTTTTTTTGATTCTTTACACAATCTTTACATGAATCAGGGA
TAAACCTTTACAAAGACTTGTTAGACTATAAATGTAGTAAGCCTACACAAGAAAAATACATAGAGATAAAGGTGATTATT
>SPV_1955_+
AGACGATATCAAAATCAATGACCGTGCTTTGGCCTTGCAAGACCAAATTATCGAAAAACTAGAGAAAGTTTTTGATACAG
ATGTGGAATTGGATGTTTACAATCTAGGTCTGATTTATGAAATCAATCTGGATGAAACGGGGCTCTGCAAGATTGTCATG
ACCTTCACCGATACTGCCTGTGATTGCGCCGAAAGCCTGCCTATTGAAATCGTGGCAGGTCTGAAACAAATCGAGGGTAT
CGAAGATATCAAGGTTGAAGTTACCTGGTCGCCTGCTTGGAAAATCACACGAATCAGTCGCTATGGCCGTATTGCCCTTG
GACTACCACCTCGTTAAGCAGGCCAATCACTTTTAAAGATGAAAAAAGCAAGCCGAAAATGGCTTGCTTTTTGATACTCA

## Sheet: RR07
MEME version 4.0
ALPHABET= ACGT
strands: + -
Background letter frequencies (from dataset without add-one prior applied):
A 0.318 C 0.182 G 0.182 T 0.318
RR07
BL RR07 width=10
letter-probability matrix: alength= 4 w= 10
0.000000 1.000000 0.000000 0.000000
0.000000 0.000000 0.000000 1.000000
0.250000 0.000000 0.250000 0.500000
0.250000 0.000000 0.250000 0.500000
0.250000 0.000000 0.250000 0.500000
0.250000 0.000000 0.250000 0.500000
0.250000 0.000000 0.250000 0.500000
0.250000 0.000000 0.250000 0.500000
1.000000 0.000000 0.000000 0.000000
0.000000 0.000000 1.000000 0.000000
Input sequences
>strH_-
CTGGCCAAGTTTTAGAATACAGTGAAACTTACAAACGATCTGATTACTACAAGATTAAATTCATCTCATGTGACCGTGAT
CACTAAGAAGAAAGCCTGAGCCTAATCGCTCGGGCTTTTTCTATGCTTATTATACCACACCAAAAAGGTAGCGCTTACCT
ATTTTTGGAAGATTCTATAATTTGTGGAATATTTTATAGAAATAGAACCAAAAATTATACTAGATATATATATGTATTTT
TTCGACCAATCTGAAATCTTAAGTTTAAATTTTATATTTTTTTATACTTATTATAGTTTTTTGTCATCTCCTCTTGACTC
TCGTTAATATAAGAAATAAAATAAAGGCGTTGATTTATATAATCGCTATCAATATAACAATGCAATCAGGAGGTTTTGCA
>adhA_-
AAATTTCCCTTACCAACGACCAAGATGGGGTTGCCAAAACCCTACAAGACTTATTCTTATAACCTATACTGATACTCAAT
GAGAATCAAAGAGCAAACTAGGAAGCTAGCCGTAGGTTGCTCAAAGCACTGCTTTGAGGTTGTAGATGAAGCTGACGTGG
TTTGAAGAGATTTTCGAAGAGTATGACCAGCTTGCAAGCTGGTCTTTGTGCTCTTTTCACAGTCTCATCAACCAGTTAAT
CGATTGTTCTACTTTTTGTCTCCAAAACCTTGGAAAAGGCTTTCTTTTGTGATATACTTCACATATAAATACAAGAGAGC
TCGTCACACTCGACTCTGTTGACAAAAAATCAATCCAGTCCCGTTGTCCCTGTTCTCGGTCAATATCAAGGAGGATAGCT
>SPV_0642_-
CTTGAATAGTTTTTTGCAAGGTGGAAATCAAGGTATCCAGATGTTGCCTTTCGCGAGTTAGATAGTCCAACTGCCTAGTT
AAATGGGGCAATAAATCTGTCCTTTCTTCCTTTAACAGCTCTGCTATTTTCTCTAAAGAAAAGCCTAGATATTTGTAGTA
AAGAATGACCTGAAGGCGTTCCAAATCCTCTTGACTATAGGTTCGATAGCCGTTTTCCGACTTTAAGGGGACCAAGAGTC
CTATCTTGTCATAGTGATGCAGGGCAGGGTCTTGACAGAGACACCTGAAAGCTGCGCAGCTTCTTTTATATGGTACATGA
TTTCCTCCTTACAATGATAGTATAACCCCTCCCCTTAGGTCAGAGTCAAGCGTTTTTGAGAAAGGTGTGAAAACTTGAAA
>pepX_-
AAATGACGCTTTCCATAAAACTATAGACTGTTTTTGTATCTAGTTGTGCGATCAATTTACACTTCTCCTCTATCCTTCTC
ACTATATTATACCATTTTCACCTATAAATGGCTTCTCTTGAGAAAAATTTCATCAGCTTACTAATTTATTTTCTATTCAT
TTGTATTTTTGTCATCATTTTTATATTTATACTATATTGTATATAAAAATAGAAAGCATATAATATAAATCTCCTAGAAC
TTTTATACCCTATCTATTTATTCTTATTGTTACTCTGTTCTCTATATTGAATTTAGTACTTTATTCATTTTTATTGGATT
ATTTCCTTTTGAAGTTAACAATTCCCTTTCTGCTTTTTTTTGATATAATAACCTTAACTGTCATTCTATATGGAGGTTCT
>SPV_1054_-
GATATATCCTCAAGCACAAACTCCACGTAAATCCAGCAAACTCAAGCCGCTAACAGCTGAAGATAAAGCCTGTAACCATG
CGCTATCCAAGGAGAGAAGCAAGGTTGAGAACATCTTTGCCAAAGTAAAAACGTTTAAAATGTTTTCAACAACCTATCGA
AATCATCGTAAACGCTTCGGATTACGAATGAATTTGAGTGCTGGTATTATCAATCATGAACTAGGATTCTAGTTTTGCAG
GAAGTCTAATAAAGAAACTAGCAAGGTCAGACCTTACTTTATTGGTGGACATCCAGGATTTAATTGTCTTCTACTTGATG
ATGAAGTCTATGAAGATTATTATCTAGAGTTTGAGAAAGAAGAGATTTGCTCTGTTCCACGTCCTTTCCCAGAAACAGGT
>mutY_-
GGTCTTCCAAAACGTCCAGCAGCTCTCAACATGGATGTTGAAAGCGATGGAACTGTACTAGGCTTGTTCTAGTGGATTGA
AATTGACTTTAAGTGAGTTTGGAAATAATATCCAAGCTCATTTTTTCTCAGACTGCAAGCAGTTCATCAATAAGATTTAT
ACTCTTCGAAAATCTTTTCAAACTACGTCAGCTTCACCTTGCCGTAGGTAATATGATACTGACTCTGTCAGTTCTATCCA
CAACCTCAAAACAGTGTTTTGAGCAACCTGCGGCTAGCTTCCTAGTTTGCTCTTTGATTTTCATTGAGTATAAGTAGATA
GAAAAGTTATATACTATCTATTGAAAATATTATAAATCAGATACAAAGACAGGTGAAACCTTCTGTGTTATACTAGAGAT
>cutC_-
TTGGGGTTGTTTTACCCTTGTTGCCGACAACGCCTTTCCTTTTGTTGTCTATTGCTTGTTTCTCCAGAAGTTCCAAGCGT
TTCGAAGACTGGCTTTATCATACCAAGCTCTATCAAACATATGTAGCTGATTTTCGCGAGACCAAGTCTATTACGCGTGA
ACGAAAGAAAAAAATCATCGTCTCTATCTACGTCTTGATGGGAATTTCTATTTATTTTGCACCTCTTTTACCAGTCAAAA
TCGGTCTGGGTGCTTTGACCATCTTTATCACTTATTATCTCTTCAAGGTCATTCCAGACAAAGAATAGTTAAAACAGTAG
TTATTTGCCTTGATAAAATTGAAAGCATATTCATAACAATATGATATAATAAATTTGAAGTAATATTCAAGGAGAATCAA
>nanE-2_-
TTAGTCGGAATCTTTAAGGCACTTGATTTATGCCATATAGCATTGTCCATAACGAATAAAAGATAATCATCTGGATAAGC
TTGTGAAAGCTTGGCTGACAGTGGTTATCAAGGGCTCATGAAGATATATCTTCAAGCACAAACTCCACGTAAATCCAGCA
AACTCAAGCCGCTAACAGCTGAAGATAAAGCCTATAACCATGCGCTATCTAAGGAGAGAAGCAAGGTTGAGAATATTTTT
GCCAAAGTAAAAACGTTTAAAATGTTTTCAACAACCTATCGAAATCATCGTAAACGCTTCGGATTACGAATGAATTTGAT
TGCTGATATTATCAATCATGAACTAGGATTCTAGTTTTGCAGGAAGTCTAATAAATGTATAAGAAAAAGGAGGAAAAAGG
>SPV_1214_-
TGGTGCGGACAGTCCCTTTTTGGTTGAACTCTCCTAAGTCAAATAAGTCATAGACCCCATAGCCGACATCTTTTTCGTTG
GTTGCCTTGAAGGCTGGTGGCATCCAGACGTGACTGATCCCCAGATGAGCTAGGTGTGGAGCATTTTCAGCCAGACGCGT
CCAGTGTTGACCGTCGTGGGGCAGATACCATTCAAAGTATTGCATGAGTGTTTGATTTTGCATAATGTTTCCTCTTACTT
GTCAATCTTGTTCTTTATTCTATCATAAAGTATCTATTAGCGCAAACGTTTGCGTAAGATAGAAGGAAACTATTTTAACT
GCTTAAAATAAAGTATTGATTTTTTGTATCAAAGTGCTAGTATAATAGTATGTAATATAGATAAAGATAGGAGTCATCCC
>nanE-1_-
CTTATGGTAAACCAGGTAAACGTACTCCATTATGGCTATCATCTGTCATTGATAAAGAAATGCGCTATCTGCATGAGATT
ATGCAAGGAGCTCCAGTATCAGAAGAATTTGCAAAACTTTTGACAGGTGAAGCTGCCCTAGAAGCAATTGCTACTGCAGA
TGCTTGTACCCAGTCTATGTTTGAAGATCGCAAAGTAAAATTGTCAGAAATTGTAAAATAAATTTTGGTATTCTCCTATT
ATAGGTCGACTTGCTCCTCTGAAAGTACTTTTAGAGGAGCTGTTTGACTTGGCTAGTTTTTGAAACTGAAATCTATTATA
CTACAAACTCTTGAAAGCGTTTTAATTTTAAGGTATAATAATCTCATAGAAATAAAGAAAAAAGAAAGGGAGGAAAGAGG
>scrK_-
GAAGTTTTGATTCACGTTGGTATTGACACTGTATCTATGAACGGTGACGGTTTTGAAGCAAAAGTTGCTCAAGGTAATAA
GGTGAAAGCTGGCGATGTTCTTGGAACATTTGACTCAAACAAAATCGCTGCAGCTGGACTTGATGATACAACAATGGTTA
TCGTTACAAATACAGCTGACTACGCTTCAGTAGCTCCAGTCGCAACAGGTTCAGTTTCGAAGGGGGATGCTGTGATCGAA
GTGAAAATCTAATCAATCCTCTCTAATGTGAAAACGAACAAATGACATGTTTGTTCGTTTTTATTAGATAGTAAGATTTA
CAGAGGAAAATCTAAAAAATAGAGACATTTAGACTTTCGAAGTATGCTATAATAAAGAAAATAAAAACAAGAGGTTTATC
>scrA_-
ACGACGCTCAGTTGTCCATTCCATTCATTCCTCCAAAAATCTTATCACTTTTAATAGTAACTGTTTTCGATAAAAAATGC
AAGCCTTTTATGTTAAAAAAGAGGAAAAACTGTCAAACGATTATCATAAAATAAATACAGGAAATCAATCAAATTTTTAC
GAAAATGTGAAAGATAATGAAATAAAAGACTTTTTAACCAAGGTTTCAAACTTATTTTTCAAGGAATTCCTGATGAAACA
GTCAAAAACAATCAATCTAAAACTTGCCCACTAAGTGGATAGAATATTTTTTCTGCAAAACGCTTGACATATTTTTAAAA
CATGATAAAATAATAGTCGTAAGGGCGAATAAAATCGCTTTCAAACAAGAACAAAATGTTATATAAGGAGATTTTTGCAA
>SPV_1595_-
TCAGATGGTGTTATCGTCGGTTCGAAAATAGTAAAAGCTCTCCACCAAGGAGAGCCGATTCAGGACTTTATCAGACAAGC
AGTAGCTTACCAAAAATAATCCCACAAGCAGCAAGTAAGAGGAAAGGCACGAAAGGAAGTCTTTCCTTTTTCTTTTGCAG
GAGAAAGGCTAGTTTTATAGTGAATTGAATCTGGAATATTACACTACGGTTCCTAAAATATTTTCAGAAAGTGATTTGAA
TTTCCCAATAAATTTGTTCAGTTTTTAATTGATTTTACTATAGAAGATATAATTTTCTAAATTACCCTGACACAGAACTT
TAAGAAAAAGATAATTATTGTAGTAATTTCTTTAAGAAAATGATATAATTCATTAAAAAGTATTTGGAGGAGGAAGAATT
>czcD_-
GAAAATGGAGAAAGAGGTGGGCGAGGTAGTCCTCGGTTGAAATGGCTTGCTCTCTTTCAAAAAGATGATGGAAGAGGTAG
CGGCAGAGCTGGTCCAGAAGAAGCTCCTTACTCTCATAGTGACAGTAAAAGGTGGATCGTCCCACATCTGCGAGATCAAT
GATATCCTGAACAGTAGTGGCCTCGTAGCCCTTAGCATTCAAAAGTTGTATAAAAGCTTGATAGATGGCTTTTTTGGTTT
TGCTGATACGGCGGTCAATGTTAGTCATATGGACACTTAAGGCAAATTGTTCAGAACTGAATAAAGCTGACGTTTTGCTT
CTATCCTTTCTTTGAGTTTTAGTGGATAATGATAATGAACAAGGTGTTCATAAATCTATTATAACAAAGGAATGAGAAAT
>SPV_1732_-
TGTTTATTTAATCCCATCAAAAAACGGATTTTATTGCCAGATGGCGATATAAAGCAGATAAAATCTGTTTCTAACCTTCT
ATATGGTGGTGCTTATGCTTTGTCGCATTCAACTTTTTTAGCTGAAACGGATGAAAATATTAGCTATGTCATATGGCAGA
GAAAATTCAATCAGTTATCCTTGCCACTTTCTCAGCATGTTTTAAAATGAAAGATGCTAGAGATATGGAAATATCGTCCT
TTTGTATCTGAGTTTTGGAATGATTTTAAAAATAATCATGATAAACAATTTGTAGATCCGATTTCTCTTTATTTGACCTT
AAAAGATGATGATGACCCACGTATAGAGGAAGAGAGTGAAGCACTAGAAAATATGATATTACAGTATCTGGGAGAAGATG
>ulaA_-
ACACTGGGCAAGCAGGCCAAAGTTTTAGACATTCCAACCGTTAAAGGGATTTATTATCTAACCTACTCTAATGGTCAAAG
TCAACGGTGGGAGGCGAATGAAGAAAAGCGTCGTACTTTACGCGAGAAGGTGAGAAGTCAAGAAGTTCGAAAAGTTTTAG
TGAAGGTAGATGTTCCTATGACAGAAAATTCGTCTGAAGAAGAAATCGTAGAAGGCTTATTGAAGTCTTATTCTAAAATT
CTTCCCTATTATCTAGCTACGAGAAAATAAGATAATTTGTAAAACATCATAAATCATACAGTCCAAGAGTGAACAGTCCG
CTGTGTAATTCTTGGTCTTTTTGTTTGCGCTTTCGCATTATATAATAAACTTACAAAAACAATTCAAAAGGAGAACAATT
>SPV_1972_-
AGCCAAGAGTAGTCCCCAATCCAAGGACTGGGCTGGTGAGTTAATCGAATCCCCTGAAAGATAGGCAGATGCGGATCAAA
AAACCAAGATCCATCCTGGTCACTGGTCTGGGGCACAAAGTAATTCATCCCAAAAGGCACGCCTGTGTATGGCAGGGTAT
TTCCCCGAGAGAAGGCATGCTTGCTAGCAGTACCAAAGCGGGTATCGATGGTTTCAAGTAGTGGTTTCATAGTCTTTCCT
TTAGCTGTTTTTCTACATTATATCAGAAAAAGAGGGCCTTTAGAAAAGGAGTTTTAAAGATAACTATTTTGTAGAAAAAT
GACTATCATTTGTGTATGTATTTTCTGTCTCAAAAGCTATATACTGAACATGAAACTTGTTTGAAAGAGGGAATTGCACG
>SPV_2441_-
GATATAAAATTTTTTTAAAAAATTTTTCAAAAAATATACAAATGACCAAAAAGTGTCCAATTATCATCTGGTTATCACTT
GGATCTGTATAAAGAGAAATGTTTGTGTGAAAGGATAAAAAGATGCAACATTCTTTTGAAGATAGATTTTGGAGAAGCAT
TTCTTGTTCAATTGTACAAATTATAGAATCTTTTCTGAGTATTTAGGAAGAGATAATTATCTTATTGACCCTCTTTTTAT
TTTTTGTTATAGTCTAGTCGACGAGATGATAGTTTAGAATAATCACTTATTCACAATCTGTGGAAAAGTCTGGATAGTGA
ATGGTCTTCACACAATGACCTGAAAGAAGCCTGAGAATAATTATGGAGAGTAGCATTCTGAGAGGTGTTAGCAGAACCAT
>SPV_2007_-
CCTACTCGATTAACTCCCCTGAAATTTATTTTAATTATGCAAATTTCACGTATTTTTGATGCTGAGACGACGATCCTGGG
AACTTTTCAGATATTTTTTTGACTATCTAAATCTATCATTAGAAAAGCTTAGAGCGCCAAAGGATTTGAGCGTTTTTCTG
ATTTTTAAGACTTTTTCCAGTCTCTTTTTCGATTGAAGATGTAATTATTCTACTAACTAACTAACTTCTTAGTACTAGCC
AACAACGATAATCATAATTCCTCCTAAAATTAGGAATAATAAAGGCAATAGTTTTTGTTTTTTCATGTAAAAAACCTCAC
TTTTGTTTTCTGCTATTTTATGCTAAAATATTAAAAATCAAATTTAATTCCAAAGTTTGTAACTAAAGGGGGAGCGCTAC
>bgaC_+
ATGATTTTATTTTTTAATTCGTCTTTTATGTATTGATATTTGGGAATTGCCATATTTTTACCTCTATTTTCCTTCTCCAT
AGAAAATTTTACCATAAAAGCGAAAAAAATAGTAGTCTTTTGAATAAAAAATTAGAATAATAGTTTGAAAAATTAAGCGA
TATAGGGATTGCTCATATTTTATCAATGCATTCTATACAAAATTATTTTAGGTCCTATATTCCGAATTTAAAGAGCGTTT
GAAATGGGTCTAAAAATGTTTGAAACTAATTGAATGTGTGTATAATAGTAAAAATGCAGTAAATATCCCGACAATTTCTA
TTGACAATTCAAACAGATTGGTTTATAATTAATATAACAACAAATGAAAGCGCAAACTTTCGCGGTCGGAAGGTAGTTTT
>SPV_0088_+
TGAAAAAGGCTCTGAGCATACTGAAGCAGAGGTGATTGATAATCTTAAAGAGGTTATTGCTAAGTTGAAAGCAAACGCCT
AATAACATATTAAAAATCTCCAGATTAGGAACTATCTCTGAGTTCCCTAGTCTGGAGATTTTTCAGTATACCCCGTTGTT
GGATGCTTATAACAGAGTGACGCCATCACTGGGCTAATAGAGATAAAATAAACAATTGATTTAGGACATTTGTTTGATAG
TGGTGATAAAGTTTTAAATCTGCTACATAATTTGTGGAGTTTTTTCTATAATTAGGAGTTTAACCTAACCTGCAAATAGG
AGTATACTAATAATGTAATCGTTATCAAAAGTCTAAAAAAGAATTTTTAGATGGATATCAAAATAAAAAGGGAGGAAATT
>SPV_0092_+
ATTGCCGTTGATGTCAACCATGTCAACCCAACCATCGTAGGGAAAGACTGGTTTGATGGAACACCATGTGAACGTTATGT
CAACTGTGGAAATCCCTTCTGTAACCGTCGTATCTTGACATCAGAAGAAAATGAAGACAAGTACCTTCGTGGATGCTCAC
ACGAGTGCCGTGTTCACCCACGTAACCGCTATGTTTCAAAAAATGAATTGACACAAGCTGAAGTGATTGAGCGCCTAGCC
GCTATCGGTGAAAGCTTGGATCAGGCAGCTACTGTATAAGATCAAACAGTCCTCAGGGGCTGTTTTTCTATGCTTTGTAC
TCAAAAATCTAAAGTTTGTTTTTGTATCTTTCAGGAAAATAAGGTATACTGTATGTAAACGATTTCAAAGGAGTCCAGTT
>SPV_0104_+
TGAGTTAAAAAGTTGGAATTCAACTTCTGTTGGAGTATCATCAAAAATGGAAGAGACAATCTTCCCAATACGAACAGCAC
CAGCGGTATGGCTACTAGATGGGCCAATCATAACTGGTCCGATGATATCAAAGACAGATTGAAAACGAAGTGATTTCATC
AGTTTCCCCTTATAAAAATTCTTATCTCTATTATATCAAAGAATGAGGGGCTTGGCTTTAATTGTGGATGAAAACCTTTC
TAATACCTCAAATAGCATAAAAATAGTATCTTTTATGACAAAAAACACCTTATTTAGGGAAATAAAAAATAATTTTGTAA
TATTTCTACATAAAAGTGTCAAGAAACGGTAATATTTAAAGGGTATGATAGAACTATAGAAAGAAGGAGAATTTTCGAAT
>SPV_0106_+
GGCTTAGTGTAAACTTTACAAATTTGGCTTGTAATTTTTTTATAAAATTCACTTCAGATACTTGACAGTTATTATATTTT
CGCTTATGCTTATTATATAGATAAAAGGACGGGATAAGAGTTTAAAAATTTGAAAGCGCTATCCATATTGTTTATTGGGC
TGATTCTTGAGTAATAGTTAGAGTGTGATTAATACTACTCTGGTTGTTCAAAGACCTGATACAGAAGAGAACTATTCTTC
TAGTTAAGAGTAAGTTCGTTGTTTAAAAATGAAATGAAATAGAAGGAAGGTGAGTCCAATGGACTACGATACTTGTTGAC
AAATTACTATAGCTGTTTCTACGGAATAGCTCTCGATAATAGGAGAAATAAATCATGAGAAAATTGGTGTTGCATCTTTA
>epsF_+
TGTTCGCAGTAGGTACGGCTCTTTTTTAGACTATATCCCATAGCCTTTAGAGCGTAATGAATAGTTGTTGGAGGACAGTT
GAATTCAGCAGCTATTTCAGTCAAATAAGCATCGGGATGAGTTTCAATATAGATCTTTAATTTATCTCTATCAACTTTTT
CAATTAATAGTGGAAGTTTTCTTGAAGTTAGTGTATTGAAACGTTTTTATACAGTGCTAAAATTTGAAGTGTAGTGCAGA
TGTATTTGTAATAGTATTATAGCAATTCTTTGGAGAAGGTCGAGACAAGATAAAATAGGTATCTTTGAGATATAAGCATG
ATTTACTATAAAATTATTGAGTTATTCATAAAAATTTCTCTATCAAATATCATAATGCGTCGTTTAAGGAGATGGTTACA
>bglA_+
GGCACCATTTGATGTGCATTTGATTACTGTCAATGTCAAGGATGAAGAAGCGCAAGCCTTGACAGAAAAACTTGAAGCAA
GCTTGATGGGAGCTGGTTATGAAGTCTTGACAGATGACCGTAACGAACGTGTCGGTGTTAAATTTAGCGATAGTGACTTG
ATTGGTCTTCCAATCCGTATCACTGTTGGTAAAAAAGCGGCCGATGGCATTGTAGAAGTTAAGATCAAGGCAACTGGTGA
CACCATTGAGGTTCATGCAGATAACGTGCTTGAAACGCTTGAAATCCTAAGCAAGAAATAAAAACTATAATCAGAAGAAA
AACAAGGAAAAAATGTAACTAGTTTTTACCTTGTTTTTTCTGTATAATGGGAGAAATGAGTAGATAAAGAGGTAAATGTT
>endoD_+
ATCTCCAGCAGCTTGTTGTAAACCGTCTCCCATGGTCTTGATGCTATATAAGAATAGCCCCAGACCACCTAAAAAGTGAA
ATAAAATTTCCTGCCAATTAATGGACATTTCTTTTTCCTCCGAAAAATAATCGCGGAATATCTCCTATTCTATTTTAAAG
GATAAAAGTAAATCTAACAAGTGTTAATGTCAAGTTTGTAAAAGAAAATTATAATTGATAAGTGTATTATTTTTAAGAGT
TTTTAACCTTATTTTAGATTTGTGCAAACAGTTATTGTTTTTTGTCTAAAAATGTTTTAGGATAAAAATGTGATTATCAT
GGTTCTAGAGTTTGATAAAAAACTACAGAATATAAAGCGCTTTCTTGAAAACAACAAAATCAATCTTTTAGGAGGAGAAA
>ccdA-1_+
TGTACTAACTCTGTTCTCTAGTTATCTCAATTACTATGTCCATCATTTGGTGGATGTCCGAATTTTAGGTTCCGTTCTTC
TTGTTGTTATGATGTTTTGGTTTATCTTGATTGCTAAAATTGTTATCCTAGGCGCGGTGATCAATGCCAGTATGCAGAGT
TTGAAAGATCAGGTCTTTAAAAAAGACTAACTATTTATCCATTACAAAAGCGCATAGTATCAAGGCTTTATAGAATCTTG
ATACTATGCGCTTTTGTGCTTTGACAGTTTTTTGTATAGTTTTTGTCCAAGATTTCTAAATCATCTGATTAAATTCCTAT
TTTCCCCTATCATTGTCCCTGTTTTTTCGAAAATGGAAGGAGTATAATAAATCTATCAATAAAATGATAGGAGGAACTTT
>manA_+
GAATGGTTATGTAGCAGATGACTATCGGATTACTTACTTAGAGGCCCACATCAAGGCCATGCGAGATGCCATTTACAAAG
ACGGGGTTGACTTGCTTGGTTATACGACATGGGGCTGTATCGATTCGGTTTCAGCTGGCACAGGGGAAATGAATAAGCGC
TATGGCTTTATCTATGTAGATCGAGATAATGTAGGAAACGGAGCTCTCAAACGTAGCAAGAAGAAGTCCTTCTATTGGTA
CAAGGATGTCATTGATAGCAATGGTGTAAGCATCGAGTAGAGCACATTTGTTTACTATTTTTATAAAATCTTCTCCCTGC
TTTATAAGATGTAAAAAAGAGTTCAAATGGAACTCTTTTTTTGCTATAATGAGGGGAGAAAAATCAGACAGGAGATTAAG
>SPV_2249_+
ACCCGTACAGAGAACCAGTTTGACACCTTTTTCAATGGCTTTGTGAATAGCAGTAATGTGAGCTTGTGGGATTTCCTTGG
CTTCATTGAGGAGGGTGCCGTCCATATCCAAGGCTAGTAGTTTAATCATAGGTCTTCCTTCTTTATCTTTTGCTATTATT
ATAGCATATTTTGGAGAAGAAATTGATAGAAAGCTTGAGACTAATTGATTTTATAGTTTAAGATGTTTTGATGACAATTC
ATGATTTGAAGAGGATATTTCGCAAAGATATGCTATACTATGTTTGTCAATGTTGCAACTAGACAAATTAAAAAACCAAC
TTAATATAATAGTTTTTTTGTAAGTAGGTATGAGTATCAGATTACTCAACTAATCTGAAGAATAATGGAGGAAATATATC
>SPV_1393_+
CCGCCGCAATAACCCCATAAGTAATAATTTGATTGATTAACCAAGAAATCGTAGTCAAACCAATCATATTTGCAAGGATT
TGGGCTAAAATAAACACCAAAACTCCACGTACCAAAATCATAATCTTGGTTCCTGCAATAGCTTTTGTAAAATGGTATAA
AATATAAGCAACAATCAAAATATCAATCAGATTGATAGCTATCGTCCATGGACTTGCAAACAAACTGGTCCAATATTGCA
GATTGGATAATTGTTGAAAATTCATCCCCGATATCCTCCCTATCAAAACACTTTCGTCCTATTATACCATTTTCTGGCAT
TTTTTTCCCTATCCTAGTCCATTTTACATTGAACAAAAATATGATAAAATAAACTGACTAGAAAAAACAAAGGAGAAACT
>SPV_2384_+
GTAGCGAACTTGTTCAAGAACTGTCAATTTAGGCATGAGACTGCGTTCTTCAGGCAGATAACCAATCCGAGCATAGGTCT
CCTGACGAATATCCTGACCATCCAGACCGATTTCTCCCTGATATTCTAGGAATTTCAAAATACTATGGAAAATCGTTGTT
TTTCCAGCACCATTTTTTCCGACTAGTCCCAAAATACGACCTGGTCGCGCTTGAAAGTCAATACCAAACAAAACTTGCTT
GGAGCCAAAACTTTTCTCTAGACTTCTTACTTCTAGCATCTTTCACCTCCGAAATTTCTTGCACTCATTATACTCCTTTT
TGATAGCCTTTACAATGTTTTTGTCCATTTTTAGAAGACTATTGCTGTGTAAAATATGGCCTGGAGCACTTTTATACTCA
>scrB_+
TTTTGCAATTTCCTGATTGTTCATTTGCAAAAATCTCCTTATATAACATTTTGTTCTTGTTTGAAAGCGATTTTATTCGC
CCTTACGACTATTATTTTATCATGTTTTAAAAATATGTCAAGCGTTTTGCAGAAAAAATATTCTATCCACTTAGTGGGCA
AGTTTTAGATTGATTGTTTTTGACTGTTTCATCAGGAATTCCTTGAAAAATAAGTTTGAAACCTTGGTTAAAAAGTCTTT
TATTTCATTATCTTTCACATTTTCGTAAAAATTTGATTGATTTCCTGTATTTATTTTATGATAATCGTTTGACAGTTTTT
CCTCTTTTTTAACATAAAAGGCTTGCATTTTTTATCGAAAACAGTTACTATTAAAAGTGATAAGATTTTTGGAGGAATGA
>treR_+
GATGGGCACGTCATTTCCAATGATTACCTGAAATTGACCTGCATTTGTAAAGGTTCCTTTAACAGCTGGAATTGACTCGA
TAGCTTTAACATTAGCCTTCTTATCATCTCCTAAAACAAACCGCATCCGTGTCGCACAGTGGGTGACGGCAGTCACATTC
TCTTTACCTCCAATTGCCTGAAGCAAATCTTTGGCTTCTTGTTCAAATTTTCCCATTTGATTCTCCTTATACTTGTCAAA
GCAAGTTTGATTTGATAAGTATATTGTAAACGATACCAAACTTGTCTGCAACTTGTTTGGTATAAAAAGGGTGTTTTTTT
GTAAATTTTCTAGCACTTGTATGGTAAAATAGATACAGGTGTTCATTAAACTAGACTAAAAACCTATTTAAGAAAGCAAA
>SPV_1966_+
AAATTAAAGTGGGTTAAAAAAGAAATTAAAGTGGGTTAAAAAAGAAATTAACTGAGTAAAAACTCTCGAAATTCAATTCG
CTATATTATCACTCAACTTGAACAAATACCAGAACCACAAAAAACAGATGTAAAGGAAAAATATGGACTTAAAATTTGAA
GGGGTTGATTTAGAATACAAAAAAGCTAAAAACAATCTTCCAGAGTCTTTCTGGGAAACCTACTCAGCATTTGCAAATAC
AAATGGCGGGAAAATAATTCTCGGGATAGATGAAAAAAACATTGACACCTACCAAAGAGTCAATAGACTCCCTGCGAAAC
AAAATTATGAAGCAAGTAAACAACTAACCGATGCACGATTTAAGCGTCTTGTTGGTGTTCAACGCACGACTTTTGAAGAG
>SPV_1973_+
CTTTTAGCTACATGAAGGTAGGGTCTGAGTTGGGCTGTCGAATCTCGAAGCCACATGGCAGGAATATCCCCAGTCAAGAC
AAAAGTTGAACCATCTTCTAAGATTTCAACCGTATTGTCCAAGGTATCGGTGTAGCAATGCTCAAAGACATCAACCCACT
CTGGATGGTCCTTGGCCCGCTCTGCTACTTCATCTAGCCATTCTCTAACAATTTCTTTCGAATAAATCATCGTGCAATTC
CCTCTTTCAAACAAGTTTCATGTTCAGTATATAGCTTTTGAGACAGAAAATACATACACAAATGATAGTCATTTTTCTAC
AAAATAGTTATCTTTAAAACTCCTTTTCTAAAGGCCCTCTTTTTCTGATATAATGTAGAAAAACAGCTAAAGGAAAGACT

## Sheet: RR08
MEME version 4.0
ALPHABET= ACGT
strands: + -
Background letter frequencies (from dataset without add-one prior applied):
A 0.318 C 0.182 G 0.182 T 0.318
RR08
BL RR08 width=27
letter-probability matrix: alength= 4 w= 27
0.500000 0.000000 0.000000 0.50000
0.000000 0.000000 0.000000 1.00000
1.000000 0.000000 0.000000 0.00000
1.000000 0.000000 0.000000 0.00000
0.000000 0.000000 0.500000 0.50000
0.250000 0.250000 0.250000 0.25000
0.250000 0.250000 0.250000 0.25000
0.250000 0.250000 0.250000 0.25000
0.250000 0.250000 0.250000 0.25000
0.250000 0.250000 0.250000 0.25000
0.250000 0.250000 0.250000 0.25000
0.500000 0.000000 0.000000 0.50000
0.000000 0.000000 0.000000 1.00000
1.000000 0.000000 0.000000 0.00000
1.000000 0.000000 0.000000 0.00000
0.000000 0.000000 0.500000 0.50000
0.250000 0.250000 0.250000 0.25000
0.250000 0.250000 0.250000 0.25000
0.250000 0.250000 0.250000 0.25000
0.250000 0.250000 0.250000 0.25000
0.250000 0.250000 0.250000 0.25000
0.250000 0.250000 0.250000 0.25000
0.000000 0.000000 0.000000 1.00000
0.000000 0.000000 0.000000 1.00000
1.000000 0.000000 0.000000 0.00000
1.000000 0.000000 0.000000 0.00000
0.000000 0.000000 0.500000 0.50000
Input sequences
>pavB_+
CTTGATTTGTCCCAAGTGAGTCATCCCAAAATGCGAGAATATCTGCTGAATCATATTGAACTCACGACGGTGATTTCCAG
TACCCTGCTCAACCGATCTGGAACAGCGGAGCATCTGGCAAAAAAACGCCAATTGTGGACCTATATTCAGCAGAAAAATC
CAGAAGTCTTTCAGGCTATTCGTAAGACCATGTTGAGCCGTTTGACCAAACATTCTGTCTTGCCAGATCGCAAACTGTCC
AATGTCGTCTATCAAATCACCAAATCTGTTTATGGATTTAATTAATATAAGTGTTTTATAAGAGGGATTTAAGAAAAATT
TTAACTTTTTCTTAGTCCTTTTTAATTTCAGGAGATTATACTAGAGTCATCAAATAAAGAAAGACTCTAAGGAGAATCCT
>SPV_0081_+
ACTACAGATAGCATGCCTGCTGACACCATGACAAGTTCTACCAACACGATGGCAGGTGAAAACATGGCTGCTTCTGCTAA
CAAGATGTCTGATACGATGATGTCAGAGGATAAAGCTATGCTACCAAATACTGGTGAGACTCAAACATCAATGGCAAGTA
TTGGTTTCCTTGGGCTTGCGCTTGCAGGTTTACTCGGTGGTCTAGGTTTGAAAAACAAAAAAGAAGAAAACTAATCAGCT
AAGGAAATAAATGATGGATAGTGGGCTGACTAAGATTAGTTTAACAACTCAATCAGCAATCAGGACTTTCTTTCAATAGC
AGATTAAAATCATCGTAAAACAATAAAAATAGTGTTATACTTAAAGCAGTATAGCACTGTTTTTATCAAAGGAGAGACAG

## Sheet: YesN
MEME version 4.0
ALPHABET= ACGT
strands: + -
Background letter frequencies (from dataset without add-one prior applied):
A 0.318 C 0.182 G 0.182 T 0.318
YesN
BL YesN width=19
letter-probability matrix: alength= 4 w= 19
0.000000 1.000000 0.000000 0.00000
0.000000 1.000000 0.000000 0.00000
0.500000 0.500000 0.000000 0.00000
0.500000 0.000000 0.000000 0.50000
0.500000 0.000000 0.500000 0.00000
0.000000 0.000000 0.000000 1.00000
0.000000 0.000000 0.000000 1.00000
0.000000 0.000000 0.000000 1.00000
0.000000 0.000000 0.000000 1.00000
0.250000 0.250000 0.250000 0.25000
0.000000 1.000000 0.000000 0.00000
0.000000 1.000000 0.000000 0.00000
0.500000 0.500000 0.000000 0.00000
0.500000 0.000000 0.000000 0.50000
0.500000 0.000000 0.500000 0.00000
0.000000 0.000000 0.000000 1.00000
0.000000 0.000000 0.000000 1.00000
0.000000 0.000000 0.000000 1.00000
0.000000 0.000000 0.000000 1.00000
Input sequences
>SPV_0048_-
TTCATCTCCTTTTCCCTAATACTCAATGAAAATCAAAGAGCAAACTAGGAAACTAGCCGCAGGCTGCTCAAAACACTGTT
TTGAGGTTGTAGATAGGACTGACGAAGTCAGTCACATATATACGGCAAGGCGACGTTGACGTGGTTTGAATTTGATTTTC
GAAGAGTATAAACTCATCTGATAACAACTATCTTACCCCAATCACTAAACAAAAACTGGACTTCCTTCCCAAATGAGCCT
ATCTCCCTCCCAACTGCACTTTTTGGATAAAAAAATGGTTCTATAATATTTGTAGTGGGTAAATCCCCTATGGATATTAT
GGAGCCTATTTTTGTGTAGAAAAAAAGTCCCATAAGATCTATAATGAAAAGCGATCAAACAACTCATTAGAAAGATTCAT
>srf-06_-
TCTGCTAAATCTATAGTCCAATCAAAAGCTCCACGATTAGGACTCATCCCTTGATTGCCCCAACCAGGGTAAATTCCTGG
GACGCCCCAACCAGATATACCACTTCTTCCACCACCTCCCATAGAATTTACGAGGTTGCCTCCTCTAACATCTTGCAACT
CAGCTTCTGTCAATTCCATTGTTTCTGCAAATTGTAAATTTAACATCTTTTACACTCCTTCAATTATCTTCATTTGTAAA
CCACTTCTGCGACCTAGGATTTGCTTCAAGTGCTTTACAAGTACAGTATAACACGAAAATTGGCTTATTTTAAAAAATCG
CATATTTGATATTTTTTCTTATAGAAATTTCTTATTTGCGATTTTGATAGATTTGATTATTTCCCTGGTATAATAAAGTT
>SPV_0646_-
TAAATCGTAATGATGCAGCTGTTCCATAATATTGTGGACAGTTCGTTTAAAGACGCTCTCTAAAATTTCCTCTTTGGAGT
CATAATTGCGATAAAAGGCCGCACGCGAAACACCTGCACGTTTGACCAATTCAGAAATACTAATCTTGGTCAGTTCCTTT
TTTTCCAAGAGTTGCAAGAGGGCTGTTTCAATGGCTTCTCTGGTTAATAAATTGGATTCTTGGTTTGATTTTCTGAGATT
TTCAAGAGACTTTTCAGAGATTCTACGTTCAGACATAACATTTTCTTTCTACTTGTCACAACAGACGGATGATGCTTTTG
TTTCAAGGGTTTTCATGATATAATTGTAAAAAAAGACAGAACCTTTGTCAATGTATAACTGACAAAGATGGAGAATTTCT
>bioY_-
CGCAACCGTCAAGAATCCCGTTTCAAACTCATAACAGCTGGTTCAGAAGAAAAAGTTGTCGGACTTCATGGAATTGGCTA
CGGCGTTGATGAAATGATTCAGGGATTTGCCGTTGCTATCAAAATGGGAGCAACCAAGGCTGACTTTGACGCAACTGTAG
CGATTCACCCAACTTCATCTGAAGAATTTGTAACCATGCGTTAATCGAAACAAAAGAAGCTGATATAAATATGTCTGCTT
CTTTTTTAATGATTTTCGAATCAACAAAAAAATTATCCAACTTGACTAGTCACGAAAATCGGCTGTTACAGTTTTTGTTA
CCTTGTTTTTAAAAAATGGTTGACATCGACTCCTATATGAGTATAATAGTTAGTATACATTAGAAAAGAGGTTAACTATT
>map_-
AGATGTCATGGAGAAGATGAGCCGTTCCCAAGTTTCGGCTCTACCAACTTTTTCTGAGCAGATTGGACAAAAGCTCTCTT
ATCACCATGATGAAGTAGTCATTACAGTGGAACCCTTTATGCTAGAAAAAAATGGAGTTTTGGCTAATGGTGTATTGGCA
GAAATTCTGACCCACATGACCCAAGATTTAGTTGTTAATAGTGGTCGCAATCTCATTATCGAGCAGATGCTGATCTACTT
TTTGCAGGCTGTTCAGATAGATGATATATTGCGCATTCAGGCACGGATTATTCATCATACGAGACGGTCAGCTATAATTG
ATTACGATATTTATCATGGTCACCAGATTGTTTCAAAAGCAAATGTGACTGTTAAAATTAATTAGAAACTAGGAGAAAAG
>SPV_1505_-
AACCTCAAAACAGTGTTTTGAGCTGACTTTGTCAGTCTTATCTACAACCTCAAAACAGTGTTTTGAGCATCATGCGGCTA
GCTTCTTAGTTTGCTCTTTGATTTTCATTGAGTATAAAAACAGATGAGTTTCTGTTTTCTTTTTATGGACTATAAATGTT
CAGCTGAAACTACTTTCAAGGACATTATTATATAAAAGAATTTTTTGAAACTAAAATCTACTATATTACACTATATTGAA
AGCGTTTTAAAAATGAGGTATAATAAATTTACTAACACTTATAAAAAGTGATAGAATCTATCTTTATGTATATTTAAAGA
TAGATTGCTGTAAAAATAGTAGTAGCTATGCGAAATAACAGATAGAGAGAAGGGATTGAAGCTTAGAAAAGGGGAATAAT
>fabM_+
TTTTGACGATGTTTAAAACTTTTTCTAATTGACTAGCAGAGGCAAGAGAACTACCTCCAAATTTAACAACTTTCATAAGA
ACTCCTAAAGTAAGTATTTTATACGATTATAGCAGAAAGAAAGGCTTTTTTCAATGAAGAAAATAAGATGCTTTCTAGCC
TAAAGCGAGCCTTTCTTATCGGCTGAGACACTTTCAGTCGATTTTTTCTTGCTTTCTGATCCTAAAAAAGATATACTTTG
ACAGTGAAATAATTTAACACTCAATAAAAATTAAAGAGCAAACTAAGAAGCTAGACGAAGTCAGCTCAAAATACTGTTTT
GAGGTTGCAGATGGAAGCTGACGCGGTTTGAAGAGATTTTCGAAGAGTATAAACTGCTTATAAAATAAAAAGGAGCCCTG
>SPV_0449_+
CCTTAAAATAGCGATTTCGGTCGCTATTTATTTTTCGAAAAATCCTCTTGACTCTTTTGCGAATTAGATTTATCATCAGA
CGTGTAGAAGAAAATTAAGGAGTCACTATGGAAAAATTCAATTTCAAAAACAATATCGGGCAAGAAAACAAGTTACTTCA
AATCGAAATCTACAAGTTTACTAACTTTTGCAAGCTTCAAAATTACACATCTGTAAATATTTTTTCGAAAGATATATTTG
AAACCATAGTAAATTGAGACTAGAATAGTACACTACATCTGCTAAAAATTTCTAGAAACTAATTTAACTTTCCTAATCGA
TTTGTTTACATCTTATTTCAATCTACTATATTATCTCAATAAATGATGATGGCGACTGTTTTGTTTGTGCTTGTCGATTT
>hrcA_+
GATTTACTTCCAGAGGATCAAGTCTATATGAGTAAGGGGCTCAAATGGGAAGTTATGCGATCTAGACTTCGTTCCTGTAT
AGCTACTTTCTTAGGTGGTCTTGTTGTTTGTATGAGTTTGTTTAGAGAGGATCTTTCTATGTCTTTCTTTCTTATTTTTG
TTTTATATGCTTTTCTGATTTCTTATCTAATTCATGGTTATTTCAGACTAAAAAGGAAATACCGAGTAGATGAATAGCAA
GGTTCTAGGTCTTCAGATTGATTTTTAGCACTCTTTATAAAAGAGTGCTAATTTTTTGAGTTTTTGTCTTGACATTCTCT
TCTAAGGGTGTATAATAGAATCATAAGTTAGCACTTGGATGCATTGAGTGCTAATTGATCAGACAGAGAGGAGTGATGAG
>ccdA-1_+
TGTACTAACTCTGTTCTCTAGTTATCTCAATTACTATGTCCATCATTTGGTGGATGTCCGAATTTTAGGTTCCGTTCTTC
TTGTTGTTATGATGTTTTGGTTTATCTTGATTGCTAAAATTGTTATCCTAGGCGCGGTGATCAATGCCAGTATGCAGAGT
TTGAAAGATCAGGTCTTTAAAAAAGACTAACTATTTATCCATTACAAAAGCGCATAGTATCAAGGCTTTATAGAATCTTG
ATACTATGCGCTTTTGTGCTTTGACAGTTTTTTGTATAGTTTTTGTCCAAGATTTCTAAATCATCTGATTAAATTCCTAT
TTTCCCCTATCATTGTCCCTGTTTTTTCGAAAATGGAAGGAGTATAATAAATCTATCAATAAAATGATAGGAGGAACTTT
>yesN_+
GCATGTCTTTACGGATGGTCCACAGGACAAGGGCGGCTTACGTTACTGTATCAATAGCCTCTCTATCCGCTTTATTCCCA
AAGACCAAATGGAAGAAAAAGGCTACGCTTATTTACTAGATTATGTTGATTAATACTCTTCGAAAATCTCTTCAAACCAC
GTCAGCGTCGCCTTACCGTATGTAGGGTTACTGACTTCGTCAGTTTTATCTACAACCTCAAAGCTATACTTTGAGCTGAC
TTCGTCAGTTTTATTTACAACCTCAAAGCTATACTTTGAGAAACCTGTGGCTATCTTCCTAGTTTACTTTTTGATTTTTA
TTGAGTATAAGAGGTCTTTCCTAAGCAGTTAGAGGAGAATTTTGCTATACTGATACTAGTAAGTGGTAAAGGAGCAGAGC
>SPV_0691_+
TGAACATGATGGCAAATTAACCCTTCTCACAGTTGATCCAGCTGTACCAAATGGAAGTGTGATTGGGTAAAAGTAGACAG
GACTAGTTCAGGCTAGTTCTGTTTTTTTATTTATACTCAATGAAAATCAAAGAGCAAACTAGGAAGCTAGCCGCAGGTTG
CTCAAAACACTGTTTTGAGGTTGTAGATAGAACTGACGAAGTCAGCTCAAAACACTGTTTTGAGGTTGTAGATGAAACTG
ACGAAGTCAGTAACCATACATACGGTAGGGCGACGATGACGTGGTTTGAAGAGATTTTCGAAGAGTATTAACTATTATGC
TTTACAAACTAGTGTAGAAGTGATATACTATAGGTGAAGTTACTAGTAGGTATTACAAAATAGATTAGAAGGGAGAAGTG
>xylH_+
TGGCGTTTAAGAAACTGGGCTTCATCGACCAAAACACAGTAAGGTTTTTCTGGTAGGTCTCGGATATAGCCAAAGATATC
CGTTGTTTCCTCAATCGCAAGGGCAGGGCGTTTCATGCCAATTCGACTCGACACATAGCCAACACCGTCACGCGTATCCA
GAGCCGAGGTCATAATGACAACACCTTTTCCTTGCTCCTCGTAGTTATAGGCCACTTTGAGAATCTCAATCGTTTTACCA
GAGTTCATGGTCCCATAACGATAGTACAACTGTGCCATGTTTCTTGCTTCACGTCCATTTCTAAATTTTTGCTACATTCT
AGTATATCATAATTTTCTTAAGCTTTAAACGGCAAAATGTGGTAAAATGGAAGAAATCAAAACTAGTGGAGGAAGCTATT
>SPV_1059_+
TCTGTGTGAGGAATCATTACATTTGCAAGTCCTTTCCTAAAAATTCCATATCTAAACCAGTTGGAAATGACTTTTCACGC
GTGATCAAGGCTTCACGATAAGTTGGAGTGACAATTTCTCGTTCTTCCAACAAGCTTGCTACCTGATCAAAAAGTTATTC
TTGATTATCCGCTTCTAAGCAAAACACAAGGTTTTTGTCAAAGAAATAATCTAATACCATAAGGTTTTCCCTTCTTTCCA
TTAACTTTATGCTATAAGTATAACACTATATGAAATCGTTGTTAATTACTTTCTATTCTTTTTTGTCTCTTTTTTTATAT
TTTTGTTTTGTTTATAGTTTGTTATATAAAAATAAACACACAAACAAATACTCCAAGCATTTTTTCTGTTCTAATACTCA
>SPV_2332_+
AACATGAATCGTGCCAAATTCATCTGCCGCTACTTCAACCAAGGGTTGCAAGGCAGTTGAGCCAACAGCCGTTATGGATT
CTCCACGATCAATCCAGCTAGCACAGCCTACTAAACAAGCCGTCAGCCAAAAAGCGATAAGAGACAGAGCAAGCTTTTTT
CTTTTTTTCACTGTTTTTCTCCTCGAAAATAATTATGAATACTGTGAATTTTTTAAGTAGTTCTTTATGAGTTGACGCAT
GAATTCTTACCAAATTTCTGCGCAATTGATTATTTATATAATATAGGCTATATTACTCTTTCCTAACCTCCTTTTTTCAT
ATGTGGATAAAATCTCTTGTCTATCCCTTCCCCCATTGTCACCCATTATAATCATTTCGTGTCTCTTTTTCCCCTTTTTA
>SPV_1294_+
TCTGACTCTCCAGCTTGCCAGTTTCCCTCATAAATAGCTTCATAGGCCTCCTCTGGACTCTTGGTCACAGCAGCATAGGC
TAGCAGTTCTCCCTCTTCCAAGGCTACGTAGGCTTGCCCTGAGATGATATCATCGATAATAACATCTGCATTTGGATAGC
CATTTTGCCACTGGTCACTACCAGCATCTGCTAAACATTTTTTGGCCTCCTCCATCACCTGCATGATGGCATCTACTTCA
TTTGGAAAAGCTAAACGAATTTCCATCTTTTTTCCTCATTTCTGACTAGTTTCTCCCATCATAGCATAATTTAAGTATTT
CTACAAGCAGTTAAAACTTGACTTTGTGTTTTTGTTATTTTATAATCTAGTTATCAAAACTATATAAAAAGGAGTTGAAA
>SPV_1746_+
GACTTAACTTCGATTTGTTCATTGAAAAAGTAATCCAAAGGGACTTCAAGTCGTTGAGAGAGTTTGAATAACAAGTCTGC
GGAGGGAATAAAATGACCTCTTTCAATTTTACTAATCTGGCTTTGTTCACAAATTCCTTCTGCAAGAGTTTGTTGGGAGA
GTCTCAACTCTTTTCTTTTCAATCTGAATTTCTCTGCGAGTGTATTCATTAAAGATAATAAACCTTCCTATTTGCTTAAT
TTCATTATAAAGTTTTTAGTTCAAAATAGCAAGTTAAAGGAATAAATAATTCTTTATGGTAATAAACAAAAAAAAAAGTT
AAAAATTACATAAAAATACTTGACTAAATAAAATATATCTGTTAGAATAAAAACAAGGAAAAAGAAAGGGGTTTCATTGC

## Sheet: RR11
MEME version 4.0
ALPHABET= ACGT
strands: + -
Background letter frequencies (from dataset without add-one prior applied):
A 0.318 C 0.182 G 0.182 T 0.318
RR11
BL RR11 width=14
letter-probability matrix: alength= 4 w= 14
1.000000 0.000000 0.000000 0.00000
0.000000 0.000000 0.000000 1.00000
0.000000 0.000000 1.000000 0.00000
1.000000 0.000000 0.000000 0.00000
0.000000 1.000000 0.000000 0.00000
1.000000 0.000000 0.000000 0.00000
0.000000 0.000000 0.000000 1.00000
0.000000 0.000000 0.000000 1.00000
0.000000 0.000000 0.000000 1.00000
0.000000 0.000000 1.000000 0.00000
0.000000 0.000000 0.000000 1.00000
0.000000 1.000000 0.000000 0.00000
1.000000 0.000000 0.000000 0.00000
0.000000 0.000000 0.000000 1.00000
Input sequences
>SPV_1803_-
ACTCTTATAAATTTTTAAGAAAGCAATAGAAGGGTTTTGTTCAACGTATAATATAGAGAATTGAAATAAGATATGAACAG
CTCTATCAGGAAAGTTAAATTAATTTATAGAAATATTTTAGTATTTAAGGCCTACTGTTATAGATTCAATACACTATATA
TGTGTTTGTCTGATAAAAATTTCTACTCTTTTTGATTTTAAATAAGTATTAGTTTACATTATGGTGTGAATTGGGTTTGA
TATCTCTTTTGAGGAAGTTGCCTTAGATTTTTCTGATTGTGTTTTATTGTATAGTGTATCTTGCTTGTTTTGAACAGAAT
TTTTATGACATTTGTCATATTTTCTAGTGACAGAAGCTTCTGCCTCCTCTGATTTTAAAAGACTATAATTGTAGTATGAA
